# Supplementary material for: Database of Nonaqueous Proton-Conducting Materials
Source: ACS Appl Mater Interfaces. 2025 Mar 10;17(11):16901–8. doi: 10.1021/acsami.4c22618 (PMC11931497; doi:10.1021/acsami.4c22618)
Supplement: Supplementary file 1 — am4c22618_si_001.zip [file am4c22618_si_001.zip]

Archive with 6 entries (6 files):
- CleanedConductivityDatabase.tsv
- __MACOSX/._CleanedConductivityDatabase.tsv
- CleanedDiffusionDatabase.tsv
- __MACOSX/._CleanedDiffusionDatabase.tsv
- ProtonConductingDatabase-RawData.xlsx
- __MACOSX/._ProtonConductingDatabase-RawData.xlsx
