# Supplementary material for: Database of Nonaqueous Proton-Conducting Materials
Source: ACS Appl Mater Interfaces. 2025 Mar 10;17(11):16901–8. doi: 10.1021/acsami.4c22618 (PMC11931497; doi:10.1021/acsami.4c22618)
Supplement: Supplementary file 1 — am4c22618_si_001.zip [file am4c22618_si_001.zip › CleanedConductivityDatabase.tsv]

ix	ID	Dopant ID	SMILES	Dopant SMILES	Acceptor	Dopant	Molar Mass	Dopant Molar Mass	Conductivity	Temperature	Source	Dopant Status	Percent Dopant	Percent Dopant Units
1	1	34.0	c1ccc2[nH]cnc2c1	CCP(O)(O)=O	1	1	118.053098192	110.013280714	3.378313899290578e-07	372.755591986202	10.1039/c3cp53362j	doped	50.0	mole %
2	1	34.0	c1ccc2[nH]cnc2c1	CCP(O)(O)=O	1	1	118.053098192	110.013280714	1.320839353643362e-07	362.692176983627	10.1039/c3cp53362j	doped	50.0	mole %
3	1	34.0	c1ccc2[nH]cnc2c1	CCP(O)(O)=O	1	1	118.053098192	110.013280714	5.497686866969676e-08	353.156352558812	10.1039/c3cp53362j	doped	50.0	mole %
4	1	34.0	c1ccc2[nH]cnc2c1	CCP(O)(O)=O	1	1	118.053098192	110.013280714	2.939544235360606e-08	342.8080919164481	10.1039/c3cp53362j	doped	50.0	mole %
5	1	34.0	c1ccc2[nH]cnc2c1	CCP(O)(O)=O	1	1	118.053098192	110.013280714	1.302566786136689e-08	332.5670987378414	10.1039/c3cp53362j	doped	50.0	mole %
6	1	34.0	c1ccc2[nH]cnc2c1	CCP(O)(O)=O	1	1	118.053098192	110.013280714	7.414638809119204e-09	322.6859865220517	10.1039/c3cp53362j	doped	50.0	mole %
7	1	34.0	c1ccc2[nH]cnc2c1	CCP(O)(O)=O	1	1	118.053098192	110.013280714	7.414638809119204e-09	312.7181208893203	10.1039/c3cp53362j	doped	50.0	mole %
59	2		c1c[nH]c(COCCOCCOCc2ncc[nH]2)n1				266.137890436		4.962608327761476e-05	392.5581957711276	10.1021/cm021298q	un-doped
60	2		c1c[nH]c(COCCOCCOCc2ncc[nH]2)n1				266.137890436		3.564675489855475e-05	382.7415702126015	10.1021/cm021298q	un-doped
61	2		c1c[nH]c(COCCOCCOCc2ncc[nH]2)n1				266.137890436		2.381167794230928e-05	372.7066891533036	10.1021/cm021298q	un-doped
62	2		c1c[nH]c(COCCOCCOCc2ncc[nH]2)n1				266.137890436		1.479108388168207e-05	362.7898101049297	10.1021/cm021298q	un-doped
63	2		c1c[nH]c(COCCOCCOCc2ncc[nH]2)n1				266.137890436		8.543975611366177e-06	352.8877866242825	10.1021/cm021298q	un-doped
64	2		c1c[nH]c(COCCOCCOCc2ncc[nH]2)n1				266.137890436		4.686191155195131e-06	342.8026862018491	10.1021/cm021298q	un-doped
65	2		c1c[nH]c(COCCOCCOCc2ncc[nH]2)n1				266.137890436		2.109890904777259e-06	332.9502186151136	10.1021/cm021298q	un-doped
66	2		c1c[nH]c(COCCOCCOCc2ncc[nH]2)n1				266.137890436		8.652866434410527e-07	322.8100485603156	10.1021/cm021298q	un-doped
67	2		c1c[nH]c(COCCOCCOCc2ncc[nH]2)n1				266.137890436		2.708569601290346e-07	313.0807648187388	10.1021/cm021298q	un-doped
68	2		c1c[nH]c(COCCOCCOCc2ncc[nH]2)n1				266.137890436		6.677593842122857e-08	303.0011047420279	10.1021/cm021298q	un-doped
69	2		c1c[nH]c(COCCOCCOCc2ncc[nH]2)n1				266.137890436		1.075251358685182e-08	293.1295418590452	10.1021/cm021298q	un-doped
70	3		c1c[nH]c(COCCOCCOCCOCc2ncc[nH]2)n1				310.1641051840001		3.787564174233796e-05	392.5723736613773	10.1021/cm021298q	un-doped
71	3		c1c[nH]c(COCCOCCOCCOCc2ncc[nH]2)n1				310.1641051840001		2.836155248254147e-05	382.6055283438001	10.1021/cm021298q	un-doped
72	3		c1c[nH]c(COCCOCCOCCOCc2ncc[nH]2)n1				310.1641051840001		1.954429458505717e-05	372.8559385324614	10.1021/cm021298q	un-doped
73	3		c1c[nH]c(COCCOCCOCCOCc2ncc[nH]2)n1				310.1641051840001		1.239595525725213e-05	362.6652121373892	10.1021/cm021298q	un-doped
74	3		c1c[nH]c(COCCOCCOCCOCc2ncc[nH]2)n1				310.1641051840001		7.780902977570549e-06	352.8917716225611	10.1021/cm021298q	un-doped
75	3		c1c[nH]c(COCCOCCOCCOCc2ncc[nH]2)n1				310.1641051840001		4.357124805030838e-06	343.0424641975156	10.1021/cm021298q	un-doped
76	3		c1c[nH]c(COCCOCCOCCOCc2ncc[nH]2)n1				310.1641051840001		2.269185501159744e-06	332.7244475942359	10.1021/cm021298q	un-doped
77	3		c1c[nH]c(COCCOCCOCCOCc2ncc[nH]2)n1				310.1641051840001		1.054192689034976e-06	322.8030668873779	10.1021/cm021298q	un-doped
78	3		c1c[nH]c(COCCOCCOCCOCc2ncc[nH]2)n1				310.1641051840001		4.020406810463113e-07	312.9689644326421	10.1021/cm021298q	un-doped
79	3		c1c[nH]c(COCCOCCOCCOCc2ncc[nH]2)n1				310.1641051840001		1.353754770351807e-07	302.9789802272888	10.1021/cm021298q	un-doped
80	3		c1c[nH]c(COCCOCCOCCOCc2ncc[nH]2)n1				310.1641051840001		3.13617291651299e-08	293.0980967088894	10.1021/cm021298q	un-doped
81	3		c1c[nH]c(COCCOCCOCCOCc2ncc[nH]2)n1				310.1641051840001		4.947206061315299e-09	283.1237038242934	10.1021/cm021298q	un-doped
82	4		c1c[nH]c(COCCOCCOCCOCCOCCOCc2ncc[nH]2)n1				398.2165346800001		1.396561289801026e-05	392.6249332537614	10.1021/cm021298q	un-doped
83	4		c1c[nH]c(COCCOCCOCCOCCOCCOCc2ncc[nH]2)n1				398.2165346800001		1.045755121067756e-05	382.65545282107	10.1021/cm021298q	un-doped
84	4		c1c[nH]c(COCCOCCOCCOCCOCCOCc2ncc[nH]2)n1				398.2165346800001		7.590842841184514e-06	372.900847901948	10.1021/cm021298q	un-doped
85	4		c1c[nH]c(COCCOCCOCCOCCOCCOCc2ncc[nH]2)n1				398.2165346800001		5.397591335559002e-06	362.7025693850015	10.1021/cm021298q	un-doped
86	4		c1c[nH]c(COCCOCCOCCOCCOCCOCc2ncc[nH]2)n1				398.2165346800001		3.423576211123211e-06	352.8013841103901	10.1021/cm021298q	un-doped
87	4		c1c[nH]c(COCCOCCOCCOCCOCCOCc2ncc[nH]2)n1				398.2165346800001		2.10513523318282e-06	342.8347704395519	10.1021/cm021298q	un-doped
88	4		c1c[nH]c(COCCOCCOCCOCCOCCOCc2ncc[nH]2)n1				398.2165346800001		1.191324298952266e-06	332.7488045999195	10.1021/cm021298q	un-doped
89	4		c1c[nH]c(COCCOCCOCCOCCOCCOCc2ncc[nH]2)n1				398.2165346800001		6.401032024709314e-07	323.0308042174902	10.1021/cm021298q	un-doped
90	4		c1c[nH]c(COCCOCCOCCOCCOCCOCc2ncc[nH]2)n1				398.2165346800001		2.97419884065155e-07	312.9789556080038	10.1021/cm021298q	un-doped
91	4		c1c[nH]c(COCCOCCOCCOCCOCCOCc2ncc[nH]2)n1				398.2165346800001		1.170415325939935e-07	303.0759481049116	10.1021/cm021298q	un-doped
92	4		c1c[nH]c(COCCOCCOCCOCCOCCOCc2ncc[nH]2)n1				398.2165346800001		3.982905479017174e-08	293.1775817657617	10.1021/cm021298q	un-doped
93	4		c1c[nH]c(COCCOCCOCCOCCOCCOCc2ncc[nH]2)n1				398.2165346800001		1.034665575842437e-08	283.2649342938658	10.1021/cm021298q	un-doped
94	4		c1c[nH]c(COCCOCCOCCOCCOCCOCc2ncc[nH]2)n1				398.2165346800001		1.830206106311053e-09	273.3318081418439	10.1021/cm021298q	un-doped
95	6		COCCOCCOCc1ncc[nH]1				200.116092372		4.380866308944541e-05	392.4096976993412	10.1021/cm021298q	un-doped
96	6		COCCOCCOCc1ncc[nH]1				200.116092372		3.794023355328961e-05	382.7383474353278	10.1021/cm021298q	un-doped
97	6		COCCOCCOCc1ncc[nH]1				200.116092372		3.08780595192194e-05	372.4147896340578	10.1021/cm021298q	un-doped
98	6		COCCOCCOCc1ncc[nH]1				200.116092372		2.487024135891585e-05	362.6340431411215	10.1021/cm021298q	un-doped
99	6		COCCOCCOCc1ncc[nH]1				200.116092372		1.921808013677314e-05	352.8534197494882	10.1021/cm021298q	un-doped
100	6		COCCOCCOCc1ncc[nH]1				200.116092372		1.424885608270654e-05	342.6397721856683	10.1021/cm021298q	un-doped
101	6		COCCOCCOCc1ncc[nH]1				200.116092372		1.034713225050216e-05	332.8900347703641	10.1021/cm021298q	un-doped
102	6		COCCOCCOCc1ncc[nH]1				200.116092372		7.361053937510601e-06	322.8388120693936	10.1021/cm021298q	un-doped
103	6		COCCOCCOCc1ncc[nH]1				200.116092372		4.819477976251271e-06	312.8858273358335	10.1021/cm021298q	un-doped
104	6		COCCOCCOCc1ncc[nH]1				200.116092372		3.091007081261621e-06	302.9733807587666	10.1021/cm021298q	un-doped
105	6		COCCOCCOCc1ncc[nH]1				200.116092372		1.824651800507014e-06	293.0654558765046	10.1021/cm021298q	un-doped
106	6		COCCOCCOCc1ncc[nH]1				200.116092372		9.218494480695141e-07	282.9806922273693	10.1021/cm021298q	un-doped
107	6		COCCOCCOCc1ncc[nH]1				200.116092372		1.853915775503558e-07	263.0816702844781	10.1021/cm021298q	un-doped
108	6		COCCOCCOCc1ncc[nH]1				200.116092372		5.995425351665008e-08	253.1168172078937	10.1021/cm021298q	un-doped
109	7		c1c[nH]c(COCCCCCOCc2ncc[nH]2)n1				264.15862588		0.0001288931982352141	402.6936986892723	10.1021/cm021298q	un-doped
110	7		c1c[nH]c(COCCCCCOCc2ncc[nH]2)n1				264.15862588		8.973668044569054e-05	392.6822870444689	10.1021/cm021298q	un-doped
111	7		c1c[nH]c(COCCCCCOCc2ncc[nH]2)n1				264.15862588		5.749763743584879e-05	382.5702523318614	10.1021/cm021298q	un-doped
112	7		c1c[nH]c(COCCCCCOCc2ncc[nH]2)n1				264.15862588		3.286094132870194e-05	372.9713621399008	10.1021/cm021298q	un-doped
113	7		c1c[nH]c(COCCCCCOCc2ncc[nH]2)n1				264.15862588		1.820832514686781e-05	362.7804655779383	10.1021/cm021298q	un-doped
114	5		Cn1ccnc1COCCOCCOCc1nccn1C				294.169190564		4.139520140893681e-06	392.9997315811833	10.1021/cm021298q	un-doped
115	5		Cn1ccnc1COCCOCCOCc1nccn1C				294.169190564		3.36852674609792e-06	383.0071963222117	10.1021/cm021298q	un-doped
116	5		Cn1ccnc1COCCOCCOCc1nccn1C				294.169190564		2.741384797234139e-06	372.8092331425917	10.1021/cm021298q	un-doped
117	5		Cn1ccnc1COCCOCCOCc1nccn1C				294.169190564		2.140326358830675e-06	362.8766977639901	10.1021/cm021298q	un-doped
118	5		Cn1ccnc1COCCOCCOCc1nccn1C				294.169190564		1.537871327842239e-06	352.9607761748653	10.1021/cm021298q	un-doped
119	5		Cn1ccnc1COCCOCCOCc1nccn1C				294.169190564		1.09372968627473e-06	342.9795179491471	10.1021/cm021298q	un-doped
120	5		Cn1ccnc1COCCOCCOCc1nccn1C				294.169190564		7.309370901965623e-07	332.9903532694658	10.1021/cm021298q	un-doped
121	5		Cn1ccnc1COCCOCCOCc1nccn1C				294.169190564		4.40321609812838e-07	322.9391075706938	10.1021/cm021298q	un-doped
122	5		Cn1ccnc1COCCOCCOCc1nccn1C				294.169190564		2.441349742696047e-07	312.8870021107358	10.1021/cm021298q	un-doped
123	5		Cn1ccnc1COCCOCCOCc1nccn1C				294.169190564		1.207563562568132e-07	302.8901474984151	10.1021/cm021298q	un-doped
124	5		Cn1ccnc1COCCOCCOCc1nccn1C				294.169190564		5.058479566260162e-08	293.0840946192691	10.1021/cm021298q	un-doped
125	5		Cn1ccnc1COCCOCCOCc1nccn1C				294.169190564		1.739802698038288e-08	283.0892396364568	10.1021/cm021298q	un-doped
126	2	8.0	c1c[nH]c(COCCOCCOCc2ncc[nH]2)n1	FC(F)(S(=O)(O)=O)F	1	0	266.137890436	149.959849552	4.959181463107499e-05	393.1752637714551	10.1021/cm021298q	doped	0.0	mole %
127	2	8.0	c1c[nH]c(COCCOCCOCc2ncc[nH]2)n1	FC(F)(S(=O)(O)=O)F	1	0	266.137890436	149.959849552	3.434946680155931e-05	383.0531172096572	10.1021/cm021298q	doped	0.0	mole %
128	2	8.0	c1c[nH]c(COCCOCCOCc2ncc[nH]2)n1	FC(F)(S(=O)(O)=O)F	1	0	266.137890436	149.959849552	2.343095554203978e-05	373.2308391684865	10.1021/cm021298q	doped	0.0	mole %
129	2	8.0	c1c[nH]c(COCCOCCOCc2ncc[nH]2)n1	FC(F)(S(=O)(O)=O)F	1	0	266.137890436	149.959849552	1.458075457745059e-05	363.2088338199727	10.1021/cm021298q	doped	0.0	mole %
130	2	8.0	c1c[nH]c(COCCOCCOCc2ncc[nH]2)n1	FC(F)(S(=O)(O)=O)F	1	0	266.137890436	149.959849552	8.405237704048912e-06	353.2443016395481	10.1021/cm021298q	doped	0.0	mole %
131	2	8.0	c1c[nH]c(COCCOCCOCc2ncc[nH]2)n1	FC(F)(S(=O)(O)=O)F	1	0	266.137890436	149.959849552	4.353113592296377e-06	343.1952784566371	10.1021/cm021298q	doped	0.0	mole %
132	2	8.0	c1c[nH]c(COCCOCCOCc2ncc[nH]2)n1	FC(F)(S(=O)(O)=O)F	1	0	266.137890436	149.959849552	2.025489517851657e-06	333.286784279129	10.1021/cm021298q	doped	0.0	mole %
133	2	8.0	c1c[nH]c(COCCOCCOCc2ncc[nH]2)n1	FC(F)(S(=O)(O)=O)F	1	0	266.137890436	149.959849552	8.338731689085957e-07	323.3088200585965	10.1021/cm021298q	doped	0.0	mole %
134	2	8.0	c1c[nH]c(COCCOCCOCc2ncc[nH]2)n1	FC(F)(S(=O)(O)=O)F	1	0	266.137890436	149.959849552	2.68744756838697e-07	313.3232568573928	10.1021/cm021298q	doped	0.0	mole %
135	2	8.0	c1c[nH]c(COCCOCCOCc2ncc[nH]2)n1	FC(F)(S(=O)(O)=O)F	1	0	266.137890436	149.959849552	6.281162077899027e-08	303.4539431260551	10.1021/cm021298q	doped	0.0	mole %
136	2	8.0	c1c[nH]c(COCCOCCOCc2ncc[nH]2)n1	FC(F)(S(=O)(O)=O)F	1	0	266.137890436	149.959849552	9.564449974782722e-09	293.4137991336077	10.1021/cm021298q	doped	0.0	mole %
137	2	8.0	c1c[nH]c(COCCOCCOCc2ncc[nH]2)n1	FC(F)(S(=O)(O)=O)F	1	0	266.137890436	149.959849552	7.659139859181872e-10	283.2957494305755	10.1021/cm021298q	doped	0.0	mole %
138	2	8.0	c1c[nH]c(COCCOCCOCc2ncc[nH]2)n1	FC(F)(S(=O)(O)=O)F	0.9993	0.0007	266.137890436	149.959849552	0.0001403750745779693	393.2907740277066	10.1021/cm021298q	doped	0.06999999999999999	mole %
139	2	8.0	c1c[nH]c(COCCOCCOCc2ncc[nH]2)n1	FC(F)(S(=O)(O)=O)F	0.9993	0.0007	266.137890436	149.959849552	0.00010336654492014	383.382073974338	10.1021/cm021298q	doped	0.06999999999999999	mole %
140	2	8.0	c1c[nH]c(COCCOCCOCc2ncc[nH]2)n1	FC(F)(S(=O)(O)=O)F	0.9993	0.0007	266.137890436	149.959849552	7.159785310819613e-05	373.1268101314377	10.1021/cm021298q	doped	0.06999999999999999	mole %
141	2	8.0	c1c[nH]c(COCCOCCOCc2ncc[nH]2)n1	FC(F)(S(=O)(O)=O)F	0.9993	0.0007	266.137890436	149.959849552	4.524181296632654e-05	363.0118512479077	10.1021/cm021298q	doped	0.06999999999999999	mole %
142	2	8.0	c1c[nH]c(COCCOCCOCc2ncc[nH]2)n1	FC(F)(S(=O)(O)=O)F	0.9993	0.0007	266.137890436	149.959849552	2.688995032917628e-05	353.0581010063921	10.1021/cm021298q	doped	0.06999999999999999	mole %
143	2	8.0	c1c[nH]c(COCCOCCOCc2ncc[nH]2)n1	FC(F)(S(=O)(O)=O)F	0.9993	0.0007	266.137890436	149.959849552	1.458075457745059e-05	343.2832849189474	10.1021/cm021298q	doped	0.06999999999999999	mole %
144	2	8.0	c1c[nH]c(COCCOCCOCc2ncc[nH]2)n1	FC(F)(S(=O)(O)=O)F	0.9993	0.0007	266.137890436	149.959849552	7.212569316879656e-06	333.2038281121404	10.1021/cm021298q	doped	0.06999999999999999	mole %
145	2	8.0	c1c[nH]c(COCCOCCOCc2ncc[nH]2)n1	FC(F)(S(=O)(O)=O)F	0.9993	0.0007	266.137890436	149.959849552	2.969340487438571e-06	323.0747410798256	10.1021/cm021298q	doped	0.06999999999999999	mole %
146	2	8.0	c1c[nH]c(COCCOCCOCc2ncc[nH]2)n1	FC(F)(S(=O)(O)=O)F	0.9993	0.0007	266.137890436	149.959849552	9.569957299749832e-07	313.249939934324	10.1021/cm021298q	doped	0.06999999999999999	mole %
147	2	8.0	c1c[nH]c(COCCOCCOCc2ncc[nH]2)n1	FC(F)(S(=O)(O)=O)F	0.9993	0.0007	266.137890436	149.959849552	2.341747148120037e-07	303.1790445069869	10.1021/cm021298q	doped	0.06999999999999999	mole %
148	2	8.0	c1c[nH]c(COCCOCCOCc2ncc[nH]2)n1	FC(F)(S(=O)(O)=O)F	0.9993	0.0007	266.137890436	149.959849552	3.511640102733524e-08	293.2210804844951	10.1021/cm021298q	doped	0.06999999999999999	mole %
149	2	8.0	c1c[nH]c(COCCOCCOCc2ncc[nH]2)n1	FC(F)(S(=O)(O)=O)F	0.9993	0.0007	266.137890436	149.959849552	2.526445883028436e-09	283.2957494305755	10.1021/cm021298q	doped	0.06999999999999999	mole %
150	2	8.0	c1c[nH]c(COCCOCCOCc2ncc[nH]2)n1	FC(F)(S(=O)(O)=O)F	0.9985	0.0015	266.137890436	149.959849552	0.0002435117938695221	393.2907740277066	10.1021/cm021298q	doped	0.15	mole %
151	2	8.0	c1c[nH]c(COCCOCCOCc2ncc[nH]2)n1	FC(F)(S(=O)(O)=O)F	0.9985	0.0015	266.137890436	149.959849552	0.0001635836898269832	383.1627556605592	10.1021/cm021298q	doped	0.15	mole %
152	2	8.0	c1c[nH]c(COCCOCCOCc2ncc[nH]2)n1	FC(F)(S(=O)(O)=O)F	0.9985	0.0015	266.137890436	149.959849552	0.000113307850273779	372.9190650024034	10.1021/cm021298q	doped	0.15	mole %
153	2	8.0	c1c[nH]c(COCCOCCOCc2ncc[nH]2)n1	FC(F)(S(=O)(O)=O)F	0.9985	0.0015	266.137890436	149.959849552	7.159785310819613e-05	363.0118512479077	10.1021/cm021298q	doped	0.15	mole %
154	2	8.0	c1c[nH]c(COCCOCCOCc2ncc[nH]2)n1	FC(F)(S(=O)(O)=O)F	0.9985	0.0015	266.137890436	149.959849552	4.255494171261496e-05	353.2443016395481	10.1021/cm021298q	doped	0.15	mole %
155	2	8.0	c1c[nH]c(COCCOCCOCc2ncc[nH]2)n1	FC(F)(S(=O)(O)=O)F	0.9985	0.0015	266.137890436	149.959849552	2.307490916024912e-05	343.1073171066446	10.1021/cm021298q	doped	0.15	mole %
156	2	8.0	c1c[nH]c(COCCOCCOCc2ncc[nH]2)n1	FC(F)(S(=O)(O)=O)F	0.9985	0.0015	266.137890436	149.959849552	1.107031554355699e-05	333.2038281121404	10.1021/cm021298q	doped	0.15	mole %
157	2	8.0	c1c[nH]c(COCCOCCOCc2ncc[nH]2)n1	FC(F)(S(=O)(O)=O)F	0.9985	0.0015	266.137890436	149.959849552	4.557534868368571e-06	323.2307560528999	10.1021/cm021298q	doped	0.15	mole %
158	2	8.0	c1c[nH]c(COCCOCCOCc2ncc[nH]2)n1	FC(F)(S(=O)(O)=O)F	0.9985	0.0015	266.137890436	149.959849552	1.424590356032189e-06	313.249939934324	10.1021/cm021298q	doped	0.15	mole %
159	2	8.0	c1c[nH]c(COCCOCCOCc2ncc[nH]2)n1	FC(F)(S(=O)(O)=O)F	0.9985	0.0015	266.137890436	149.959849552	3.278913803263988e-07	303.1790445069869	10.1021/cm021298q	doped	0.15	mole %
160	2	8.0	c1c[nH]c(COCCOCCOCc2ncc[nH]2)n1	FC(F)(S(=O)(O)=O)F	0.9985	0.0015	266.137890436	149.959849552	4.768919592824274e-08	293.2210804844951	10.1021/cm021298q	doped	0.15	mole %
161	2	8.0	c1c[nH]c(COCCOCCOCc2ncc[nH]2)n1	FC(F)(S(=O)(O)=O)F	0.9985	0.0015	266.137890436	149.959849552	3.035708034068462e-09	283.0562260056776	10.1021/cm021298q	doped	0.15	mole %
162	2	8.0	c1c[nH]c(COCCOCCOCc2ncc[nH]2)n1	FC(F)(S(=O)(O)=O)F	0.9938	0.0062	266.137890436	149.959849552	0.000732807659424713	393.2907740277066	10.1021/cm021298q	doped	0.62	mole %
163	2	8.0	c1c[nH]c(COCCOCCOCc2ncc[nH]2)n1	FC(F)(S(=O)(O)=O)F	0.9938	0.0062	266.137890436	149.959849552	0.0005563780653103521	383.1627556605592	10.1021/cm021298q	doped	0.62	mole %
164	2	8.0	c1c[nH]c(COCCOCCOCc2ncc[nH]2)n1	FC(F)(S(=O)(O)=O)F	0.9938	0.0062	266.137890436	149.959849552	0.0003624933134609571	372.9190650024034	10.1021/cm021298q	doped	0.62	mole %
165	2	8.0	c1c[nH]c(COCCOCCOCc2ncc[nH]2)n1	FC(F)(S(=O)(O)=O)F	0.9938	0.0062	266.137890436	149.959849552	0.0002221518836383979	363.0118512479077	10.1021/cm021298q	doped	0.62	mole %
166	2	8.0	c1c[nH]c(COCCOCCOCc2ncc[nH]2)n1	FC(F)(S(=O)(O)=O)F	0.9938	0.0062	266.137890436	149.959849552	0.0001343414402564007	353.1587222434902	10.1021/cm021298q	doped	0.62	mole %
167	2	8.0	c1c[nH]c(COCCOCCOCc2ncc[nH]2)n1	FC(F)(S(=O)(O)=O)F	0.9938	0.0062	266.137890436	149.959849552	6.991333189276551e-05	343.2577148029546	10.1021/cm021298q	doped	0.62	mole %
168	2	8.0	c1c[nH]c(COCCOCCOCc2ncc[nH]2)n1	FC(F)(S(=O)(O)=O)F	0.9938	0.0062	266.137890436	149.959849552	3.285413217403784e-05	333.1213571097592	10.1021/cm021298q	doped	0.62	mole %
169	2	8.0	c1c[nH]c(COCCOCCOCc2ncc[nH]2)n1	FC(F)(S(=O)(O)=O)F	0.9938	0.0062	266.137890436	149.959849552	1.284842814311942e-05	323.0458311581581	10.1021/cm021298q	doped	0.62	mole %
170	2	8.0	c1c[nH]c(COCCOCCOCc2ncc[nH]2)n1	FC(F)(S(=O)(O)=O)F	0.9938	0.0062	266.137890436	149.959849552	4.096943738294469e-06	313.2683886194607	10.1021/cm021298q	doped	0.62	mole %
171	2	8.0	c1c[nH]c(COCCOCCOCc2ncc[nH]2)n1	FC(F)(S(=O)(O)=O)F	0.9938	0.0062	266.137890436	149.959849552	9.618558705821283e-07	303.3305083151993	10.1021/cm021298q	doped	0.62	mole %
172	2	8.0	c1c[nH]c(COCCOCCOCc2ncc[nH]2)n1	FC(F)(S(=O)(O)=O)F	0.9938	0.0062	266.137890436	149.959849552	1.355688774561556e-07	293.3165478050243	10.1021/cm021298q	doped	0.62	mole %
173	2	8.0	c1c[nH]c(COCCOCCOCc2ncc[nH]2)n1	FC(F)(S(=O)(O)=O)F	0.9938	0.0062	266.137890436	149.959849552	8.445979053195815e-09	283.4617367757305	10.1021/cm021298q	doped	0.62	mole %
174	2	8.0	c1c[nH]c(COCCOCCOCc2ncc[nH]2)n1	FC(F)(S(=O)(O)=O)F	0.9938	0.0062	266.137890436	149.959849552	1.515060585103258e-10	273.4259755223598	10.1021/cm021298q	doped	0.62	mole %
175	2	8.0	c1c[nH]c(COCCOCCOCc2ncc[nH]2)n1	FC(F)(S(=O)(O)=O)F	0.9875	0.0125	266.137890436	149.959849552	0.001242796438440914	393.2766988668519	10.1021/cm021298q	doped	1.25	mole %
176	2	8.0	c1c[nH]c(COCCOCCOCc2ncc[nH]2)n1	FC(F)(S(=O)(O)=O)F	0.9875	0.0125	266.137890436	149.959849552	0.0008606766087875296	383.5119028671733	10.1021/cm021298q	doped	1.25	mole %
177	2	8.0	c1c[nH]c(COCCOCCOCc2ncc[nH]2)n1	FC(F)(S(=O)(O)=O)F	0.9875	0.0125	266.137890436	149.959849552	0.0005840230661097483	373.2464415617378	10.1021/cm021298q	doped	1.25	mole %
178	2	8.0	c1c[nH]c(COCCOCCOCc2ncc[nH]2)n1	FC(F)(S(=O)(O)=O)F	0.9875	0.0125	266.137890436	149.959849552	0.0003882755110550856	363.1216551956536	10.1021/cm021298q	doped	1.25	mole %
179	2	8.0	c1c[nH]c(COCCOCCOCc2ncc[nH]2)n1	FC(F)(S(=O)(O)=O)F	0.9875	0.0125	266.137890436	149.959849552	0.0002237741932056062	353.4073415427503	10.1021/cm021298q	doped	1.25	mole %
180	2	8.0	c1c[nH]c(COCCOCCOCc2ncc[nH]2)n1	FC(F)(S(=O)(O)=O)F	0.9875	0.0125	266.137890436	149.959849552	0.0001164554988301457	343.4925845103393	10.1021/cm021298q	doped	1.25	mole %
181	2	8.0	c1c[nH]c(COCCOCCOCc2ncc[nH]2)n1	FC(F)(S(=O)(O)=O)F	0.9875	0.0125	266.137890436	149.959849552	5.362039389716147e-05	333.1213571097592	10.1021/cm021298q	doped	1.25	mole %
182	2	8.0	c1c[nH]c(COCCOCCOCc2ncc[nH]2)n1	FC(F)(S(=O)(O)=O)F	0.9875	0.0125	266.137890436	149.959849552	2.140178515430025e-05	323.3579559638201	10.1021/cm021298q	doped	1.25	mole %
183	2	8.0	c1c[nH]c(COCCOCCOCc2ncc[nH]2)n1	FC(F)(S(=O)(O)=O)F	0.9875	0.0125	266.137890436	149.959849552	6.289266531604166e-06	313.1706745727647	10.1021/cm021298q	doped	1.25	mole %
184	2	8.0	c1c[nH]c(COCCOCCOCc2ncc[nH]2)n1	FC(F)(S(=O)(O)=O)F	0.9875	0.0125	266.137890436	149.959849552	1.476590262146362e-06	303.2388946335813	10.1021/cm021298q	doped	1.25	mole %
185	2	8.0	c1c[nH]c(COCCOCCOCc2ncc[nH]2)n1	FC(F)(S(=O)(O)=O)F	0.9875	0.0125	266.137890436	149.959849552	2.039106927114869e-07	293.3165478050243	10.1021/cm021298q	doped	1.25	mole %
186	2	8.0	c1c[nH]c(COCCOCCOCc2ncc[nH]2)n1	FC(F)(S(=O)(O)=O)F	0.9875	0.0125	266.137890436	149.959849552	1.296552180821679e-08	283.2218524918284	10.1021/cm021298q	doped	1.25	mole %
187	2	8.0	c1c[nH]c(COCCOCCOCc2ncc[nH]2)n1	FC(F)(S(=O)(O)=O)F	0.9875	0.0125	266.137890436	149.959849552	2.422702012109238e-10	273.2771311585393	10.1021/cm021298q	doped	1.25	mole %
188	2	8.0	c1c[nH]c(COCCOCCOCc2ncc[nH]2)n1	FC(F)(S(=O)(O)=O)F	0.975	0.025	266.137890436	149.959849552	0.001758287950892375	393.2766988668519	10.1021/cm021298q	doped	2.5	mole %
189	2	8.0	c1c[nH]c(COCCOCCOCc2ncc[nH]2)n1	FC(F)(S(=O)(O)=O)F	0.975	0.025	266.137890436	149.959849552	0.00129455349038497	382.9268245984534	10.1021/cm021298q	doped	2.5	mole %
190	2	8.0	c1c[nH]c(COCCOCCOCc2ncc[nH]2)n1	FC(F)(S(=O)(O)=O)F	0.975	0.025	266.137890436	149.959849552	0.0008432959216576841	373.1075982616171	10.1021/cm021298q	doped	2.5	mole %
191	2	8.0	c1c[nH]c(COCCOCCOCc2ncc[nH]2)n1	FC(F)(S(=O)(O)=O)F	0.975	0.025	266.137890436	149.959849552	0.0005493258039676891	363.2530326179428	10.1021/cm021298q	doped	2.5	mole %
192	2	8.0	c1c[nH]c(COCCOCCOCc2ncc[nH]2)n1	FC(F)(S(=O)(O)=O)F	0.975	0.025	266.137890436	149.959849552	0.0003039344998537481	353.1587222434902	10.1021/cm021298q	doped	2.5	mole %
193	2	8.0	c1c[nH]c(COCCOCCOCc2ncc[nH]2)n1	FC(F)(S(=O)(O)=O)F	0.975	0.025	266.137890436	149.959849552	0.000154974412985746	343.1404003556307	10.1021/cm021298q	doped	2.5	mole %
194	2	8.0	c1c[nH]c(COCCOCCOCc2ncc[nH]2)n1	FC(F)(S(=O)(O)=O)F	0.975	0.025	266.137890436	149.959849552	7.135591837013373e-05	333.231919752422	10.1021/cm021298q	doped	2.5	mole %
195	2	8.0	c1c[nH]c(COCCOCCOCc2ncc[nH]2)n1	FC(F)(S(=O)(O)=O)F	0.975	0.025	266.137890436	149.959849552	2.848000098597145e-05	323.4621316413245	10.1021/cm021298q	doped	2.5	mole %
196	2	8.0	c1c[nH]c(COCCOCCOCc2ncc[nH]2)n1	FC(F)(S(=O)(O)=O)F	0.975	0.025	266.137890436	149.959849552	8.200493713176445e-06	313.3661636617463	10.1021/cm021298q	doped	2.5	mole %
197	2	8.0	c1c[nH]c(COCCOCCOCc2ncc[nH]2)n1	FC(F)(S(=O)(O)=O)F	0.975	0.025	266.137890436	149.959849552	2.005487687424349e-06	303.3305083151993	10.1021/cm021298q	doped	2.5	mole %
198	2	8.0	c1c[nH]c(COCCOCCOCc2ncc[nH]2)n1	FC(F)(S(=O)(O)=O)F	0.975	0.025	266.137890436	149.959849552	3.19484652333502e-07	293.2308823727774	10.1021/cm021298q	doped	2.5	mole %
199	2	8.0	c1c[nH]c(COCCOCCOCc2ncc[nH]2)n1	FC(F)(S(=O)(O)=O)F	0.975	0.025	266.137890436	149.959849552	2.542787102852701e-08	283.2218524918284	10.1021/cm021298q	doped	2.5	mole %
200	2	8.0	c1c[nH]c(COCCOCCOCc2ncc[nH]2)n1	FC(F)(S(=O)(O)=O)F	0.975	0.025	266.137890436	149.959849552	7.002127266840007e-10	273.2027697296795	10.1021/cm021298q	doped	2.5	mole %
201	2	8.0	c1c[nH]c(COCCOCCOCc2ncc[nH]2)n1	FC(F)(S(=O)(O)=O)F	0.946	0.054	266.137890436	149.959849552	0.002487539581921479	393.2766988668519	10.1021/cm021298q	doped	5.4	mole %
202	2	8.0	c1c[nH]c(COCCOCCOCc2ncc[nH]2)n1	FC(F)(S(=O)(O)=O)F	0.946	0.054	266.137890436	149.959849552	0.001587669127740634	383.2191404164749	10.1021/cm021298q	doped	5.4	mole %
203	2	8.0	c1c[nH]c(COCCOCCOCc2ncc[nH]2)n1	FC(F)(S(=O)(O)=O)F	0.946	0.054	266.137890436	149.959849552	0.001034236831702752	373.2464415617378	10.1021/cm021298q	doped	5.4	mole %
204	2	8.0	c1c[nH]c(COCCOCCOCc2ncc[nH]2)n1	FC(F)(S(=O)(O)=O)F	0.946	0.054	266.137890436	149.959849552	0.0007460879056863808	363.2530326179428	10.1021/cm021298q	doped	5.4	mole %
205	2	8.0	c1c[nH]c(COCCOCCOCc2ncc[nH]2)n1	FC(F)(S(=O)(O)=O)F	0.946	0.054	266.137890436	149.959849552	0.0003435263065006609	353.2829881523017	10.1021/cm021298q	doped	5.4	mole %
206	2	8.0	c1c[nH]c(COCCOCCOCc2ncc[nH]2)n1	FC(F)(S(=O)(O)=O)F	0.946	0.054	266.137890436	149.959849552	0.000178776322737334	343.2577148029546	10.1021/cm021298q	doped	5.4	mole %
207	2	8.0	c1c[nH]c(COCCOCCOCc2ncc[nH]2)n1	FC(F)(S(=O)(O)=O)F	0.946	0.054	266.137890436	149.959849552	8.065104519707376e-05	333.231919752422	10.1021/cm021298q	doped	5.4	mole %
208	2	8.0	c1c[nH]c(COCCOCCOCc2ncc[nH]2)n1	FC(F)(S(=O)(O)=O)F	0.946	0.054	266.137890436	149.959849552	3.219066881694254e-05	323.2538473672914	10.1021/cm021298q	doped	5.4	mole %
209	2	8.0	c1c[nH]c(COCCOCCOCc2ncc[nH]2)n1	FC(F)(S(=O)(O)=O)F	0.946	0.054	266.137890436	149.959849552	9.853941961372657e-06	313.1706745727647	10.1021/cm021298q	doped	5.4	mole %
210	2	8.0	c1c[nH]c(COCCOCCOCc2ncc[nH]2)n1	FC(F)(S(=O)(O)=O)F	0.946	0.054	266.137890436	149.959849552	2.459574603163548e-06	303.3305083151993	10.1021/cm021298q	doped	5.4	mole %
211	2	8.0	c1c[nH]c(COCCOCCOCc2ncc[nH]2)n1	FC(F)(S(=O)(O)=O)F	0.946	0.054	266.137890436	149.959849552	3.918230672307028e-07	293.1452669644632	10.1021/cm021298q	doped	5.4	mole %
212	2	8.0	c1c[nH]c(COCCOCCOCc2ncc[nH]2)n1	FC(F)(S(=O)(O)=O)F	0.946	0.054	266.137890436	149.959849552	2.343419287179816e-08	283.2218524918284	10.1021/cm021298q	doped	5.4	mole %
213	2	8.0	c1c[nH]c(COCCOCCOCc2ncc[nH]2)n1	FC(F)(S(=O)(O)=O)F	0.946	0.054	266.137890436	149.959849552	6.860724814367459e-10	273.2771311585393	10.1021/cm021298q	doped	5.4	mole %
214	2	8.0	c1c[nH]c(COCCOCCOCc2ncc[nH]2)n1	FC(F)(S(=O)(O)=O)F	0.898	0.102	266.137890436	149.959849552	0.002591194421354662	393.2766988668519	10.1021/cm021298q	doped	10.2	mole %
215	2	8.0	c1c[nH]c(COCCOCCOCc2ncc[nH]2)n1	FC(F)(S(=O)(O)=O)F	0.898	0.102	266.137890436	149.959849552	0.001722741040710101	382.7808338574241	10.1021/cm021298q	doped	10.2	mole %
216	2	8.0	c1c[nH]c(COCCOCCOCc2ncc[nH]2)n1	FC(F)(S(=O)(O)=O)F	0.898	0.102	266.137890436	149.959849552	0.001168960940639364	373.1075982616171	10.1021/cm021298q	doped	10.2	mole %
217	2	8.0	c1c[nH]c(COCCOCCOCc2ncc[nH]2)n1	FC(F)(S(=O)(O)=O)F	0.898	0.102	266.137890436	149.959849552	0.000646770197714378	363.2530326179428	10.1021/cm021298q	doped	10.2	mole %
218	2	8.0	c1c[nH]c(COCCOCCOCc2ncc[nH]2)n1	FC(F)(S(=O)(O)=O)F	0.898	0.102	266.137890436	149.959849552	0.0004213082854040085	353.1587222434902	10.1021/cm021298q	doped	10.2	mole %
219	2	8.0	c1c[nH]c(COCCOCCOCc2ncc[nH]2)n1	FC(F)(S(=O)(O)=O)F	0.898	0.102	266.137890436	149.959849552	9.11590939536168e-05	333.231919752422	10.1021/cm021298q	doped	10.2	mole %
220	2	8.0	c1c[nH]c(COCCOCCOCc2ncc[nH]2)n1	FC(F)(S(=O)(O)=O)F	0.898	0.102	266.137890436	149.959849552	3.790006894454925e-05	323.2538473672914	10.1021/cm021298q	doped	10.2	mole %
221	2	8.0	c1c[nH]c(COCCOCCOCc2ncc[nH]2)n1	FC(F)(S(=O)(O)=O)F	0.898	0.102	266.137890436	149.959849552	1.184104413883138e-05	313.1706745727647	10.1021/cm021298q	doped	10.2	mole %
222	2	8.0	c1c[nH]c(COCCOCCOCc2ncc[nH]2)n1	FC(F)(S(=O)(O)=O)F	0.898	0.102	266.137890436	149.959849552	2.955493441851786e-06	302.9643853246475	10.1021/cm021298q	doped	10.2	mole %
223	2	8.0	c1c[nH]c(COCCOCCOCc2ncc[nH]2)n1	FC(F)(S(=O)(O)=O)F	0.898	0.102	266.137890436	149.959849552	4.805405045054079e-07	293.1452669644632	10.1021/cm021298q	doped	10.2	mole %
224	2	8.0	c1c[nH]c(COCCOCCOCc2ncc[nH]2)n1	FC(F)(S(=O)(O)=O)F	0.898	0.102	266.137890436	149.959849552	5.194574748163997e-08	283.3817302098244	10.1021/cm021298q	doped	10.2	mole %
225	2	8.0	c1c[nH]c(COCCOCCOCc2ncc[nH]2)n1	FC(F)(S(=O)(O)=O)F	0.898	0.102	266.137890436	149.959849552	1.903575032895493e-09	273.1284487587814	10.1021/cm021298q	doped	10.2	mole %
226	2	8.0	c1c[nH]c(COCCOCCOCc2ncc[nH]2)n1	FC(F)(S(=O)(O)=O)F	0.836	0.164	266.137890436	149.959849552	0.002487539581921479	393.4308071272351	10.1021/cm021298q	doped	16.4	mole %
227	2	8.0	c1c[nH]c(COCCOCCOCc2ncc[nH]2)n1	FC(F)(S(=O)(O)=O)F	0.836	0.164	266.137890436	149.959849552	0.001794527012381687	383.2191404164749	10.1021/cm021298q	doped	16.4	mole %
228	2	8.0	c1c[nH]c(COCCOCCOCc2ncc[nH]2)n1	FC(F)(S(=O)(O)=O)F	0.836	0.164	266.137890436	149.959849552	0.001193081193527961	373.1075982616171	10.1021/cm021298q	doped	16.4	mole %
229	2	8.0	c1c[nH]c(COCCOCCOCc2ncc[nH]2)n1	FC(F)(S(=O)(O)=O)F	0.836	0.164	266.137890436	149.959849552	0.0006601004062007237	362.9903727693334	10.1021/cm021298q	doped	16.4	mole %
230	2	8.0	c1c[nH]c(COCCOCCOCc2ncc[nH]2)n1	FC(F)(S(=O)(O)=O)F	0.836	0.164	266.137890436	149.959849552	0.0003804345925161976	353.2829881523017	10.1021/cm021298q	doped	16.4	mole %
231	2	8.0	c1c[nH]c(COCCOCCOCc2ncc[nH]2)n1	FC(F)(S(=O)(O)=O)F	0.836	0.164	266.137890436	149.959849552	0.0001751660755202066	343.375109493738	10.1021/cm021298q	doped	16.4	mole %
232	2	8.0	c1c[nH]c(COCCOCCOCc2ncc[nH]2)n1	FC(F)(S(=O)(O)=O)F	0.836	0.164	266.137890436	149.959849552	8.23151928501332e-05	333.231919752422	10.1021/cm021298q	doped	16.4	mole %
233	2	8.0	c1c[nH]c(COCCOCCOCc2ncc[nH]2)n1	FC(F)(S(=O)(O)=O)F	0.836	0.164	266.137890436	149.959849552	3.492930947002284e-05	323.0458311581581	10.1021/cm021298q	doped	16.4	mole %
234	2	8.0	c1c[nH]c(COCCOCCOCc2ncc[nH]2)n1	FC(F)(S(=O)(O)=O)F	0.836	0.164	266.137890436	149.959849552	1.069227204398047e-05	313.2683886194607	10.1021/cm021298q	doped	16.4	mole %
235	2	8.0	c1c[nH]c(COCCOCCOCc2ncc[nH]2)n1	FC(F)(S(=O)(O)=O)F	0.836	0.164	266.137890436	149.959849552	2.510267480423133e-06	303.2388946335813	10.1021/cm021298q	doped	16.4	mole %
236	2	8.0	c1c[nH]c(COCCOCCOCc2ncc[nH]2)n1	FC(F)(S(=O)(O)=O)F	0.836	0.164	266.137890436	149.959849552	4.251576520706369e-07	293.2308823727774	10.1021/cm021298q	doped	16.4	mole %
237	2	8.0	c1c[nH]c(COCCOCCOCc2ncc[nH]2)n1	FC(F)(S(=O)(O)=O)F	0.836	0.164	266.137890436	149.959849552	3.903462396489647e-08	283.2218524918284	10.1021/cm021298q	doped	16.4	mole %
238	2	8.0	c1c[nH]c(COCCOCCOCc2ncc[nH]2)n1	FC(F)(S(=O)(O)=O)F	99.975532	0.024468	266.137890436	149.959849552	2.5269e-05	333.15	10.1021/cm021298q	doped	0.024468	mole %
239	2	8.0	c1c[nH]c(COCCOCCOCc2ncc[nH]2)n1	FC(F)(S(=O)(O)=O)F	99.407099	0.592901	266.137890436	149.959849552	3.942e-05	333.15	10.1021/cm021298q	doped	0.592901	mole %
240	2	8.0	c1c[nH]c(COCCOCCOCc2ncc[nH]2)n1	FC(F)(S(=O)(O)=O)F	98.803505	1.196495	266.137890436	149.959849552	6.129e-05	333.15	10.1021/cm021298q	doped	1.196495	mole %
241	2	8.0	c1c[nH]c(COCCOCCOCc2ncc[nH]2)n1	FC(F)(S(=O)(O)=O)F	97.578737	2.421263	266.137890436	149.959849552	8.187400000000001e-05	333.15	10.1021/cm021298q	doped	2.421263	mole %
242	2	8.0	c1c[nH]c(COCCOCCOCc2ncc[nH]2)n1	FC(F)(S(=O)(O)=O)F	94.707271	5.292729	266.137890436	149.959849552	9.4738e-05	333.15	10.1021/cm021298q	doped	5.292729	mole %
243	2	8.0	c1c[nH]c(COCCOCCOCc2ncc[nH]2)n1	FC(F)(S(=O)(O)=O)F	89.8668	10.1332	266.137890436	149.959849552	0.000107603	333.15	10.1021/cm021298q	doped	10.1332	mole %
244	2	8.0	c1c[nH]c(COCCOCCOCc2ncc[nH]2)n1	FC(F)(S(=O)(O)=O)F	83.66678	16.33322	266.137890436	149.959849552	9.988400000000001e-05	333.15	10.1021/cm021298q	doped	16.33322	mole %
245	2	8.0	c1c[nH]c(COCCOCCOCc2ncc[nH]2)n1	FC(F)(S(=O)(O)=O)F	99.934511	0.065489	266.137890436	149.959849552	4.328e-05	343.15	10.1021/cm021298q	doped	0.065489	mole %
246	2	8.0	c1c[nH]c(COCCOCCOCc2ncc[nH]2)n1	FC(F)(S(=O)(O)=O)F	99.44226	0.55774	266.137890436	149.959849552	8.4446e-05	343.15	10.1021/cm021298q	doped	0.55774	mole %
247	2	8.0	c1c[nH]c(COCCOCCOCc2ncc[nH]2)n1	FC(F)(S(=O)(O)=O)F	98.815225	1.184775	266.137890436	149.959849552	0.000128186	343.15	10.1021/cm021298q	doped	1.184775	mole %
248	2	8.0	c1c[nH]c(COCCOCCOCc2ncc[nH]2)n1	FC(F)(S(=O)(O)=O)F	97.555297	2.444703	266.137890436	149.959849552	0.000168066	343.15	10.1021/cm021298q	doped	2.444703	mole %
249	2	8.0	c1c[nH]c(COCCOCCOCc2ncc[nH]2)n1	FC(F)(S(=O)(O)=O)F	94.672111	5.327889	266.137890436	149.959849552	0.000197655	343.15	10.1021/cm021298q	doped	5.327889	mole %
250	2	8.0	c1c[nH]c(COCCOCCOCc2ncc[nH]2)n1	FC(F)(S(=O)(O)=O)F	89.84922	10.15078	266.137890436	149.959849552	0.000223384	343.15	10.1021/cm021298q	doped	10.15078	mole %
251	2	8.0	c1c[nH]c(COCCOCCOCc2ncc[nH]2)n1	FC(F)(S(=O)(O)=O)F	83.6785	16.3215	266.137890436	149.959849552	0.000219525	343.15	10.1021/cm021298q	doped	16.3215	mole %
252	2	8.0	c1c[nH]c(COCCOCCOCc2ncc[nH]2)n1	FC(F)(S(=O)(O)=O)F	99.89349	0.10651	266.137890436	149.959849552	0.000110176	353.15	10.1021/cm021298q	doped	0.10651	mole %
253	2	8.0	c1c[nH]c(COCCOCCOCc2ncc[nH]2)n1	FC(F)(S(=O)(O)=O)F	99.43054	0.56946	266.137890436	149.959849552	0.00014491	353.15	10.1021/cm021298q	doped	0.56946	mole %
254	2	8.0	c1c[nH]c(COCCOCCOCc2ncc[nH]2)n1	FC(F)(S(=O)(O)=O)F	98.821086	1.178914	266.137890436	149.959849552	0.000236249	353.15	10.1021/cm021298q	doped	1.178914	mole %
255	2	8.0	c1c[nH]c(COCCOCCOCc2ncc[nH]2)n1	FC(F)(S(=O)(O)=O)F	97.549437	2.450563	266.137890436	149.959849552	0.000309577	353.15	10.1021/cm021298q	doped	2.450563	mole %
256	2	8.0	c1c[nH]c(COCCOCCOCc2ncc[nH]2)n1	FC(F)(S(=O)(O)=O)F	94.65453	5.34547	266.137890436	149.959849552	0.000376473	353.15	10.1021/cm021298q	doped	5.34547	mole %
257	2	8.0	c1c[nH]c(COCCOCCOCc2ncc[nH]2)n1	FC(F)(S(=O)(O)=O)F	89.86094	10.13906	266.137890436	149.959849552	0.000425359	353.15	10.1021/cm021298q	doped	10.13906	mole %
258	2	8.0	c1c[nH]c(COCCOCCOCc2ncc[nH]2)n1	FC(F)(S(=O)(O)=O)F	83.64920000000001	16.3508	266.137890436	149.959849552	0.00041378	353.15	10.1021/cm021298q	doped	16.3508	mole %
259	2	8.0	c1c[nH]c(COCCOCCOCc2ncc[nH]2)n1	FC(F)(S(=O)(O)=O)F	99.89935	0.10065	266.137890436	149.959849552	9.988400000000001e-05	363.15	10.1021/cm021298q	doped	0.10065	mole %
260	2	8.0	c1c[nH]c(COCCOCCOCc2ncc[nH]2)n1	FC(F)(S(=O)(O)=O)F	99.44812	0.55188	266.137890436	149.959849552	0.000233676	363.15	10.1021/cm021298q	doped	0.55188	mole %
261	2	8.0	c1c[nH]c(COCCOCCOCc2ncc[nH]2)n1	FC(F)(S(=O)(O)=O)F	98.791785	1.208215	266.137890436	149.959849552	0.000394484	363.15	10.1021/cm021298q	doped	1.208215	mole %
262	2	8.0	c1c[nH]c(COCCOCCOCc2ncc[nH]2)n1	FC(F)(S(=O)(O)=O)F	97.555297	2.444703	266.137890436	149.959849552	0.0005269890000000001	363.15	10.1021/cm021298q	doped	2.444703	mole %
263	2	8.0	c1c[nH]c(COCCOCCOCc2ncc[nH]2)n1	FC(F)(S(=O)(O)=O)F	94.64867	5.35133	266.137890436	149.959849552	0.000682651	363.15	10.1021/cm021298q	doped	5.35133	mole %
264	2	8.0	c1c[nH]c(COCCOCCOCc2ncc[nH]2)n1	FC(F)(S(=O)(O)=O)F	89.86094	10.13906	266.137890436	149.959849552	0.000719958	363.15	10.1021/cm021298q	doped	10.13906	mole %
265	2	8.0	c1c[nH]c(COCCOCCOCc2ncc[nH]2)n1	FC(F)(S(=O)(O)=O)F	99.87005	0.12995	266.137890436	149.959849552	0.000125613	373.15	10.1021/cm021298q	doped	0.12995	mole %
266	2	8.0	c1c[nH]c(COCCOCCOCc2ncc[nH]2)n1	FC(F)(S(=O)(O)=O)F	99.44812	0.55188	266.137890436	149.959849552	0.000370041	373.15	10.1021/cm021298q	doped	0.55188	mole %
267	2	8.0	c1c[nH]c(COCCOCCOCc2ncc[nH]2)n1	FC(F)(S(=O)(O)=O)F	98.821086	1.178914	266.137890436	149.959849552	0.000613182	373.15	10.1021/cm021298q	doped	1.178914	mole %
268	2	8.0	c1c[nH]c(COCCOCCOCc2ncc[nH]2)n1	FC(F)(S(=O)(O)=O)F	97.555297	2.444703	266.137890436	149.959849552	0.000838313	373.15	10.1021/cm021298q	doped	2.444703	mole %
269	2	8.0	c1c[nH]c(COCCOCCOCc2ncc[nH]2)n1	FC(F)(S(=O)(O)=O)F	94.677971	5.322029	266.137890436	149.959849552	0.001125193	373.15	10.1021/cm021298q	doped	5.322029	mole %
270	2	8.0	c1c[nH]c(COCCOCCOCc2ncc[nH]2)n1	FC(F)(S(=O)(O)=O)F	89.87266	10.12734	266.137890436	149.959849552	0.001202381	373.15	10.1021/cm021298q	doped	10.12734	mole %
271	2	8.0	c1c[nH]c(COCCOCCOCc2ncc[nH]2)n1	FC(F)(S(=O)(O)=O)F	99.90521	0.09479	266.137890436	149.959849552	0.000183504	383.15	10.1021/cm021298q	doped	0.09479	mole %
272	2	8.0	c1c[nH]c(COCCOCCOCc2ncc[nH]2)n1	FC(F)(S(=O)(O)=O)F	99.4364	0.5636	266.137890436	149.959849552	0.0005424270000000001	383.15	10.1021/cm021298q	doped	0.5636	mole %
273	2	8.0	c1c[nH]c(COCCOCCOCc2ncc[nH]2)n1	FC(F)(S(=O)(O)=O)F	98.815225	1.184775	266.137890436	149.959849552	0.0008936300000000001	383.15	10.1021/cm021298q	doped	1.184775	mole %
274	2	8.0	c1c[nH]c(COCCOCCOCc2ncc[nH]2)n1	FC(F)(S(=O)(O)=O)F	97.56701699999999	2.432983	266.137890436	149.959849552	0.001256412	383.15	10.1021/cm021298q	doped	2.432983	mole %
275	2	8.0	c1c[nH]c(COCCOCCOCc2ncc[nH]2)n1	FC(F)(S(=O)(O)=O)F	94.672111	5.327889	266.137890436	149.959849552	0.001697668	383.15	10.1021/cm021298q	doped	5.327889	mole %
276	2	8.0	c1c[nH]c(COCCOCCOCc2ncc[nH]2)n1	FC(F)(S(=O)(O)=O)F	89.85508	10.14492	266.137890436	149.959849552	0.001816023	383.15	10.1021/cm021298q	doped	10.14492	mole %
277	2	8.0	c1c[nH]c(COCCOCCOCc2ncc[nH]2)n1	FC(F)(S(=O)(O)=O)F	99.89349	0.10651	266.137890436	149.959849552	0.000246541	393.15	10.1021/cm021298q	doped	0.10651	mole %
278	2	8.0	c1c[nH]c(COCCOCCOCc2ncc[nH]2)n1	FC(F)(S(=O)(O)=O)F	99.44812	0.55188	266.137890436	149.959849552	0.000744401	393.15	10.1021/cm021298q	doped	0.55188	mole %
279	2	8.0	c1c[nH]c(COCCOCCOCc2ncc[nH]2)n1	FC(F)(S(=O)(O)=O)F	98.821086	1.178914	266.137890436	149.959849552	0.00123197	393.15	10.1021/cm021298q	doped	1.178914	mole %
280	2	8.0	c1c[nH]c(COCCOCCOCc2ncc[nH]2)n1	FC(F)(S(=O)(O)=O)F	97.561157	2.438843	266.137890436	149.959849552	0.001737549	393.15	10.1021/cm021298q	doped	2.438843	mole %
281	2	8.0	c1c[nH]c(COCCOCCOCc2ncc[nH]2)n1	FC(F)(S(=O)(O)=O)F	94.666251	5.333749	266.137890436	149.959849552	0.002445102	393.15	10.1021/cm021298q	doped	5.333749	mole %
282	2	8.0	c1c[nH]c(COCCOCCOCc2ncc[nH]2)n1	FC(F)(S(=O)(O)=O)F	89.86094	10.13906	266.137890436	149.959849552	0.00256217	393.15	10.1021/cm021298q	doped	10.13906	mole %
283	2	8.0	c1c[nH]c(COCCOCCOCc2ncc[nH]2)n1	FC(F)(S(=O)(O)=O)F	83.6785	16.3215	266.137890436	149.959849552	0.002622634	393.15	10.1021/cm021298q	doped	16.3215	mole %
332	2	8.0	c1c[nH]c(COCCOCCOCc2ncc[nH]2)n1	FC(F)(S(=O)(O)=O)F	0.975	0.025	266.137890436	149.959849552	0.0003061187984450057	353.03044	10.1021/cm021298q	doped	2.5	mole %
333	2	8.0	c1c[nH]c(COCCOCCOCc2ncc[nH]2)n1	FC(F)(S(=O)(O)=O)F	0.975	0.025	266.137890436	149.959849552	0.0005296512480805659	363.14972	10.1021/cm021298q	doped	2.5	mole %
334	2	8.0	c1c[nH]c(COCCOCCOCc2ncc[nH]2)n1	FC(F)(S(=O)(O)=O)F	0.975	0.025	266.137890436	149.959849552	0.0008363729915840261	373.08333	10.1021/cm021298q	doped	2.5	mole %
335	2	8.0	c1c[nH]c(COCCOCCOCc2ncc[nH]2)n1	FC(F)(S(=O)(O)=O)F	0.975	0.025	266.137890436	149.959849552	0.001268148171957609	383.2026	10.1021/cm021298q	doped	2.5	mole %
336	2	8.0	c1c[nH]c(COCCOCCOCc2ncc[nH]2)n1	FC(F)(S(=O)(O)=O)F	0.975	0.025	266.137890436	149.959849552	0.00171968934328846	393.2291	10.1021/cm021298q	doped	2.5	mole %
337	2	8.0	c1c[nH]c(COCCOCCOCc2ncc[nH]2)n1	FC(F)(S(=O)(O)=O)F	0.9	0.1	266.137890436	149.959849552	9.920418646965468e-05	333.29574	10.1021/cm021298q	doped	10.0	mole %
338	2	8.0	c1c[nH]c(COCCOCCOCc2ncc[nH]2)n1	FC(F)(S(=O)(O)=O)F	0.9	0.1	266.137890436	149.959849552	0.000216018029421265	343.19254	10.1021/cm021298q	doped	10.0	mole %
339	2	8.0	c1c[nH]c(COCCOCCOCc2ncc[nH]2)n1	FC(F)(S(=O)(O)=O)F	0.9	0.1	266.137890436	149.959849552	0.0004173015520829425	353.09123	10.1021/cm021298q	doped	10.0	mole %
340	2	8.0	c1c[nH]c(COCCOCCOCc2ncc[nH]2)n1	FC(F)(S(=O)(O)=O)F	0.9	0.1	266.137890436	149.959849552	0.0007369194172613436	363.08225	10.1021/cm021298q	doped	10.0	mole %
341	2	8.0	c1c[nH]c(COCCOCCOCc2ncc[nH]2)n1	FC(F)(S(=O)(O)=O)F	0.9	0.1	266.137890436	149.959849552	0.001213556497910131	373.07437	10.1021/cm021298q	doped	10.0	mole %
342	2	8.0	c1c[nH]c(COCCOCCOCc2ncc[nH]2)n1	FC(F)(S(=O)(O)=O)F	0.9	0.1	266.137890436	149.959849552	0.00184514287273153	383.0678	10.1021/cm021298q	doped	10.0	mole %
343	2	8.0	c1c[nH]c(COCCOCCOCc2ncc[nH]2)n1	FC(F)(S(=O)(O)=O)F	0.9	0.1	266.137890436	149.959849552	0.002590239965879027	392.9715	10.1021/cm021298q	doped	10.0	mole %
344	2	8.0	c1c[nH]c(COCCOCCOCc2ncc[nH]2)n1	FC(F)(S(=O)(O)=O)F	99.999611	0.000389	266.137890436	149.959849552	5.0761e-05	393.15	10.1021/cm021298q	doped	0.000389	mole %
345	2	8.0	c1c[nH]c(COCCOCCOCc2ncc[nH]2)n1	FC(F)(S(=O)(O)=O)F	99.906799	0.093201	266.137890436	149.959849552	0.000147208	393.15	10.1021/cm021298q	doped	0.093201	mole %
346	2	8.0	c1c[nH]c(COCCOCCOCc2ncc[nH]2)n1	FC(F)(S(=O)(O)=O)F	99.88308	0.11692	266.137890436	149.959849552	0.000238579	393.15	10.1021/cm021298q	doped	0.11692	mole %
347	2	8.0	c1c[nH]c(COCCOCCOCc2ncc[nH]2)n1	FC(F)(S(=O)(O)=O)F	99.372791	0.627209	266.137890436	149.959849552	0.000746193	393.15	10.1021/cm021298q	doped	0.627209	mole %
348	2	8.0	c1c[nH]c(COCCOCCOCc2ncc[nH]2)n1	FC(F)(S(=O)(O)=O)F	98.747569	1.252431	266.137890436	149.959849552	0.001233503	393.15	10.1021/cm021298q	doped	1.252431	mole %
349	2	8.0	c1c[nH]c(COCCOCCOCc2ncc[nH]2)n1	FC(F)(S(=O)(O)=O)F	97.477729	2.522271	266.137890436	149.959849552	0.001736041	393.15	10.1021/cm021298q	doped	2.522271	mole %
350	2	8.0	c1c[nH]c(COCCOCCOCc2ncc[nH]2)n1	FC(F)(S(=O)(O)=O)F	94.59496	5.40504	266.137890436	149.959849552	0.002456853	393.15	10.1021/cm021298q	doped	5.40504	mole %
351	2	8.0	c1c[nH]c(COCCOCCOCc2ncc[nH]2)n1	FC(F)(S(=O)(O)=O)F	89.78336	10.21664	266.137890436	149.959849552	0.002568528	393.15	10.1021/cm021298q	doped	10.21664	mole %
352	2	8.0	c1c[nH]c(COCCOCCOCc2ncc[nH]2)n1	FC(F)(S(=O)(O)=O)F	83.56802	16.43198	266.137890436	149.959849552	0.002634518	393.15	10.1021/cm021298q	doped	16.43198	mole %
353	19	28.0	c1c[nH]cn1	OP(O)(C)=O	1	1	68.037448128	95.99763065	1.990535832893871e-05	388.3944627378237	10.1039/b917360a	doped	50.0	mole %
354	19	28.0	c1c[nH]cn1	OP(O)(C)=O	1	1	68.037448128	95.99763065	6.369714983238223e-06	378.2953783275335	10.1039/b917360a	doped	50.0	mole %
355	19	28.0	c1c[nH]cn1	OP(O)(C)=O	1	1	68.037448128	95.99763065	2.241403263840484e-06	368.3192414391559	10.1039/b917360a	doped	50.0	mole %
356	19	28.0	c1c[nH]cn1	OP(O)(C)=O	1	1	68.037448128	95.99763065	9.536302086703047e-07	358.1196284293983	10.1039/b917360a	doped	50.0	mole %
357	19	28.0	c1c[nH]cn1	OP(O)(C)=O	1	1	68.037448128	95.99763065	1.990535832893871e-07	348.1222633238575	10.1039/b917360a	doped	50.0	mole %
358	19	28.0	c1c[nH]cn1	OP(O)(C)=O	1	1	68.037448128	95.99763065	6.679439184419128e-08	338.0122110291356	10.1039/b917360a	doped	50.0	mole %
359	19	28.0	c1c[nH]cn1	OP(O)(C)=O	1	1	68.037448128	95.99763065	1.329566304022169e-08	318.002435898659	10.1039/b917360a	doped	50.0	mole %
360	19	28.0	c1c[nH]cn1	OP(O)(C)=O	1	1	68.037448128	95.99763065	3.869278587615665e-09	308.4510973918918	10.1039/b917360a	doped	50.0	mole %
361	19	28.0	c1c[nH]cn1	OP(O)(C)=O	1	1	68.037448128	95.99763065	1.898235101688301e-09	296.1549316755765	10.1039/b917360a	doped	50.0	mole %
362	13	8.0	O=C(Nc1nc[nH]n1)c1cc(C(=O)Nc2nc[nH]n2)cc(C(=O)Nc2nc[nH]n2)c1	FC(F)(S(=O)(O)=O)F	1	0	408.1155322440001	149.959849552	0.000105	423.0798520912837	10.1007/s11581-011-0600-0	doped	0.0	mole %
363	13	8.0	O=C(Nc1nc[nH]n1)c1cc(C(=O)Nc2nc[nH]n2)cc(C(=O)Nc2nc[nH]n2)c1	FC(F)(S(=O)(O)=O)F	1	0	408.1155322440001	149.959849552	0.000108	412.9340866352231	10.1007/s11581-011-0600-0	doped	0.0	mole %
364	13	8.0	O=C(Nc1nc[nH]n1)c1cc(C(=O)Nc2nc[nH]n2)cc(C(=O)Nc2nc[nH]n2)c1	FC(F)(S(=O)(O)=O)F	1	0	408.1155322440001	149.959849552	0.00012	403.0184469603543	10.1007/s11581-011-0600-0	doped	0.0	mole %
365	13	8.0	O=C(Nc1nc[nH]n1)c1cc(C(=O)Nc2nc[nH]n2)cc(C(=O)Nc2nc[nH]n2)c1	FC(F)(S(=O)(O)=O)F	1	0	408.1155322440001	149.959849552	0.000168	393.0973674662398	10.1007/s11581-011-0600-0	doped	0.0	mole %
366	13	8.0	O=C(Nc1nc[nH]n1)c1cc(C(=O)Nc2nc[nH]n2)cc(C(=O)Nc2nc[nH]n2)c1	FC(F)(S(=O)(O)=O)F	1	0	408.1155322440001	149.959849552	0.000218	382.9995683594865	10.1007/s11581-011-0600-0	doped	0.0	mole %
367	13	8.0	O=C(Nc1nc[nH]n1)c1cc(C(=O)Nc2nc[nH]n2)cc(C(=O)Nc2nc[nH]n2)c1	FC(F)(S(=O)(O)=O)F	1	0	408.1155322440001	149.959849552	0.000255	372.9969597017815	10.1007/s11581-011-0600-0	doped	0.0	mole %
368	13	8.0	O=C(Nc1nc[nH]n1)c1cc(C(=O)Nc2nc[nH]n2)cc(C(=O)Nc2nc[nH]n2)c1	FC(F)(S(=O)(O)=O)F	1	0	408.1155322440001	149.959849552	0.000256	362.9198937806055	10.1007/s11581-011-0600-0	doped	0.0	mole %
369	13	8.0	O=C(Nc1nc[nH]n1)c1cc(C(=O)Nc2nc[nH]n2)cc(C(=O)Nc2nc[nH]n2)c1	FC(F)(S(=O)(O)=O)F	1	0	408.1155322440001	149.959849552	0.000215	353.1931486180258	10.1007/s11581-011-0600-0	doped	0.0	mole %
370	13	8.0	O=C(Nc1nc[nH]n1)c1cc(C(=O)Nc2nc[nH]n2)cc(C(=O)Nc2nc[nH]n2)c1	FC(F)(S(=O)(O)=O)F	1	0	408.1155322440001	149.959849552	0.000149	343.1019019510833	10.1007/s11581-011-0600-0	doped	0.0	mole %
371	13	8.0	O=C(Nc1nc[nH]n1)c1cc(C(=O)Nc2nc[nH]n2)cc(C(=O)Nc2nc[nH]n2)c1	FC(F)(S(=O)(O)=O)F	1	0	408.1155322440001	149.959849552	0.000106	332.9093178321878	10.1007/s11581-011-0600-0	doped	0.0	mole %
372	13	8.0	O=C(Nc1nc[nH]n1)c1cc(C(=O)Nc2nc[nH]n2)cc(C(=O)Nc2nc[nH]n2)c1	FC(F)(S(=O)(O)=O)F	1	0	408.1155322440001	149.959849552	5.95e-05	323.0004415416036	10.1007/s11581-011-0600-0	doped	0.0	mole %
373	13	8.0	O=C(Nc1nc[nH]n1)c1cc(C(=O)Nc2nc[nH]n2)cc(C(=O)Nc2nc[nH]n2)c1	FC(F)(S(=O)(O)=O)F	1	0	408.1155322440001	149.959849552	3.53e-05	313.2242331566018	10.1007/s11581-011-0600-0	doped	0.0	mole %
374	13	8.0	O=C(Nc1nc[nH]n1)c1cc(C(=O)Nc2nc[nH]n2)cc(C(=O)Nc2nc[nH]n2)c1	FC(F)(S(=O)(O)=O)F	1	0	408.1155322440001	149.959849552	2.25e-05	303.1971533425667	10.1007/s11581-011-0600-0	doped	0.0	mole %
375	13	8.0	O=C(Nc1nc[nH]n1)c1cc(C(=O)Nc2nc[nH]n2)cc(C(=O)Nc2nc[nH]n2)c1	FC(F)(S(=O)(O)=O)F	1	0	408.1155322440001	149.959849552	1.93e-05	293.143977957918	10.1007/s11581-011-0600-0	doped	0.0	mole %
376	13	8.0	O=C(Nc1nc[nH]n1)c1cc(C(=O)Nc2nc[nH]n2)cc(C(=O)Nc2nc[nH]n2)c1	FC(F)(S(=O)(O)=O)F	0.75	0.25	408.1155322440001	149.959849552	0.00372	422.9039716180687	10.1007/s11581-011-0600-0	doped	25.0	mole %
377	13	8.0	O=C(Nc1nc[nH]n1)c1cc(C(=O)Nc2nc[nH]n2)cc(C(=O)Nc2nc[nH]n2)c1	FC(F)(S(=O)(O)=O)F	0.75	0.25	408.1155322440001	149.959849552	0.003128	413.0301086558307	10.1007/s11581-011-0600-0	doped	25.0	mole %
378	13	8.0	O=C(Nc1nc[nH]n1)c1cc(C(=O)Nc2nc[nH]n2)cc(C(=O)Nc2nc[nH]n2)c1	FC(F)(S(=O)(O)=O)F	0.75	0.25	408.1155322440001	149.959849552	0.002585	402.8814078287915	10.1007/s11581-011-0600-0	doped	25.0	mole %
379	13	8.0	O=C(Nc1nc[nH]n1)c1cc(C(=O)Nc2nc[nH]n2)cc(C(=O)Nc2nc[nH]n2)c1	FC(F)(S(=O)(O)=O)F	0.75	0.25	408.1155322440001	149.959849552	0.002027	392.9915459658632	10.1007/s11581-011-0600-0	doped	25.0	mole %
380	13	8.0	O=C(Nc1nc[nH]n1)c1cc(C(=O)Nc2nc[nH]n2)cc(C(=O)Nc2nc[nH]n2)c1	FC(F)(S(=O)(O)=O)F	0.75	0.25	408.1155322440001	149.959849552	0.001618	382.9187599558878	10.1007/s11581-011-0600-0	doped	25.0	mole %
381	13	8.0	O=C(Nc1nc[nH]n1)c1cc(C(=O)Nc2nc[nH]n2)cc(C(=O)Nc2nc[nH]n2)c1	FC(F)(S(=O)(O)=O)F	0.75	0.25	408.1155322440001	149.959849552	0.001123	372.9402046322903	10.1007/s11581-011-0600-0	doped	25.0	mole %
382	13	8.0	O=C(Nc1nc[nH]n1)c1cc(C(=O)Nc2nc[nH]n2)cc(C(=O)Nc2nc[nH]n2)c1	FC(F)(S(=O)(O)=O)F	0.75	0.25	408.1155322440001	149.959849552	0.000836	363.0731381791011	10.1007/s11581-011-0600-0	doped	25.0	mole %
383	13	8.0	O=C(Nc1nc[nH]n1)c1cc(C(=O)Nc2nc[nH]n2)cc(C(=O)Nc2nc[nH]n2)c1	FC(F)(S(=O)(O)=O)F	0.75	0.25	408.1155322440001	149.959849552	0.000591	352.9728609756381	10.1007/s11581-011-0600-0	doped	25.0	mole %
384	13	8.0	O=C(Nc1nc[nH]n1)c1cc(C(=O)Nc2nc[nH]n2)cc(C(=O)Nc2nc[nH]n2)c1	FC(F)(S(=O)(O)=O)F	0.75	0.25	408.1155322440001	149.959849552	0.000383	342.8962526240136	10.1007/s11581-011-0600-0	doped	25.0	mole %
385	13	8.0	O=C(Nc1nc[nH]n1)c1cc(C(=O)Nc2nc[nH]n2)cc(C(=O)Nc2nc[nH]n2)c1	FC(F)(S(=O)(O)=O)F	0.75	0.25	408.1155322440001	149.959849552	0.000244	333.2141537376799	10.1007/s11581-011-0600-0	doped	25.0	mole %
386	13	8.0	O=C(Nc1nc[nH]n1)c1cc(C(=O)Nc2nc[nH]n2)cc(C(=O)Nc2nc[nH]n2)c1	FC(F)(S(=O)(O)=O)F	0.75	0.25	408.1155322440001	149.959849552	0.00014	323.2868705442987	10.1007/s11581-011-0600-0	doped	25.0	mole %
387	13	8.0	O=C(Nc1nc[nH]n1)c1cc(C(=O)Nc2nc[nH]n2)cc(C(=O)Nc2nc[nH]n2)c1	FC(F)(S(=O)(O)=O)F	0.75	0.25	408.1155322440001	149.959849552	7.6e-05	313.0575359053515	10.1007/s11581-011-0600-0	doped	25.0	mole %
388	13	8.0	O=C(Nc1nc[nH]n1)c1cc(C(=O)Nc2nc[nH]n2)cc(C(=O)Nc2nc[nH]n2)c1	FC(F)(S(=O)(O)=O)F	0.75	0.25	408.1155322440001	149.959849552	4.07e-05	303.182169735325	10.1007/s11581-011-0600-0	doped	25.0	mole %
389	13	8.0	O=C(Nc1nc[nH]n1)c1cc(C(=O)Nc2nc[nH]n2)cc(C(=O)Nc2nc[nH]n2)c1	FC(F)(S(=O)(O)=O)F	0.75	0.25	408.1155322440001	149.959849552	2.59e-05	293.1370175184545	10.1007/s11581-011-0600-0	doped	25.0	mole %
390	13	8.0	O=C(Nc1nc[nH]n1)c1cc(C(=O)Nc2nc[nH]n2)cc(C(=O)Nc2nc[nH]n2)c1	FC(F)(S(=O)(O)=O)F	0.5	0.5	408.1155322440001	149.959849552	0.001796	382.9145078265811	10.1007/s11581-011-0600-0	doped	50.0	mole %
391	13	8.0	O=C(Nc1nc[nH]n1)c1cc(C(=O)Nc2nc[nH]n2)cc(C(=O)Nc2nc[nH]n2)c1	FC(F)(S(=O)(O)=O)F	0.5	0.5	408.1155322440001	149.959849552	0.001592	372.9268530082704	10.1007/s11581-011-0600-0	doped	50.0	mole %
392	13	8.0	O=C(Nc1nc[nH]n1)c1cc(C(=O)Nc2nc[nH]n2)cc(C(=O)Nc2nc[nH]n2)c1	FC(F)(S(=O)(O)=O)F	0.5	0.5	408.1155322440001	149.959849552	0.001049	363.0648335765263	10.1007/s11581-011-0600-0	doped	50.0	mole %
393	13	8.0	O=C(Nc1nc[nH]n1)c1cc(C(=O)Nc2nc[nH]n2)cc(C(=O)Nc2nc[nH]n2)c1	FC(F)(S(=O)(O)=O)F	0.5	0.5	408.1155322440001	149.959849552	0.000601	353.1578491980668	10.1007/s11581-011-0600-0	doped	50.0	mole %
394	13	8.0	O=C(Nc1nc[nH]n1)c1cc(C(=O)Nc2nc[nH]n2)cc(C(=O)Nc2nc[nH]n2)c1	FC(F)(S(=O)(O)=O)F	0.5	0.5	408.1155322440001	149.959849552	0.000333	343.0758880433593	10.1007/s11581-011-0600-0	doped	50.0	mole %
395	13	8.0	O=C(Nc1nc[nH]n1)c1cc(C(=O)Nc2nc[nH]n2)cc(C(=O)Nc2nc[nH]n2)c1	FC(F)(S(=O)(O)=O)F	0.5	0.5	408.1155322440001	149.959849552	0.000184	333.0574507449662	10.1007/s11581-011-0600-0	doped	50.0	mole %
396	13	8.0	O=C(Nc1nc[nH]n1)c1cc(C(=O)Nc2nc[nH]n2)cc(C(=O)Nc2nc[nH]n2)c1	FC(F)(S(=O)(O)=O)F	0.5	0.5	408.1155322440001	149.959849552	9.86e-05	323.2969042381637	10.1007/s11581-011-0600-0	doped	50.0	mole %
397	13	8.0	O=C(Nc1nc[nH]n1)c1cc(C(=O)Nc2nc[nH]n2)cc(C(=O)Nc2nc[nH]n2)c1	FC(F)(S(=O)(O)=O)F	0.5	0.5	408.1155322440001	149.959849552	4.67e-05	313.2166789134388	10.1007/s11581-011-0600-0	doped	50.0	mole %
398	13	8.0	O=C(Nc1nc[nH]n1)c1cc(C(=O)Nc2nc[nH]n2)cc(C(=O)Nc2nc[nH]n2)c1	FC(F)(S(=O)(O)=O)F	0.5	0.5	408.1155322440001	149.959849552	2.21e-05	302.9240960063396	10.1007/s11581-011-0600-0	doped	50.0	mole %
399	13	8.0	O=C(Nc1nc[nH]n1)c1cc(C(=O)Nc2nc[nH]n2)cc(C(=O)Nc2nc[nH]n2)c1	FC(F)(S(=O)(O)=O)F	0.5	0.5	408.1155322440001	149.959849552	1.46e-05	293.1505949784475	10.1007/s11581-011-0600-0	doped	50.0	mole %
400	14	8.0	O=C(Nc1nnn[nH]1)c1cc(C(=O)Nc2nnn[nH]2)cc(C(=O)Nc2nnn[nH]2)c1	FC(F)(S(=O)(O)=O)F	0.75	0.25	411.1012791480002	149.959849552	0.003721	422.6378348770884	10.1007/s11581-011-0600-0	doped	25.0	mole %
401	14	8.0	O=C(Nc1nnn[nH]1)c1cc(C(=O)Nc2nnn[nH]2)cc(C(=O)Nc2nnn[nH]2)c1	FC(F)(S(=O)(O)=O)F	0.75	0.25	411.1012791480002	149.959849552	0.003183	412.7755689698443	10.1007/s11581-011-0600-0	doped	25.0	mole %
402	14	8.0	O=C(Nc1nnn[nH]1)c1cc(C(=O)Nc2nnn[nH]2)cc(C(=O)Nc2nnn[nH]2)c1	FC(F)(S(=O)(O)=O)F	0.75	0.25	411.1012791480002	149.959849552	0.002677	402.879784701043	10.1007/s11581-011-0600-0	doped	25.0	mole %
403	14	8.0	O=C(Nc1nnn[nH]1)c1cc(C(=O)Nc2nnn[nH]2)cc(C(=O)Nc2nnn[nH]2)c1	FC(F)(S(=O)(O)=O)F	0.75	0.25	411.1012791480002	149.959849552	0.002251	393.2171612552121	10.1007/s11581-011-0600-0	doped	25.0	mole %
404	14	8.0	O=C(Nc1nnn[nH]1)c1cc(C(=O)Nc2nnn[nH]2)cc(C(=O)Nc2nnn[nH]2)c1	FC(F)(S(=O)(O)=O)F	0.75	0.25	411.1012791480002	149.959849552	0.001765	382.6970420962919	10.1007/s11581-011-0600-0	doped	25.0	mole %
405	14	8.0	O=C(Nc1nnn[nH]1)c1cc(C(=O)Nc2nnn[nH]2)cc(C(=O)Nc2nnn[nH]2)c1	FC(F)(S(=O)(O)=O)F	0.75	0.25	411.1012791480002	149.959849552	0.001409	372.9315815991083	10.1007/s11581-011-0600-0	doped	25.0	mole %
406	14	8.0	O=C(Nc1nnn[nH]1)c1cc(C(=O)Nc2nnn[nH]2)cc(C(=O)Nc2nnn[nH]2)c1	FC(F)(S(=O)(O)=O)F	0.75	0.25	411.1012791480002	149.959849552	0.001144	363.061670018331	10.1007/s11581-011-0600-0	doped	25.0	mole %
407	14	8.0	O=C(Nc1nnn[nH]1)c1cc(C(=O)Nc2nnn[nH]2)cc(C(=O)Nc2nnn[nH]2)c1	FC(F)(S(=O)(O)=O)F	0.75	0.25	411.1012791480002	149.959849552	0.000852	352.9602778503307	10.1007/s11581-011-0600-0	doped	25.0	mole %
408	14	8.0	O=C(Nc1nnn[nH]1)c1cc(C(=O)Nc2nnn[nH]2)cc(C(=O)Nc2nnn[nH]2)c1	FC(F)(S(=O)(O)=O)F	0.75	0.25	411.1012791480002	149.959849552	0.000623	343.055526967595	10.1007/s11581-011-0600-0	doped	25.0	mole %
409	14	8.0	O=C(Nc1nnn[nH]1)c1cc(C(=O)Nc2nnn[nH]2)cc(C(=O)Nc2nnn[nH]2)c1	FC(F)(S(=O)(O)=O)F	0.75	0.25	411.1012791480002	149.959849552	0.00044	333.0308303291177	10.1007/s11581-011-0600-0	doped	25.0	mole %
410	14	8.0	O=C(Nc1nnn[nH]1)c1cc(C(=O)Nc2nnn[nH]2)cc(C(=O)Nc2nnn[nH]2)c1	FC(F)(S(=O)(O)=O)F	0.75	0.25	411.1012791480002	149.959849552	0.000301	323.264819509937	10.1007/s11581-011-0600-0	doped	25.0	mole %
411	14	8.0	O=C(Nc1nnn[nH]1)c1cc(C(=O)Nc2nnn[nH]2)cc(C(=O)Nc2nnn[nH]2)c1	FC(F)(S(=O)(O)=O)F	0.75	0.25	411.1012791480002	149.959849552	0.000198	313.1776381144702	10.1007/s11581-011-0600-0	doped	25.0	mole %
412	14	8.0	O=C(Nc1nnn[nH]1)c1cc(C(=O)Nc2nnn[nH]2)cc(C(=O)Nc2nnn[nH]2)c1	FC(F)(S(=O)(O)=O)F	0.75	0.25	411.1012791480002	149.959849552	0.00012	303.1547802203632	10.1007/s11581-011-0600-0	doped	25.0	mole %
413	14	8.0	O=C(Nc1nnn[nH]1)c1cc(C(=O)Nc2nnn[nH]2)cc(C(=O)Nc2nnn[nH]2)c1	FC(F)(S(=O)(O)=O)F	0.75	0.25	411.1012791480002	149.959849552	8.77e-05	293.1081481134094	10.1007/s11581-011-0600-0	doped	25.0	mole %
414	14	8.0	O=C(Nc1nnn[nH]1)c1cc(C(=O)Nc2nnn[nH]2)cc(C(=O)Nc2nnn[nH]2)c1	FC(F)(S(=O)(O)=O)F	0.5	0.5	411.1012791480002	149.959849552	0.019473	423.0889811128848	10.1007/s11581-011-0600-0	doped	50.0	mole %
415	14	8.0	O=C(Nc1nnn[nH]1)c1cc(C(=O)Nc2nnn[nH]2)cc(C(=O)Nc2nnn[nH]2)c1	FC(F)(S(=O)(O)=O)F	0.5	0.5	411.1012791480002	149.959849552	0.017555	412.6955041777166	10.1007/s11581-011-0600-0	doped	50.0	mole %
416	14	8.0	O=C(Nc1nnn[nH]1)c1cc(C(=O)Nc2nnn[nH]2)cc(C(=O)Nc2nnn[nH]2)c1	FC(F)(S(=O)(O)=O)F	0.5	0.5	411.1012791480002	149.959849552	0.01757	403.2794686389721	10.1007/s11581-011-0600-0	doped	50.0	mole %
417	14	8.0	O=C(Nc1nnn[nH]1)c1cc(C(=O)Nc2nnn[nH]2)cc(C(=O)Nc2nnn[nH]2)c1	FC(F)(S(=O)(O)=O)F	0.5	0.5	411.1012791480002	149.959849552	0.015567	393.1347662047202	10.1007/s11581-011-0600-0	doped	50.0	mole %
418	14	8.0	O=C(Nc1nnn[nH]1)c1cc(C(=O)Nc2nnn[nH]2)cc(C(=O)Nc2nnn[nH]2)c1	FC(F)(S(=O)(O)=O)F	0.5	0.5	411.1012791480002	149.959849552	0.012865	382.8350543683202	10.1007/s11581-011-0600-0	doped	50.0	mole %
419	14	8.0	O=C(Nc1nnn[nH]1)c1cc(C(=O)Nc2nnn[nH]2)cc(C(=O)Nc2nnn[nH]2)c1	FC(F)(S(=O)(O)=O)F	0.5	0.5	411.1012791480002	149.959849552	0.011399	373.0586030298328	10.1007/s11581-011-0600-0	doped	50.0	mole %
420	14	8.0	O=C(Nc1nnn[nH]1)c1cc(C(=O)Nc2nnn[nH]2)cc(C(=O)Nc2nnn[nH]2)c1	FC(F)(S(=O)(O)=O)F	0.5	0.5	411.1012791480002	149.959849552	0.009258	363.3786951071059	10.1007/s11581-011-0600-0	doped	50.0	mole %
421	14	8.0	O=C(Nc1nnn[nH]1)c1cc(C(=O)Nc2nnn[nH]2)cc(C(=O)Nc2nnn[nH]2)c1	FC(F)(S(=O)(O)=O)F	0.5	0.5	411.1012791480002	149.959849552	0.007652	352.8850469901728	10.1007/s11581-011-0600-0	doped	50.0	mole %
422	14	8.0	O=C(Nc1nnn[nH]1)c1cc(C(=O)Nc2nnn[nH]2)cc(C(=O)Nc2nnn[nH]2)c1	FC(F)(S(=O)(O)=O)F	0.5	0.5	411.1012791480002	149.959849552	0.006109	342.8066817135946	10.1007/s11581-011-0600-0	doped	50.0	mole %
423	14	8.0	O=C(Nc1nnn[nH]1)c1cc(C(=O)Nc2nnn[nH]2)cc(C(=O)Nc2nnn[nH]2)c1	FC(F)(S(=O)(O)=O)F	0.5	0.5	411.1012791480002	149.959849552	0.004877	333.1225777824563	10.1007/s11581-011-0600-0	doped	50.0	mole %
424	14	8.0	O=C(Nc1nnn[nH]1)c1cc(C(=O)Nc2nnn[nH]2)cc(C(=O)Nc2nnn[nH]2)c1	FC(F)(S(=O)(O)=O)F	0.5	0.5	411.1012791480002	149.959849552	0.003507	322.8834264905832	10.1007/s11581-011-0600-0	doped	50.0	mole %
425	14	8.0	O=C(Nc1nnn[nH]1)c1cc(C(=O)Nc2nnn[nH]2)cc(C(=O)Nc2nnn[nH]2)c1	FC(F)(S(=O)(O)=O)F	0.5	0.5	411.1012791480002	149.959849552	0.002479	312.9635772988739	10.1007/s11581-011-0600-0	doped	50.0	mole %
426	14	8.0	O=C(Nc1nnn[nH]1)c1cc(C(=O)Nc2nnn[nH]2)cc(C(=O)Nc2nnn[nH]2)c1	FC(F)(S(=O)(O)=O)F	0.5	0.5	411.1012791480002	149.959849552	0.001663	302.8150290732709	10.1007/s11581-011-0600-0	doped	50.0	mole %
427	14	8.0	O=C(Nc1nnn[nH]1)c1cc(C(=O)Nc2nnn[nH]2)cc(C(=O)Nc2nnn[nH]2)c1	FC(F)(S(=O)(O)=O)F	0.5	0.5	411.1012791480002	149.959849552	0.001096	292.9206354971771	10.1007/s11581-011-0600-0	doped	50.0	mole %
428	14		O=C(Nc1nnn[nH]1)c1cc(C(=O)Nc2nnn[nH]2)cc(C(=O)Nc2nnn[nH]2)c1		1	0	411.1012791480002		0.000923	422.9726603161552	10.1007/s11581-011-0600-0	un-doped
429	14		O=C(Nc1nnn[nH]1)c1cc(C(=O)Nc2nnn[nH]2)cc(C(=O)Nc2nnn[nH]2)c1		1	0	411.1012791480002		0.000776	412.8416884234236	10.1007/s11581-011-0600-0	un-doped
430	14		O=C(Nc1nnn[nH]1)c1cc(C(=O)Nc2nnn[nH]2)cc(C(=O)Nc2nnn[nH]2)c1		1	0	411.1012791480002		0.00063	402.9443952852282	10.1007/s11581-011-0600-0	un-doped
431	14		O=C(Nc1nnn[nH]1)c1cc(C(=O)Nc2nnn[nH]2)cc(C(=O)Nc2nnn[nH]2)c1		1	0	411.1012791480002		0.000445	392.8260534809102	10.1007/s11581-011-0600-0	un-doped
432	14		O=C(Nc1nnn[nH]1)c1cc(C(=O)Nc2nnn[nH]2)cc(C(=O)Nc2nnn[nH]2)c1		1	0	411.1012791480002		0.000331	382.9826999054799	10.1007/s11581-011-0600-0	un-doped
433	14		O=C(Nc1nnn[nH]1)c1cc(C(=O)Nc2nnn[nH]2)cc(C(=O)Nc2nnn[nH]2)c1		1	0	411.1012791480002		0.000255	372.9969597017815	10.1007/s11581-011-0600-0	un-doped
434	14		O=C(Nc1nnn[nH]1)c1cc(C(=O)Nc2nnn[nH]2)cc(C(=O)Nc2nnn[nH]2)c1		1	0	411.1012791480002		0.000207	363.1236330664738	10.1007/s11581-011-0600-0	un-doped
435	14		O=C(Nc1nnn[nH]1)c1cc(C(=O)Nc2nnn[nH]2)cc(C(=O)Nc2nnn[nH]2)c1		1	0	411.1012791480002		0.000163	353.0170959119209	10.1007/s11581-011-0600-0	un-doped
436	14		O=C(Nc1nnn[nH]1)c1cc(C(=O)Nc2nnn[nH]2)cc(C(=O)Nc2nnn[nH]2)c1		1	0	411.1012791480002		0.000119	343.1092006790817	10.1007/s11581-011-0600-0	un-doped
437	14		O=C(Nc1nnn[nH]1)c1cc(C(=O)Nc2nnn[nH]2)cc(C(=O)Nc2nnn[nH]2)c1		1	0	411.1012791480002		8.27e-05	333.081856531652	10.1007/s11581-011-0600-0	un-doped
438	14		O=C(Nc1nnn[nH]1)c1cc(C(=O)Nc2nnn[nH]2)cc(C(=O)Nc2nnn[nH]2)c1		1	0	411.1012791480002		3.23e-05	323.1734077407788	10.1007/s11581-011-0600-0	un-doped
439	14		O=C(Nc1nnn[nH]1)c1cc(C(=O)Nc2nnn[nH]2)cc(C(=O)Nc2nnn[nH]2)c1		1	0	411.1012791480002		1.35e-05	313.2500380598796	10.1007/s11581-011-0600-0	un-doped
440	14		O=C(Nc1nnn[nH]1)c1cc(C(=O)Nc2nnn[nH]2)cc(C(=O)Nc2nnn[nH]2)c1		1	0	411.1012791480002		6.88e-06	303.0902781671646	10.1007/s11581-011-0600-0	un-doped
441	14		O=C(Nc1nnn[nH]1)c1cc(C(=O)Nc2nnn[nH]2)cc(C(=O)Nc2nnn[nH]2)c1		1	0	411.1012791480002		4.45e-06	293.3066541600709	10.1007/s11581-011-0600-0	un-doped
442	19	15.0	c1c[nH]cn1	OC(CCC(O)=O)=O	10	10	68.037448128	118.026608672	5.009218778607827e-07	388.4730716293843	10.1021/acs.jpcc.8b00814	doped	50.0	mole %
443	19	15.0	c1c[nH]cn1	OC(CCC(O)=O)=O	10	10	68.037448128	118.026608672	2.382977819504561e-07	387.1145065354606	10.1021/acs.jpcc.8b00814	doped	50.0	mole %
444	19	15.0	c1c[nH]cn1	OC(CCC(O)=O)=O	10	10	68.037448128	118.026608672	9.930703147898229e-08	385.6693001452045	10.1021/acs.jpcc.8b00814	doped	50.0	mole %
445	19	15.0	c1c[nH]cn1	OC(CCC(O)=O)=O	10	10	68.037448128	118.026608672	4.805294397787736e-08	384.0769382922787	10.1021/acs.jpcc.8b00814	doped	50.0	mole %
446	19	15.0	c1c[nH]cn1	OC(CCC(O)=O)=O	10	10	68.037448128	118.026608672	2.742837004247376e-08	382.7494808960166	10.1021/acs.jpcc.8b00814	doped	50.0	mole %
447	19	15.0	c1c[nH]cn1	OC(CCC(O)=O)=O	10	10	68.037448128	118.026608672	1.565705221808487e-08	381.400181088806	10.1021/acs.jpcc.8b00814	doped	50.0	mole %
448	19	15.0	c1c[nH]cn1	OC(CCC(O)=O)=O	10	10	68.037448128	118.026608672	1.03724177572497e-08	380.1536961393492	10.1021/acs.jpcc.8b00814	doped	50.0	mole %
449	19	15.0	c1c[nH]cn1	OC(CCC(O)=O)=O	10	10	68.037448128	118.026608672	7.970214323986047e-09	379.3170548154869	10.1021/acs.jpcc.8b00814	doped	50.0	mole %
450	19	15.0	c1c[nH]cn1	OC(CCC(O)=O)=O	10	10	68.037448128	118.026608672	5.735350978747317e-09	378.1458901970216	10.1021/acs.jpcc.8b00814	doped	50.0	mole %
451	19	15.0	c1c[nH]cn1	OC(CCC(O)=O)=O	10	10	68.037448128	118.026608672	3.447862992778587e-09	375.764963524495	10.1021/acs.jpcc.8b00814	doped	50.0	mole %
452	19	15.0	c1c[nH]cn1	OC(CCC(O)=O)=O	10	10	68.037448128	118.026608672	1.287804682891608e-07	388.4682425269393	10.1021/acs.jpcc.8b00814	doped	50.0	mole %
453	19	15.0	c1c[nH]cn1	OC(CCC(O)=O)=O	10	10	68.037448128	118.026608672	1.091716816228626e-07	388.2087041049965	10.1021/acs.jpcc.8b00814	doped	50.0	mole %
454	19	15.0	c1c[nH]cn1	OC(CCC(O)=O)=O	10	10	68.037448128	118.026608672	8.664230548248585e-08	387.7877870114359	10.1021/acs.jpcc.8b00814	doped	50.0	mole %
455	19	15.0	c1c[nH]cn1	OC(CCC(O)=O)=O	10	10	68.037448128	118.026608672	5.82961669148634e-08	387.0774952370114	10.1021/acs.jpcc.8b00814	doped	50.0	mole %
456	19	15.0	c1c[nH]cn1	OC(CCC(O)=O)=O	10	10	68.037448128	118.026608672	3.732845369888888e-08	386.2735380608837	10.1021/acs.jpcc.8b00814	doped	50.0	mole %
457	19	15.0	c1c[nH]cn1	OC(CCC(O)=O)=O	10	10	68.037448128	118.026608672	2.42996489770323e-08	385.5048629510937	10.1021/acs.jpcc.8b00814	doped	50.0	mole %
458	19	15.0	c1c[nH]cn1	OC(CCC(O)=O)=O	10	10	68.037448128	118.026608672	1.530417770943188e-08	384.7072704672924	10.1021/acs.jpcc.8b00814	doped	50.0	mole %
459	19	15.0	c1c[nH]cn1	OC(CCC(O)=O)=O	10	10	68.037448128	118.026608672	9.96322641954418e-09	383.9131189255347	10.1021/acs.jpcc.8b00814	doped	50.0	mole %
460	19	15.0	c1c[nH]cn1	OC(CCC(O)=O)=O	10	10	68.037448128	118.026608672	7.283330204181419e-09	383.154240655347	10.1021/acs.jpcc.8b00814	doped	50.0	mole %
461	19	15.0	c1c[nH]cn1	OC(CCC(O)=O)=O	10	10	68.037448128	118.026608672	4.902188423002276e-09	382.2724953028267	10.1021/acs.jpcc.8b00814	doped	50.0	mole %
462	19	15.0	c1c[nH]cn1	OC(CCC(O)=O)=O	10	10	68.037448128	118.026608672	3.410279701037415e-09	381.4573578356109	10.1021/acs.jpcc.8b00814	doped	50.0	mole %
463	19	15.0	c1c[nH]cn1	OC(CCC(O)=O)=O	10	10	68.037448128	118.026608672	2.577270483654814e-09	380.6459790652324	10.1021/acs.jpcc.8b00814	doped	50.0	mole %
464	19	15.0	c1c[nH]cn1	OC(CCC(O)=O)=O	10	10	68.037448128	118.026608672	2.081277551574592e-09	379.8073161523696	10.1021/acs.jpcc.8b00814	doped	50.0	mole %
465	19	15.0	c1c[nH]cn1	OC(CCC(O)=O)=O	10	10	68.037448128	118.026608672	1.680621828455849e-09	379.0032215273829	10.1021/acs.jpcc.8b00814	doped	50.0	mole %
466	19	15.0	c1c[nH]cn1	OC(CCC(O)=O)=O	10	10	68.037448128	118.026608672	1.357187965498736e-09	378.1717739395024	10.1021/acs.jpcc.8b00814	doped	50.0	mole %
467	19	15.0	c1c[nH]cn1	OC(CCC(O)=O)=O	10	10	68.037448128	118.026608672	1.078052720823651e-09	377.3133553457945	10.1021/acs.jpcc.8b00814	doped	50.0	mole %
468	19	15.0	c1c[nH]cn1	OC(CCC(O)=O)=O	10	10	68.037448128	118.026608672	9.302292686650578e-10	376.4894392829834	10.1021/acs.jpcc.8b00814	doped	50.0	mole %
469	19	15.0	c1c[nH]cn1	OC(CCC(O)=O)=O	10	10	68.037448128	118.026608672	7.894415854280373e-10	375.6994584668005	10.1021/acs.jpcc.8b00814	doped	50.0	mole %
470	19	15.0	c1c[nH]cn1	OC(CCC(O)=O)=O	10	10	68.037448128	118.026608672	3.53337718113608e-09	389.1046041580497	10.1021/acs.jpcc.8b00814	doped	50.0	mole %
471	19	15.0	c1c[nH]cn1	OC(CCC(O)=O)=O	10	10	68.037448128	118.026608672	2.417964943403336e-09	388.1952917345847	10.1021/acs.jpcc.8b00814	doped	50.0	mole %
472	19	15.0	c1c[nH]cn1	OC(CCC(O)=O)=O	10	10	68.037448128	118.026608672	1.858189492742469e-09	387.2585733239255	10.1021/acs.jpcc.8b00814	doped	50.0	mole %
473	19	15.0	c1c[nH]cn1	OC(CCC(O)=O)=O	10	10	68.037448128	118.026608672	1.336595516546441e-09	386.2619002463192	10.1021/acs.jpcc.8b00814	doped	50.0	mole %
474	19	15.0	c1c[nH]cn1	OC(CCC(O)=O)=O	10	10	68.037448128	118.026608672	1.027093545456874e-09	385.3662559433111	10.1021/acs.jpcc.8b00814	doped	50.0	mole %
475	19	15.0	c1c[nH]cn1	OC(CCC(O)=O)=O	10	10	68.037448128	118.026608672	7.636950927850891e-10	384.3795825253354	10.1021/acs.jpcc.8b00814	doped	50.0	mole %
476	19	15.0	c1c[nH]cn1	OC(CCC(O)=O)=O	10	10	68.037448128	118.026608672	5.677014454455643e-10	383.5241110102869	10.1021/acs.jpcc.8b00814	doped	50.0	mole %
477	19	15.0	c1c[nH]cn1	OC(CCC(O)=O)=O	10	10	68.037448128	118.026608672	4.739145036236982e-10	382.6413965186521	10.1021/acs.jpcc.8b00814	doped	50.0	mole %
478	19	15.0	c1c[nH]cn1	OC(CCC(O)=O)=O	10	10	68.037448128	118.026608672	3.408474113577687e-10	381.7309667031347	10.1021/acs.jpcc.8b00814	doped	50.0	mole %
479	19	15.0	c1c[nH]cn1	OC(CCC(O)=O)=O	10	10	68.037448128	118.026608672	2.752897237623937e-10	380.8251490835252	10.1021/acs.jpcc.8b00814	doped	50.0	mole %
480	19	16.0	c1c[nH]cn1	OC(CCCC(O)=O)=O	10	10	68.037448128	132.042258736	2.428063273847996e-06	366.9067704572539	10.1021/acs.jpcc.8b00814	doped	50.0	mole %
481	19	16.0	c1c[nH]cn1	OC(CCCC(O)=O)=O	10	10	68.037448128	132.042258736	4.919942192523806e-07	363.4093319155524	10.1021/acs.jpcc.8b00814	doped	50.0	mole %
482	19	16.0	c1c[nH]cn1	OC(CCCC(O)=O)=O	10	10	68.037448128	132.042258736	1.54507654578713e-07	360.0724321704554	10.1021/acs.jpcc.8b00814	doped	50.0	mole %
483	19	16.0	c1c[nH]cn1	OC(CCCC(O)=O)=O	10	10	68.037448128	132.042258736	5.814869867728359e-08	355.6316765401875	10.1021/acs.jpcc.8b00814	doped	50.0	mole %
484	19	16.0	c1c[nH]cn1	OC(CCCC(O)=O)=O	10	10	68.037448128	132.042258736	2.981055077070268e-08	351.7377780794906	10.1021/acs.jpcc.8b00814	doped	50.0	mole %
485	19	16.0	c1c[nH]cn1	OC(CCCC(O)=O)=O	10	10	68.037448128	132.042258736	1.528797627227078e-08	347.245010176015	10.1021/acs.jpcc.8b00814	doped	50.0	mole %
486	19	16.0	c1c[nH]cn1	OC(CCCC(O)=O)=O	10	10	68.037448128	132.042258736	8.920927296829906e-09	342.4515627948294	10.1021/acs.jpcc.8b00814	doped	50.0	mole %
487	19	16.0	c1c[nH]cn1	OC(CCCC(O)=O)=O	10	10	68.037448128	132.042258736	5.341460239967582e-09	337.7887671723365	10.1021/acs.jpcc.8b00814	doped	50.0	mole %
488	19	16.0	c1c[nH]cn1	OC(CCCC(O)=O)=O	10	10	68.037448128	132.042258736	3.546500292473202e-09	332.781581471254	10.1021/acs.jpcc.8b00814	doped	50.0	mole %
489	19	16.0	c1c[nH]cn1	OC(CCCC(O)=O)=O	10	10	68.037448128	132.042258736	2.616375055985819e-09	324.1650804188732	10.1021/acs.jpcc.8b00814	doped	50.0	mole %
490	19	16.0	c1c[nH]cn1	OC(CCCC(O)=O)=O	10	10	68.037448128	132.042258736	5.932940596627324e-08	367.1669070997963	10.1021/acs.jpcc.8b00814	doped	50.0	mole %
491	19	16.0	c1c[nH]cn1	OC(CCCC(O)=O)=O	10	10	68.037448128	132.042258736	1.234127415365737e-08	362.7324344098144	10.1021/acs.jpcc.8b00814	doped	50.0	mole %
492	19	16.0	c1c[nH]cn1	OC(CCCC(O)=O)=O	10	10	68.037448128	132.042258736	3.779636201269399e-09	358.0435925234769	10.1021/acs.jpcc.8b00814	doped	50.0	mole %
493	19	16.0	c1c[nH]cn1	OC(CCCC(O)=O)=O	10	10	68.037448128	132.042258736	1.386532328253452e-09	353.2990892302779	10.1021/acs.jpcc.8b00814	doped	50.0	mole %
494	19	16.0	c1c[nH]cn1	OC(CCCC(O)=O)=O	10	10	68.037448128	132.042258736	5.639881771631889e-10	348.3359295971286	10.1021/acs.jpcc.8b00814	doped	50.0	mole %
495	19	16.0	c1c[nH]cn1	OC(CCCC(O)=O)=O	10	10	68.037448128	132.042258736	2.124515969842613e-10	342.5120863952487	10.1021/acs.jpcc.8b00814	doped	50.0	mole %
496	19	16.0	c1c[nH]cn1	OC(CCCC(O)=O)=O	10	10	68.037448128	132.042258736	9.833316096867416e-11	337.4432800026725	10.1021/acs.jpcc.8b00814	doped	50.0	mole %
497	19	16.0	c1c[nH]cn1	OC(CCCC(O)=O)=O	10	10	68.037448128	132.042258736	4.669818485578365e-11	332.2882866717507	10.1021/acs.jpcc.8b00814	doped	50.0	mole %
498	19	16.0	c1c[nH]cn1	OC(CCCC(O)=O)=O	10	10	68.037448128	132.042258736	3.262120503942671e-11	328.9643576987364	10.1021/acs.jpcc.8b00814	doped	50.0	mole %
499	19	16.0	c1c[nH]cn1	OC(CCCC(O)=O)=O	10	10	68.037448128	132.042258736	1.855666809433573e-11	323.8417476055141	10.1021/acs.jpcc.8b00814	doped	50.0	mole %
500	17	18.0	N#Cc1n[nH]nc1C#N	CC1=CC=C(S(=O)(O)=O)C=C1	100	0	119.023195032	172.019415116	0.0	293.15	10.1021/ja067332+	doped	0.0	mole %
501	17	18.0	N#Cc1n[nH]nc1C#N	CC1=CC=C(S(=O)(O)=O)C=C1	96.942674	3.057326	119.023195032	172.019415116	2.3339e-05	293.15	10.1021/ja067332+	doped	3.057326	mole %
502	17	18.0	N#Cc1n[nH]nc1C#N	CC1=CC=C(S(=O)(O)=O)C=C1	94.485559	5.514441	119.023195032	172.019415116	0.000112029	293.15	10.1021/ja067332+	doped	5.514441	mole %
503	17	18.0	N#Cc1n[nH]nc1C#N	CC1=CC=C(S(=O)(O)=O)C=C1	92.197254	7.802746	119.023195032	172.019415116	0.000172711	293.15	10.1021/ja067332+	doped	7.802745999999999	mole %
504	17	18.0	N#Cc1n[nH]nc1C#N	CC1=CC=C(S(=O)(O)=O)C=C1	90.959318	9.040682	119.023195032	172.019415116	0.000189048	293.15	10.1021/ja067332+	doped	9.040682	mole %
505	17	18.0	N#Cc1n[nH]nc1C#N	CC1=CC=C(S(=O)(O)=O)C=C1	88.67101	11.32899	119.023195032	172.019415116	0.000245063	293.15	10.1021/ja067332+	doped	11.32899	mole %
506	17	18.0	N#Cc1n[nH]nc1C#N	CC1=CC=C(S(=O)(O)=O)C=C1	86.85162	13.14838	119.023195032	172.019415116	0.000697846	293.15	10.1021/ja067332+	doped	13.14838	mole %
507	17	18.0	N#Cc1n[nH]nc1C#N	CC1=CC=C(S(=O)(O)=O)C=C1	84.58207	15.41793	119.023195032	172.019415116	0.00096158	293.15	10.1021/ja067332+	doped	15.41793	mole %
508	17	8.0	N#Cc1n[nH]nc1C#N	FC(F)(S(=O)(O)=O)F	100	0	119.023195032	149.959849552	0.0	293.15	10.1021/ja067332+	doped	0.0	mole %
509	17	8.0	N#Cc1n[nH]nc1C#N	FC(F)(S(=O)(O)=O)F	96.586298	3.413702	119.023195032	149.959849552	4.9013e-05	293.15	10.1021/ja067332+	doped	3.413702	mole %
510	17	8.0	N#Cc1n[nH]nc1C#N	FC(F)(S(=O)(O)=O)F	93.697782	6.302218	119.023195032	149.959849552	6.535e-05	293.15	10.1021/ja067332+	doped	6.302218	mole %
511	17	8.0	N#Cc1n[nH]nc1C#N	FC(F)(S(=O)(O)=O)F	90.434133	9.565867	119.023195032	149.959849552	9.5691e-05	293.15	10.1021/ja067332+	doped	9.565867	mole %
512	17	8.0	N#Cc1n[nH]nc1C#N	FC(F)(S(=O)(O)=O)F	87.67690999999999	12.32309	119.023195032	149.959849552	0.000198384	293.15	10.1021/ja067332+	doped	12.32309	mole %
513	17	8.0	N#Cc1n[nH]nc1C#N	FC(F)(S(=O)(O)=O)F	84.86342	15.13658	119.023195032	149.959849552	0.0007561940000000001	293.15	10.1021/ja067332+	doped	15.13658	mole %
514	17	8.0	N#Cc1n[nH]nc1C#N	FC(F)(S(=O)(O)=O)F	82.51885	17.48115	119.023195032	149.959849552	0.001145961	293.15	10.1021/ja067332+	doped	17.48115	mole %
515	17	9.0	N#Cc1n[nH]nc1C#N	CS(O)(=O)=O	100	0	119.023195032	95.988114988	0.0	293.15	10.1021/ja067332+	doped	0.0	mole %
516	17	9.0	N#Cc1n[nH]nc1C#N	CS(O)(=O)=O	95.892304	4.107696	119.023195032	95.988114988	5.134600000000001e-05	293.15	10.1021/ja067332+	doped	4.107696	mole %
517	17	9.0	N#Cc1n[nH]nc1C#N	CS(O)(=O)=O	92.38482	7.61518	119.023195032	95.988114988	0.000135368	293.15	10.1021/ja067332+	doped	7.615179999999999	mole %
518	17	9.0	N#Cc1n[nH]nc1C#N	CS(O)(=O)=O	91.146884	8.853116	119.023195032	95.988114988	0.000221724	293.15	10.1021/ja067332+	doped	8.853116	mole %
519	17	9.0	N#Cc1n[nH]nc1C#N	CS(O)(=O)=O	89.32749	10.67251	119.023195032	95.988114988	0.000312747	293.15	10.1021/ja067332+	doped	10.67251	mole %
520	17	9.0	N#Cc1n[nH]nc1C#N	CS(O)(=O)=O	87.73318	12.26682	119.023195032	95.988114988	0.000637163	293.15	10.1021/ja067332+	doped	12.26682	mole %
521	17	9.0	N#Cc1n[nH]nc1C#N	CS(O)(=O)=O	85.72623	14.27377	119.023195032	95.988114988	0.001309336	293.15	10.1021/ja067332+	doped	14.27377	mole %
522	21		CCCCCCCCCCCCOc1cc(CP(=O)(O)O)cc(OCCCCCCCCCCCC)c1OCCCCCCCCCCCC				724.5770769419998		5.419384938349966e-10	363.15	10.1039/c8ta00390d	un-doped
523	21		CCCCCCCCCCCCOc1cc(CP(=O)(O)O)cc(OCCCCCCCCCCCC)c1OCCCCCCCCCCCC				724.5770769419998		8.679605772923765e-10	373.15	10.1039/c8ta00390d	un-doped
524	21		CCCCCCCCCCCCOc1cc(CP(=O)(O)O)cc(OCCCCCCCCCCCC)c1OCCCCCCCCCCCC				724.5770769419998		1.34381659513339e-09	383.15	10.1039/c8ta00390d	un-doped
525	21		CCCCCCCCCCCCOc1cc(CP(=O)(O)O)cc(OCCCCCCCCCCCC)c1OCCCCCCCCCCCC				724.5770769419998		1.944374872614381e-09	393.15	10.1039/c8ta00390d	un-doped
526	21		CCCCCCCCCCCCOc1cc(CP(=O)(O)O)cc(OCCCCCCCCCCCC)c1OCCCCCCCCCCCC				724.5770769419998		2.813260833778776e-09	403.15	10.1039/c8ta00390d	un-doped
527	21		CCCCCCCCCCCCOc1cc(CP(=O)(O)O)cc(OCCCCCCCCCCCC)c1OCCCCCCCCCCCC				724.5770769419998		3.803732786461326e-09	413.15	10.1039/c8ta00390d	un-doped
528	21		CCCCCCCCCCCCOc1cc(CP(=O)(O)O)cc(OCCCCCCCCCCCC)c1OCCCCCCCCCCCC				724.5770769419998		4.806400985108197e-09	423.15	10.1039/c8ta00390d	un-doped
529	21		CCCCCCCCCCCCOc1cc(CP(=O)(O)O)cc(OCCCCCCCCCCCC)c1OCCCCCCCCCCCC				724.5770769419998		6.722487448058726e-09	433.15	10.1039/c8ta00390d	un-doped
530	21		CCCCCCCCCCCCOc1cc(CP(=O)(O)O)cc(OCCCCCCCCCCCC)c1OCCCCCCCCCCCC				724.5770769419998		8.787189656337862e-09	443.15	10.1039/c8ta00390d	un-doped
531	21		CCCCCCCCCCCCOc1cc(CP(=O)(O)O)cc(OCCCCCCCCCCCC)c1OCCCCCCCCCCCC				724.5770769419998		9.696611595678968e-09	453.15	10.1039/c8ta00390d	un-doped
532	22		CCCCCCCCOc1cc(CP(=O)(O)O)cc(OCCCCCCCC)c1OCCCCCCCC				556.3892761739999		0.0002573060512833814	363.15	10.1039/c8ta00390d	un-doped
533	22		CCCCCCCCOc1cc(CP(=O)(O)O)cc(OCCCCCCCC)c1OCCCCCCCC				556.3892761739999		0.0003142823558920226	373.15	10.1039/c8ta00390d	un-doped
534	22		CCCCCCCCOc1cc(CP(=O)(O)O)cc(OCCCCCCCC)c1OCCCCCCCC				556.3892761739999		0.0004107995886035702	383.15	10.1039/c8ta00390d	un-doped
535	22		CCCCCCCCOc1cc(CP(=O)(O)O)cc(OCCCCCCCC)c1OCCCCCCCC				556.3892761739999		0.0005018223501442111	393.15	10.1039/c8ta00390d	un-doped
536	22		CCCCCCCCOc1cc(CP(=O)(O)O)cc(OCCCCCCCC)c1OCCCCCCCC				556.3892761739999		0.000592556818667877	403.15	10.1039/c8ta00390d	un-doped
537	22		CCCCCCCCOc1cc(CP(=O)(O)O)cc(OCCCCCCCC)c1OCCCCCCCC				556.3892761739999		0.000699729203890167	413.15	10.1039/c8ta00390d	un-doped
538	22		CCCCCCCCOc1cc(CP(=O)(O)O)cc(OCCCCCCCC)c1OCCCCCCCC				556.3892761739999		0.0008262852495351922	423.15	10.1039/c8ta00390d	un-doped
539	22		CCCCCCCCOc1cc(CP(=O)(O)O)cc(OCCCCCCCC)c1OCCCCCCCC				556.3892761739999		0.001009252886076684	433.15	10.1039/c8ta00390d	un-doped
540	22		CCCCCCCCOc1cc(CP(=O)(O)O)cc(OCCCCCCCC)c1OCCCCCCCC				556.3892761739999		0.001076688315493896	443.15	10.1039/c8ta00390d	un-doped
541	22		CCCCCCCCOc1cc(CP(=O)(O)O)cc(OCCCCCCCC)c1OCCCCCCCC				556.3892761739999		0.001188173877500901	453.15	10.1039/c8ta00390d	un-doped
542	23		CCCCCC(CC)Oc1cc(CP(=O)(O)O)cc(OC(CC)CCCCC)c1OC(CC)CCCCC				556.3892761739999		4.42313301582056e-10	363.15	10.1039/c8ta00390d	un-doped
543	23		CCCCCC(CC)Oc1cc(CP(=O)(O)O)cc(OC(CC)CCCCC)c1OC(CC)CCCCC				556.3892761739999		8.390541697514713e-10	373.15	10.1039/c8ta00390d	un-doped
544	23		CCCCCC(CC)Oc1cc(CP(=O)(O)O)cc(OC(CC)CCCCC)c1OC(CC)CCCCC				556.3892761739999		1.487510363002502e-09	383.15	10.1039/c8ta00390d	un-doped
545	23		CCCCCC(CC)Oc1cc(CP(=O)(O)O)cc(OC(CC)CCCCC)c1OC(CC)CCCCC				556.3892761739999		2.637120653002945e-09	393.15	10.1039/c8ta00390d	un-doped
546	23		CCCCCC(CC)Oc1cc(CP(=O)(O)O)cc(OC(CC)CCCCC)c1OC(CC)CCCCC				556.3892761739999		3.815311486072412e-09	403.15	10.1039/c8ta00390d	un-doped
547	23		CCCCCC(CC)Oc1cc(CP(=O)(O)O)cc(OC(CC)CCCCC)c1OC(CC)CCCCC				556.3892761739999		6.110827157024992e-09	413.15	10.1039/c8ta00390d	un-doped
548	23		CCCCCC(CC)Oc1cc(CP(=O)(O)O)cc(OC(CC)CCCCC)c1OC(CC)CCCCC				556.3892761739999		8.841175265244925e-09	423.15	10.1039/c8ta00390d	un-doped
549	23		CCCCCC(CC)Oc1cc(CP(=O)(O)O)cc(OC(CC)CCCCC)c1OC(CC)CCCCC				556.3892761739999		1.079940926663105e-08	433.15	10.1039/c8ta00390d	un-doped
550	23		CCCCCC(CC)Oc1cc(CP(=O)(O)O)cc(OC(CC)CCCCC)c1OC(CC)CCCCC				556.3892761739999		1.729696871861225e-08	443.15	10.1039/c8ta00390d	un-doped
551	23		CCCCCC(CC)Oc1cc(CP(=O)(O)O)cc(OC(CC)CCCCC)c1OC(CC)CCCCC				556.3892761739999		2.11285649102725e-08	453.15	10.1039/c8ta00390d	un-doped
552	24		CCCCCCCCCCCCOc1ccc(CP(=O)(O)O)cc1OCCCCCCCCCCCC				540.3943615539998		1.96245632417369e-11	363.15	10.1039/c8ta00390d	un-doped
553	24		CCCCCCCCCCCCOc1ccc(CP(=O)(O)O)cc1OCCCCCCCCCCCC				540.3943615539998		5.98025909191e-10	373.15	10.1039/c8ta00390d	un-doped
554	24		CCCCCCCCCCCCOc1ccc(CP(=O)(O)O)cc1OCCCCCCCCCCCC				540.3943615539998		5.763681848104129e-09	383.15	10.1039/c8ta00390d	un-doped
555	24		CCCCCCCCCCCCOc1ccc(CP(=O)(O)O)cc1OCCCCCCCCCCCC				540.3943615539998		2.918972476708413e-08	393.15	10.1039/c8ta00390d	un-doped
556	24		CCCCCCCCCCCCOc1ccc(CP(=O)(O)O)cc1OCCCCCCCCCCCC				540.3943615539998		3.446910444632455e-07	403.15	10.1039/c8ta00390d	un-doped
557	24		CCCCCCCCCCCCOc1ccc(CP(=O)(O)O)cc1OCCCCCCCCCCCC				540.3943615539998		4.35521901832503e-07	413.15	10.1039/c8ta00390d	un-doped
558	24		CCCCCCCCCCCCOc1ccc(CP(=O)(O)O)cc1OCCCCCCCCCCCC				540.3943615539998		4.806511657854947e-07	423.15	10.1039/c8ta00390d	un-doped
559	24		CCCCCCCCCCCCOc1ccc(CP(=O)(O)O)cc1OCCCCCCCCCCCC				540.3943615539998		5.127669201338711e-07	433.15	10.1039/c8ta00390d	un-doped
560	24		CCCCCCCCCCCCOc1ccc(CP(=O)(O)O)cc1OCCCCCCCCCCCC				540.3943615539998		5.853019890592077e-07	443.15	10.1039/c8ta00390d	un-doped
561	24		CCCCCCCCCCCCOc1ccc(CP(=O)(O)O)cc1OCCCCCCCCCCCC				540.3943615539998		6.036010686442638e-07	453.15	10.1039/c8ta00390d	un-doped
562	25		CCCCCCCCOc1ccc(CP(=O)(O)O)cc1OCCCCCCCC				428.269161042		0.0005231304501647734	293.15	10.1039/c8ta00390d	un-doped
563	25		CCCCCCCCOc1ccc(CP(=O)(O)O)cc1OCCCCCCCC				428.269161042		0.0007413273107965459	303.15	10.1039/c8ta00390d	un-doped
564	25		CCCCCCCCOc1ccc(CP(=O)(O)O)cc1OCCCCCCCC				428.269161042		0.0009938023056811182	313.15	10.1039/c8ta00390d	un-doped
565	25		CCCCCCCCOc1ccc(CP(=O)(O)O)cc1OCCCCCCCC				428.269161042		0.001348248668310725	323.15	10.1039/c8ta00390d	un-doped
566	25		CCCCCCCCOc1ccc(CP(=O)(O)O)cc1OCCCCCCCC				428.269161042		0.001696406781841822	333.15	10.1039/c8ta00390d	un-doped
567	25		CCCCCCCCOc1ccc(CP(=O)(O)O)cc1OCCCCCCCC				428.269161042		0.002084298903233069	343.15	10.1039/c8ta00390d	un-doped
568	25		CCCCCCCCOc1ccc(CP(=O)(O)O)cc1OCCCCCCCC				428.269161042		0.002441911948972386	353.15	10.1039/c8ta00390d	un-doped
569	25		CCCCCCCCOc1ccc(CP(=O)(O)O)cc1OCCCCCCCC				428.269161042		0.002804723155468409	363.15	10.1039/c8ta00390d	un-doped
570	25		CCCCCCCCOc1ccc(CP(=O)(O)O)cc1OCCCCCCCC				428.269161042		0.003221513829123791	373.15	10.1039/c8ta00390d	un-doped
571	25		CCCCCCCCOc1ccc(CP(=O)(O)O)cc1OCCCCCCCC				428.269161042		0.003542338016330324	383.15	10.1039/c8ta00390d	un-doped
572	25		CCCCCCCCOc1ccc(CP(=O)(O)O)cc1OCCCCCCCC				428.269161042		0.003879627240189933	393.15	10.1039/c8ta00390d	un-doped
573	25		CCCCCCCCOc1ccc(CP(=O)(O)O)cc1OCCCCCCCC				428.269161042		0.0039408508648336	403.15	10.1039/c8ta00390d	un-doped
574	25		CCCCCCCCOc1ccc(CP(=O)(O)O)cc1OCCCCCCCC				428.269161042		0.003940125000133855	413.15	10.1039/c8ta00390d	un-doped
575	25		CCCCCCCCOc1ccc(CP(=O)(O)O)cc1OCCCCCCCC				428.269161042		0.003682646223543347	423.15	10.1039/c8ta00390d	un-doped
576	25		CCCCCCCCOc1ccc(CP(=O)(O)O)cc1OCCCCCCCC				428.269161042		0.003374426709754134	433.15	10.1039/c8ta00390d	un-doped
577	25		CCCCCCCCOc1ccc(CP(=O)(O)O)cc1OCCCCCCCC				428.269161042		0.002925095165149013	443.15	10.1039/c8ta00390d	un-doped
578	25		CCCCCCCCOc1ccc(CP(=O)(O)O)cc1OCCCCCCCC				428.269161042		0.00226026833047452	453.15	10.1039/c8ta00390d	un-doped
579	26		c1c[nH]nn1				69.03269709599999		0.000139	313.1881330510882	10.1039/c5cp07603j	un-doped
580	26		c1c[nH]nn1				69.03269709599999		0.00013	311.2083879374384	10.1039/c5cp07603j	un-doped
581	26		c1c[nH]nn1				69.03269709599999		0.000124	309.1041050261564	10.1039/c5cp07603j	un-doped
582	26		c1c[nH]nn1				69.03269709599999		0.000115	307.1754023767389	10.1039/c5cp07603j	un-doped
583	26		c1c[nH]nn1				69.03269709599999		0.000119	305.1978551915529	10.1039/c5cp07603j	un-doped
584	26		c1c[nH]nn1				69.03269709599999		0.000121	303.1738052981441	10.1039/c5cp07603j	un-doped
585	26		c1c[nH]nn1				69.03269709599999		0.000116	301.1764252346089	10.1039/c5cp07603j	un-doped
586	26		c1c[nH]nn1				69.03269709599999		0.000113	299.1352896183004	10.1039/c5cp07603j	un-doped
587	26		c1c[nH]nn1				69.03269709599999		0.000109	297.1216341689879	10.1039/c5cp07603j	un-doped
588	26		c1c[nH]nn1				69.03269709599999		0.000101	295.2029520295203	10.1039/c5cp07603j	un-doped
589	26		c1c[nH]nn1				69.03269709599999		3.27e-05	293.1744874870197	10.1039/c5cp07603j	un-doped
590	26		c1c[nH]nn1				69.03269709599999		2.15e-05	291.1737943585077	10.1039/c5cp07603j	un-doped
591	26		c1c[nH]nn1				69.03269709599999		1.74e-05	289.0043107882997	10.1039/c5cp07603j	un-doped
592	26		c1c[nH]nn1				69.03269709599999		1.55e-05	287.1887125645923	10.1039/c5cp07603j	un-doped
593	26		c1c[nH]nn1				69.03269709599999		1.36e-05	285.1414772210454	10.1039/c5cp07603j	un-doped
594	26		c1c[nH]nn1				69.03269709599999		1.3e-05	283.060552596472	10.1039/c5cp07603j	un-doped
595	26		c1c[nH]nn1				69.03269709599999		1.2e-05	281.1333384499601	10.1039/c5cp07603j	un-doped
596	26		c1c[nH]nn1				69.03269709599999		1.11e-05	279.1102968533384	10.1039/c5cp07603j	un-doped
597	26		c1c[nH]nn1				69.03269709599999		1.03e-05	277.0562770562771	10.1039/c5cp07603j	un-doped
598	26		c1c[nH]nn1				69.03269709599999		5.69e-06	275.0913578399387	10.1039/c5cp07603j	un-doped
599	26		c1c[nH]nn1				69.03269709599999		2.49e-06	273.0957782396737	10.1039/c5cp07603j	un-doped
600	26		c1c[nH]nn1				69.03269709599999		1.17e-06	271.1290164713589	10.1039/c5cp07603j	un-doped
601	26		c1c[nH]nn1				69.03269709599999		4.68e-07	269.1903078568037	10.1039/c5cp07603j	un-doped
602	29		C[N+]1(C)CCCC1				100.11207586809		0.17	353.0	10.1021/jp311558h	un-doped
603	29		C[N+]1(C)CCCC1				100.11207586809		0.154	343.0	10.1021/jp311558h	un-doped
604	29		C[N+]1(C)CCCC1				100.11207586809		0.139	333.0	10.1021/jp311558h	un-doped
605	29		C[N+]1(C)CCCC1				100.11207586809		0.0143	313.0	10.1021/jp311558h	un-doped
606	29		C[N+]1(C)CCCC1				100.11207586809		0.0103	298.0	10.1021/jp311558h	un-doped
607	29		C[N+]1(C)CCCC1				100.11207586809		0.008060000000000001	288.0	10.1021/jp311558h	un-doped
608	29		C[N+]1(C)CCCC1				100.11207586809		0.00712	283.0	10.1021/jp311558h	un-doped
609	29		C[N+]1(C)CCCC1				100.11207586809		0.0047	268.0	10.1021/jp311558h	un-doped
610	29		C[N+]1(C)CCCC1				100.11207586809		0.00409	256.0	10.1021/jp311558h	un-doped
611	29		C[N+]1(C)CCCC1				100.11207586809		0.00289	253.0	10.1021/jp311558h	un-doped
612	29		C[N+]1(C)CCCC1				100.11207586809		3.400000000000001e-05	243.0	10.1021/jp311558h	un-doped
613	29		C[N+]1(C)CCCC1				100.11207586809		7e-06	238.0	10.1021/jp311558h	un-doped
614	29		C[N+]1(C)CCCC1				100.11207586809		2e-06	233.0	10.1021/jp311558h	un-doped
615	30		CC[N+]1(C)CCCC1				114.12772593209		0.142	343.0	10.1021/jp311558h	un-doped
616	30		CC[N+]1(C)CCCC1				114.12772593209		0.128	333.0	10.1021/jp311558h	un-doped
617	30		CC[N+]1(C)CCCC1				114.12772593209		0.113	323.0	10.1021/jp311558h	un-doped
618	30		CC[N+]1(C)CCCC1				114.12772593209		0.0911	308.0	10.1021/jp311558h	un-doped
619	30		CC[N+]1(C)CCCC1				114.12772593209		0.0144	288.0	10.1021/jp311558h	un-doped
620	30		CC[N+]1(C)CCCC1				114.12772593209		0.009380000000000001	278.0	10.1021/jp311558h	un-doped
621	30		CC[N+]1(C)CCCC1				114.12772593209		0.00687	268.0	10.1021/jp311558h	un-doped
622	30		CC[N+]1(C)CCCC1				114.12772593209		0.004980000000000001	258.0	10.1021/jp311558h	un-doped
623	30		CC[N+]1(C)CCCC1				114.12772593209		0.00246	243.0	10.1021/jp311558h	un-doped
624	30		CC[N+]1(C)CCCC1				114.12772593209		3.400000000000001e-05	223.0	10.1021/jp311558h	un-doped
625	30		CC[N+]1(C)CCCC1				114.12772593209		1.8e-05	218.0	10.1021/jp311558h	un-doped
626	30		CC[N+]1(C)CCCC1				114.12772593209		1.1e-05	213.0	10.1021/jp311558h	un-doped
627	30		CC[N+]1(C)CCCC1				114.12772593209		4.4e-06	203.0	10.1021/jp311558h	un-doped
660	19	32.0	c1c[nH]cn1	O=S(NS(=O)(C(F)(F)F)=O)(C(F)(F)F)=O	4	1	68.037448128	280.925118832	0.069223	384.6951348760378	10.1021/jp3044237	doped	20.0	mole %
661	19	32.0	c1c[nH]cn1	O=S(NS(=O)(C(F)(F)F)=O)(C(F)(F)F)=O	4	1	68.037448128	280.925118832	0.049461	366.1937274676422	10.1021/jp3044237	doped	20.0	mole %
662	19	32.0	c1c[nH]cn1	O=S(NS(=O)(C(F)(F)F)=O)(C(F)(F)F)=O	4	1	68.037448128	280.925118832	0.04225	352.9262705257507	10.1021/jp3044237	doped	20.0	mole %
663	19	32.0	c1c[nH]cn1	O=S(NS(=O)(C(F)(F)F)=O)(C(F)(F)F)=O	4	1	68.037448128	280.925118832	0.03534	343.7999799220811	10.1021/jp3044237	doped	20.0	mole %
664	19	32.0	c1c[nH]cn1	O=S(NS(=O)(C(F)(F)F)=O)(C(F)(F)F)=O	4	1	68.037448128	280.925118832	0.027755	332.869202708357	10.1021/jp3044237	doped	20.0	mole %
665	19	32.0	c1c[nH]cn1	O=S(NS(=O)(C(F)(F)F)=O)(C(F)(F)F)=O	4	1	68.037448128	280.925118832	0.020041	322.1142030137649	10.1021/jp3044237	doped	20.0	mole %
666	19	32.0	c1c[nH]cn1	O=S(NS(=O)(C(F)(F)F)=O)(C(F)(F)F)=O	4	1	68.037448128	280.925118832	0.014471	311.5684104527463	10.1021/jp3044237	doped	20.0	mole %
667	19	32.0	c1c[nH]cn1	O=S(NS(=O)(C(F)(F)F)=O)(C(F)(F)F)=O	4	1	68.037448128	280.925118832	0.010339	301.0407883174499	10.1021/jp3044237	doped	20.0	mole %
668	19	32.0	c1c[nH]cn1	O=S(NS(=O)(C(F)(F)F)=O)(C(F)(F)F)=O	1	1	68.037448128	280.925118832	0.028644	406.1060480967637	10.1021/jp3044237	doped	50.0	mole %
669	19	32.0	c1c[nH]cn1	O=S(NS(=O)(C(F)(F)F)=O)(C(F)(F)F)=O	1	1	68.037448128	280.925118832	0.023461	393.5131714761191	10.1021/jp3044237	doped	50.0	mole %
670	19	32.0	c1c[nH]cn1	O=S(NS(=O)(C(F)(F)F)=O)(C(F)(F)F)=O	1	1	68.037448128	280.925118832	0.019419	380.4650957516506	10.1021/jp3044237	doped	50.0	mole %
671	19	32.0	c1c[nH]cn1	O=S(NS(=O)(C(F)(F)F)=O)(C(F)(F)F)=O	1	1	68.037448128	280.925118832	0.017854	372.1829010987212	10.1021/jp3044237	doped	50.0	mole %
672	19	32.0	c1c[nH]cn1	O=S(NS(=O)(C(F)(F)F)=O)(C(F)(F)F)=O	1	1	68.037448128	280.925118832	0.015251	363.7771123081803	10.1021/jp3044237	doped	50.0	mole %
673	19	32.0	c1c[nH]cn1	O=S(NS(=O)(C(F)(F)F)=O)(C(F)(F)F)=O	1	1	68.037448128	280.925118832	0.013165	355.5919681730965	10.1021/jp3044237	doped	50.0	mole %
674	19	32.0	c1c[nH]cn1	O=S(NS(=O)(C(F)(F)F)=O)(C(F)(F)F)=O	3	7	68.037448128	280.925118832	0.005741	349.1990769969997	10.1021/jp3044237	doped	70.0	mole %
675	19	32.0	c1c[nH]cn1	O=S(NS(=O)(C(F)(F)F)=O)(C(F)(F)F)=O	3	7	68.037448128	280.925118832	0.004605	342.2064031608921	10.1021/jp3044237	doped	70.0	mole %
676	19	32.0	c1c[nH]cn1	O=S(NS(=O)(C(F)(F)F)=O)(C(F)(F)F)=O	3	7	68.037448128	280.925118832	0.003655	334.5503158656807	10.1021/jp3044237	doped	70.0	mole %
677	19	32.0	c1c[nH]cn1	O=S(NS(=O)(C(F)(F)F)=O)(C(F)(F)F)=O	3	7	68.037448128	280.925118832	0.00287	327.2291998395268	10.1021/jp3044237	doped	70.0	mole %
678	19	32.0	c1c[nH]cn1	O=S(NS(=O)(C(F)(F)F)=O)(C(F)(F)F)=O	3	7	68.037448128	280.925118832	0.002161	319.6100246323446	10.1021/jp3044237	doped	70.0	mole %
679	19	32.0	c1c[nH]cn1	O=S(NS(=O)(C(F)(F)F)=O)(C(F)(F)F)=O	3	7	68.037448128	280.925118832	0.001594	312.1046024817309	10.1021/jp3044237	doped	70.0	mole %
680	33	36.0	c1nc[nH]n1	O=S(C1=CC=C(CCCCCCCCCCCC)C=C1)(O)=O	1	0	69.03269709599999	326.1915658199999	4.91e-05	383.15	10.1021/cm0515092	doped	0.0	mole %
681	33	36.0	c1nc[nH]n1	O=S(C1=CC=C(CCCCCCCCCCCC)C=C1)(O)=O	1	0	69.03269709599999	326.1915658199999	0.000156	388.15	10.1021/cm0515092	doped	0.0	mole %
682	33	36.0	c1nc[nH]n1	O=S(C1=CC=C(CCCCCCCCCCCC)C=C1)(O)=O	1	0	69.03269709599999	326.1915658199999	0.001255	393.15	10.1021/cm0515092	doped	0.0	mole %
683	33	36.0	c1nc[nH]n1	O=S(C1=CC=C(CCCCCCCCCCCC)C=C1)(O)=O	1	0	69.03269709599999	326.1915658199999	0.002076	401.1659	10.1021/cm0515092	doped	0.0	mole %
684	33	36.0	c1nc[nH]n1	O=S(C1=CC=C(CCCCCCCCCCCC)C=C1)(O)=O	0.91	0.09	69.03269709599999	326.1915658199999	0.005268	373.15	10.1021/cm0515092	doped	9.0	mole %
685	33	36.0	c1nc[nH]n1	O=S(C1=CC=C(CCCCCCCCCCCC)C=C1)(O)=O	0.91	0.09	69.03269709599999	326.1915658199999	0.0187	388.15	10.1021/cm0515092	doped	9.0	mole %
686	33	36.0	c1nc[nH]n1	O=S(C1=CC=C(CCCCCCCCCCCC)C=C1)(O)=O	0.91	0.09	69.03269709599999	326.1915658199999	0.021705	400.1341	10.1021/cm0515092	doped	9.0	mole %
687	33	36.0	c1nc[nH]n1	O=S(C1=CC=C(CCCCCCCCCCCC)C=C1)(O)=O	0.91	0.09	69.03269709599999	326.1915658199999	0.027143	413.15	10.1021/cm0515092	doped	9.0	mole %
688	33	36.0	c1nc[nH]n1	O=S(C1=CC=C(CCCCCCCCCCCC)C=C1)(O)=O	0.91	0.09	69.03269709599999	326.1915658199999	0.021305	423.15	10.1021/cm0515092	doped	9.0	mole %
689	33	36.0	c1nc[nH]n1	O=S(C1=CC=C(CCCCCCCCCCCC)C=C1)(O)=O	0.83	0.17	69.03269709599999	326.1915658199999	0.010895	388.15	10.1021/cm0515092	doped	17.0	mole %
690	33	36.0	c1nc[nH]n1	O=S(C1=CC=C(CCCCCCCCCCCC)C=C1)(O)=O	0.83	0.17	69.03269709599999	326.1915658199999	0.014407	403.2293999999999	10.1021/cm0515092	doped	17.0	mole %
691	33	36.0	c1nc[nH]n1	O=S(C1=CC=C(CCCCCCCCCCCC)C=C1)(O)=O	0.83	0.17	69.03269709599999	326.1915658199999	0.018355	418.2293999999999	10.1021/cm0515092	doped	17.0	mole %
692	33	36.0	c1nc[nH]n1	O=S(C1=CC=C(CCCCCCCCCCCC)C=C1)(O)=O	0.83	0.17	69.03269709599999	326.1915658199999	0.019775	423.3087	10.1021/cm0515092	doped	17.0	mole %
693	33	36.0	c1nc[nH]n1	O=S(C1=CC=C(CCCCCCCCCCCC)C=C1)(O)=O	0.5	0.5	69.03269709599999	326.1915658199999	0.000328	378.2294	10.1021/cm0515092	doped	50.0	mole %
694	33	36.0	c1nc[nH]n1	O=S(C1=CC=C(CCCCCCCCCCCC)C=C1)(O)=O	0.5	0.5	69.03269709599999	326.1915658199999	0.000513	388.15	10.1021/cm0515092	doped	50.0	mole %
695	33	36.0	c1nc[nH]n1	O=S(C1=CC=C(CCCCCCCCCCCC)C=C1)(O)=O	0.5	0.5	69.03269709599999	326.1915658199999	0.000759	398.2294	10.1021/cm0515092	doped	50.0	mole %
696	33	36.0	c1nc[nH]n1	O=S(C1=CC=C(CCCCCCCCCCCC)C=C1)(O)=O	0.5	0.5	69.03269709599999	326.1915658199999	0.001023	403.2293999999999	10.1021/cm0515092	doped	50.0	mole %
697	33	36.0	c1nc[nH]n1	O=S(C1=CC=C(CCCCCCCCCCCC)C=C1)(O)=O	0.5	0.5	69.03269709599999	326.1915658199999	0.001541	423.3087	10.1021/cm0515092	doped	50.0	mole %
698	33	9.0	c1nc[nH]n1	CS(O)(=O)=O	0	1	69.03269709599999	95.988114988	0.04443856230306219	434.0494425720033	10.1039/c0jm04306k	doped	100.0	mole %
699	33	9.0	c1nc[nH]n1	CS(O)(=O)=O	0	1	69.03269709599999	95.988114988	0.04293782088437884	424.2148631313166	10.1039/c0jm04306k	doped	100.0	mole %
700	33	9.0	c1nc[nH]n1	CS(O)(=O)=O	0	1	69.03269709599999	95.988114988	0.04078026090580813	414.1090257960935	10.1039/c0jm04306k	doped	100.0	mole %
701	33	9.0	c1nc[nH]n1	CS(O)(=O)=O	0	1	69.03269709599999	95.988114988	0.03906519531487369	403.8031798692808	10.1039/c0jm04306k	doped	100.0	mole %
702	33	9.0	c1nc[nH]n1	CS(O)(=O)=O	0	1	69.03269709599999	95.988114988	0.03615846620597708	393.6770737825635	10.1039/c0jm04306k	doped	100.0	mole %
703	33	9.0	c1nc[nH]n1	CS(O)(=O)=O	0	1	69.03269709599999	95.988114988	0.03404787407050669	383.7447268677719	10.1039/c0jm04306k	doped	100.0	mole %
704	33	9.0	c1nc[nH]n1	CS(O)(=O)=O	0	1	69.03269709599999	95.988114988	0.03151446944116629	373.7255957185996	10.1039/c0jm04306k	doped	100.0	mole %
705	33	9.0	c1nc[nH]n1	CS(O)(=O)=O	0	1	69.03269709599999	95.988114988	0.02942117410217596	363.4014081077761	10.1039/c0jm04306k	doped	100.0	mole %
706	33	9.0	c1nc[nH]n1	CS(O)(=O)=O	0	1	69.03269709599999	95.988114988	0.02723140191047877	353.8888491746958	10.1039/c0jm04306k	doped	100.0	mole %
707	33	9.0	c1nc[nH]n1	CS(O)(=O)=O	0	1	69.03269709599999	95.988114988	0.02477593197797159	343.6437925903525	10.1039/c0jm04306k	doped	100.0	mole %
708	33	9.0	c1nc[nH]n1	CS(O)(=O)=O	0	1	69.03269709599999	95.988114988	0.02215746132843672	333.5167675554889	10.1039/c0jm04306k	doped	100.0	mole %
709	33	9.0	c1nc[nH]n1	CS(O)(=O)=O	0	1	69.03269709599999	95.988114988	0.01981572652676305	323.3242910306608	10.1039/c0jm04306k	doped	100.0	mole %
710	33	9.0	c1nc[nH]n1	CS(O)(=O)=O	0	1	69.03269709599999	95.988114988	0.01727070237229681	313.3313071242139	10.1039/c0jm04306k	doped	100.0	mole %
711	33	9.0	c1nc[nH]n1	CS(O)(=O)=O	0	1	69.03269709599999	95.988114988	0.0146696583692413	303.3684209248975	10.1039/c0jm04306k	doped	100.0	mole %
712	33	9.0	c1nc[nH]n1	CS(O)(=O)=O	0	1	69.03269709599999	95.988114988	0.01224785397932914	293.3104394758308	10.1039/c0jm04306k	doped	100.0	mole %
713	33	9.0	c1nc[nH]n1	CS(O)(=O)=O	0.05	0.95	69.03269709599999	95.988114988	0.1311927996520329	473.3936215890214	10.1039/c0jm04306k	doped	95.0	mole %
714	33	9.0	c1nc[nH]n1	CS(O)(=O)=O	0.05	0.95	69.03269709599999	95.988114988	0.1267622677430997	463.9187214400038	10.1039/c0jm04306k	doped	95.0	mole %
715	33	9.0	c1nc[nH]n1	CS(O)(=O)=O	0.05	0.95	69.03269709599999	95.988114988	0.1224785397932914	453.5447698577774	10.1039/c0jm04306k	doped	95.0	mole %
716	33	9.0	c1nc[nH]n1	CS(O)(=O)=O	0.05	0.95	69.03269709599999	95.988114988	0.1153293913371855	444.0268618490344	10.1039/c0jm04306k	doped	95.0	mole %
717	33	9.0	c1nc[nH]n1	CS(O)(=O)=O	0.05	0.95	69.03269709599999	95.988114988	0.1104790675208989	433.7393712167084	10.1039/c0jm04306k	doped	95.0	mole %
718	33	9.0	c1nc[nH]n1	CS(O)(=O)=O	0.05	0.95	69.03269709599999	95.988114988	0.1049300790397954	423.9170614747566	10.1039/c0jm04306k	doped	95.0	mole %
719	33	9.0	c1nc[nH]n1	CS(O)(=O)=O	0.05	0.95	69.03269709599999	95.988114988	0.09712029659005492	413.1210552103241	10.1039/c0jm04306k	doped	95.0	mole %
720	33	9.0	c1nc[nH]n1	CS(O)(=O)=O	0.05	0.95	69.03269709599999	95.988114988	0.09066924512771443	403.864498614341	10.1039/c0jm04306k	doped	95.0	mole %
721	33	9.0	c1nc[nH]n1	CS(O)(=O)=O	0.05	0.95	69.03269709599999	95.988114988	0.08537682496239346	393.7364407013234	10.1039/c0jm04306k	doped	95.0	mole %
722	33	9.0	c1nc[nH]n1	CS(O)(=O)=O	0.05	0.95	69.03269709599999	95.988114988	0.07701405663466836	383.4960187360815	10.1039/c0jm04306k	doped	95.0	mole %
723	33	9.0	c1nc[nH]n1	CS(O)(=O)=O	0.05	0.95	69.03269709599999	95.988114988	0.07067242603790028	373.7758839799657	10.1039/c0jm04306k	doped	95.0	mole %
724	33	9.0	c1nc[nH]n1	CS(O)(=O)=O	0.05	0.95	69.03269709599999	95.988114988	0.0632047910611439	363.717968722437	10.1039/c0jm04306k	doped	95.0	mole %
725	33	9.0	c1nc[nH]n1	CS(O)(=O)=O	0.05	0.95	69.03269709599999	95.988114988	0.055085843000537	353.1580986391759	10.1039/c0jm04306k	doped	95.0	mole %
726	33	9.0	c1nc[nH]n1	CS(O)(=O)=O	0.05	0.95	69.03269709599999	95.988114988	0.04884386250084113	343.1950428908005	10.1039/c0jm04306k	doped	95.0	mole %
727	33	9.0	c1nc[nH]n1	CS(O)(=O)=O	0.05	0.95	69.03269709599999	95.988114988	0.043308186666224	333.3216670749857	10.1039/c0jm04306k	doped	95.0	mole %
728	33	9.0	c1nc[nH]n1	CS(O)(=O)=O	0.05	0.95	69.03269709599999	95.988114988	0.0374222589824548	323.3538781609054	10.1039/c0jm04306k	doped	95.0	mole %
729	33	9.0	c1nc[nH]n1	CS(O)(=O)=O	0.05	0.95	69.03269709599999	95.988114988	0.03124496194125714	313.3573260592653	10.1039/c0jm04306k	doped	95.0	mole %
730	33	9.0	c1nc[nH]n1	CS(O)(=O)=O	0.05	0.95	69.03269709599999	95.988114988	0.0265387216867886	305.1037139054679	10.1039/c0jm04306k	doped	95.0	mole %
731	33	9.0	c1nc[nH]n1	CS(O)(=O)=O	0.1	0.9	69.03269709599999	95.988114988	0.1479619342340615	474.327948446244	10.1039/c0jm04306k	doped	90.0	mole %
732	33	9.0	c1nc[nH]n1	CS(O)(=O)=O	0.1	0.9	69.03269709599999	95.988114988	0.1405270728209743	464.8144739508672	10.1039/c0jm04306k	doped	90.0	mole %
733	33	9.0	c1nc[nH]n1	CS(O)(=O)=O	0.1	0.9	69.03269709599999	95.988114988	0.1334658018486849	453.5525867011124	10.1039/c0jm04306k	doped	90.0	mole %
734	33	9.0	c1nc[nH]n1	CS(O)(=O)=O	0.1	0.9	69.03269709599999	95.988114988	0.1267622677430997	444.0351427173352	10.1039/c0jm04306k	doped	90.0	mole %
735	33	9.0	c1nc[nH]n1	CS(O)(=O)=O	0.1	0.9	69.03269709599999	95.988114988	0.1183395735732523	433.745015185413	10.1039/c0jm04306k	doped	90.0	mole %
736	33	9.0	c1nc[nH]n1	CS(O)(=O)=O	0.1	0.9	69.03269709599999	95.988114988	0.1114320191466949	424.6614492761008	10.1039/c0jm04306k	doped	90.0	mole %
737	33	9.0	c1nc[nH]n1	CS(O)(=O)=O	0.1	0.9	69.03269709599999	95.988114988	0.1022586370610394	413.8272941447162	10.1039/c0jm04306k	doped	90.0	mole %
738	33	9.0	c1nc[nH]n1	CS(O)(=O)=O	0.1	0.9	69.03269709599999	95.988114988	0.09464986524803258	403.8675976622528	10.1039/c0jm04306k	doped	90.0	mole %
739	33	9.0	c1nc[nH]n1	CS(O)(=O)=O	0.1	0.9	69.03269709599999	95.988114988	0.08611325391657354	393.736905787027	10.1039/c0jm04306k	doped	90.0	mole %
740	33	9.0	c1nc[nH]n1	CS(O)(=O)=O	0.1	0.9	69.03269709599999	95.988114988	0.07767835143843525	383.4966070137694	10.1039/c0jm04306k	doped	90.0	mole %
741	33	9.0	c1nc[nH]n1	CS(O)(=O)=O	0.1	0.9	69.03269709599999	95.988114988	0.0700680449649602	373.4887245621499	10.1039/c0jm04306k	doped	90.0	mole %
742	33	9.0	c1nc[nH]n1	CS(O)(=O)=O	0.1	0.9	69.03269709599999	95.988114988	0.06159564396391158	363.4449933271499	10.1039/c0jm04306k	doped	90.0	mole %
743	33	9.0	c1nc[nH]n1	CS(O)(=O)=O	0.1	0.9	69.03269709599999	95.988114988	0.054147698244275	353.6701947626395	10.1039/c0jm04306k	doped	90.0	mole %
744	33	9.0	c1nc[nH]n1	CS(O)(=O)=O	0.1	0.9	69.03269709599999	95.988114988	0.0471932623443696	343.9204663286387	10.1039/c0jm04306k	doped	90.0	mole %
745	33	9.0	c1nc[nH]n1	CS(O)(=O)=O	0.1	0.9	69.03269709599999	95.988114988	0.04078026090580813	333.5470257945257	10.1039/c0jm04306k	doped	90.0	mole %
746	33	9.0	c1nc[nH]n1	CS(O)(=O)=O	0.1	0.9	69.03269709599999	95.988114988	0.0334680184709327	323.3486503589008	10.1039/c0jm04306k	doped	90.0	mole %
747	33	9.0	c1nc[nH]n1	CS(O)(=O)=O	0.1	0.9	69.03269709599999	95.988114988	0.02770384189226897	313.5538348417886	10.1039/c0jm04306k	doped	90.0	mole %
748	33	9.0	c1nc[nH]n1	CS(O)(=O)=O	0.1	0.9	69.03269709599999	95.988114988	0.02293242595938033	304.1447631746387	10.1039/c0jm04306k	doped	90.0	mole %
749	33	9.0	c1nc[nH]n1	CS(O)(=O)=O	0.1	0.9	69.03269709599999	95.988114988	0.01834129516541909	295.8207917643492	10.1039/c0jm04306k	doped	90.0	mole %
750	33	9.0	c1nc[nH]n1	CS(O)(=O)=O	0.2	0.8	69.03269709599999	95.988114988	0.1214311198101043	473.3860022599447	10.1039/c0jm04306k	doped	80.0	mole %
751	33	9.0	c1nc[nH]n1	CS(O)(=O)=O	0.2	0.8	69.03269709599999	95.988114988	0.1143431099091146	463.9088215045862	10.1039/c0jm04306k	doped	80.0	mole %
752	33	9.0	c1nc[nH]n1	CS(O)(=O)=O	0.2	0.8	69.03269709599999	95.988114988	0.108597543117788	453.533662175474	10.1039/c0jm04306k	doped	80.0	mole %
753	33	9.0	c1nc[nH]n1	CS(O)(=O)=O	0.2	0.8	69.03269709599999	95.988114988	0.09880524513964868	444.0132582358909	10.1039/c0jm04306k	doped	80.0	mole %
754	33	9.0	c1nc[nH]n1	CS(O)(=O)=O	0.2	0.8	69.03269709599999	95.988114988	0.09066924512771443	433.7228164224808	10.1039/c0jm04306k	doped	80.0	mole %
755	33	9.0	c1nc[nH]n1	CS(O)(=O)=O	0.2	0.8	69.03269709599999	95.988114988	0.0824935512744885	423.8978338396793	10.1039/c0jm04306k	doped	80.0	mole %
756	33	9.0	c1nc[nH]n1	CS(O)(=O)=O	0.2	0.8	69.03269709599999	95.988114988	0.07377513281175616	414.1543031253326	10.1039/c0jm04306k	doped	80.0	mole %
757	33	9.0	c1nc[nH]n1	CS(O)(=O)=O	0.2	0.8	69.03269709599999	95.988114988	0.06654723262564351	403.5072853240365	10.1039/c0jm04306k	doped	80.0	mole %
758	33	9.0	c1nc[nH]n1	CS(O)(=O)=O	0.2	0.8	69.03269709599999	95.988114988	0.05800026796015909	393.7096226175154	10.1039/c0jm04306k	doped	80.0	mole %
759	33	9.0	c1nc[nH]n1	CS(O)(=O)=O	0.2	0.8	69.03269709599999	95.988114988	0.05142685903405619	383.4695481079805	10.1039/c0jm04306k	doped	80.0	mole %
760	33	9.0	c1nc[nH]n1	CS(O)(=O)=O	0.2	0.8	69.03269709599999	95.988114988	0.04443856230306219	373.4604094619929	10.1039/c0jm04306k	doped	80.0	mole %
761	33	9.0	c1nc[nH]n1	CS(O)(=O)=O	0.2	0.8	69.03269709599999	95.988114988	0.03839989174247229	363.6886025447292	10.1039/c0jm04306k	doped	80.0	mole %
762	33	9.0	c1nc[nH]n1	CS(O)(=O)=O	0.2	0.8	69.03269709599999	95.988114988	0.03233702035373912	353.3847366771304	10.1039/c0jm04306k	doped	80.0	mole %
763	33	9.0	c1nc[nH]n1	CS(O)(=O)=O	0.2	0.8	69.03269709599999	95.988114988	0.0265387216867886	343.4050603482883	10.1039/c0jm04306k	doped	80.0	mole %
764	33	9.0	c1nc[nH]n1	CS(O)(=O)=O	0.2	0.8	69.03269709599999	95.988114988	0.02159384600962781	333.2872286000437	10.1039/c0jm04306k	doped	80.0	mole %
765	33	9.0	c1nc[nH]n1	CS(O)(=O)=O	0.2	0.8	69.03269709599999	95.988114988	0.01712300565074094	323.3173916304767	10.1039/c0jm04306k	doped	80.0	mole %
766	33	9.0	c1nc[nH]n1	CS(O)(=O)=O	0.2	0.8	69.03269709599999	95.988114988	0.01334658018486849	313.3200172326009	10.1039/c0jm04306k	doped	80.0	mole %
767	33	9.0	c1nc[nH]n1	CS(O)(=O)=O	0.2	0.8	69.03269709599999	95.988114988	0.01022586370610394	304.1114653671781	10.1039/c0jm04306k	doped	80.0	mole %
768	33	9.0	c1nc[nH]n1	CS(O)(=O)=O	0.2	0.8	69.03269709599999	95.988114988	0.007189852816000836	295.2462693419521	10.1039/c0jm04306k	doped	80.0	mole %
769	33	9.0	c1nc[nH]n1	CS(O)(=O)=O	0.3	0.7	69.03269709599999	95.988114988	0.0898938539500638	474.2780065905672	10.1039/c0jm04306k	doped	70.0	mole %
770	33	9.0	c1nc[nH]n1	CS(O)(=O)=O	0.3	0.7	69.03269709599999	95.988114988	0.08320511017490945	463.8782634995533	10.1039/c0jm04306k	doped	70.0	mole %
771	33	9.0	c1nc[nH]n1	CS(O)(=O)=O	0.3	0.7	69.03269709599999	95.988114988	0.07635544279063013	453.9241973825823	10.1039/c0jm04306k	doped	70.0	mole %
772	33	9.0	c1nc[nH]n1	CS(O)(=O)=O	0.3	0.7	69.03269709599999	95.988114988	0.06828573683336213	443.9807312362644	10.1039/c0jm04306k	doped	70.0	mole %
773	33	9.0	c1nc[nH]n1	CS(O)(=O)=O	0.3	0.7	69.03269709599999	95.988114988	0.06054663341518017	433.3029732383418	10.1039/c0jm04306k	doped	70.0	mole %
774	33	9.0	c1nc[nH]n1	CS(O)(=O)=O	0.3	0.7	69.03269709599999	95.988114988	0.054147698244275	423.8640549293906	10.1039/c0jm04306k	doped	70.0	mole %
775	33	9.0	c1nc[nH]n1	CS(O)(=O)=O	0.3	0.7	69.03269709599999	95.988114988	0.04760033399230121	413.4175492442314	10.1039/c0jm04306k	doped	70.0	mole %
776	33	9.0	c1nc[nH]n1	CS(O)(=O)=O	0.3	0.7	69.03269709599999	95.988114988	0.04184465581449134	403.4735847861409	10.1039/c0jm04306k	doped	70.0	mole %
777	33	9.0	c1nc[nH]n1	CS(O)(=O)=O	0.3	0.7	69.03269709599999	95.988114988	0.03584924387095046	393.676453856986	10.1039/c0jm04306k	doped	70.0	mole %
778	33	9.0	c1nc[nH]n1	CS(O)(=O)=O	0.3	0.7	69.03269709599999	95.988114988	0.02993091544118009	383.4341125992615	10.1039/c0jm04306k	doped	70.0	mole %
779	33	9.0	c1nc[nH]n1	CS(O)(=O)=O	0.3	0.7	69.03269709599999	95.988114988	0.02520519141872898	373.425126208357	10.1039/c0jm04306k	doped	70.0	mole %
780	33	9.0	c1nc[nH]n1	CS(O)(=O)=O	0.3	0.7	69.03269709599999	95.988114988	0.02050878819872383	363.6515708838733	10.1039/c0jm04306k	doped	70.0	mole %
781	33	9.0	c1nc[nH]n1	CS(O)(=O)=O	0.3	0.7	69.03269709599999	95.988114988	0.01640325362680198	353.0907623335486	10.1039/c0jm04306k	doped	70.0	mole %
782	33	9.0	c1nc[nH]n1	CS(O)(=O)=O	0.3	0.7	69.03269709599999	95.988114988	0.01300708564917233	343.3675636457532	10.1039/c0jm04306k	doped	70.0	mole %
783	33	9.0	c1nc[nH]n1	CS(O)(=O)=O	0.3	0.7	69.03269709599999	95.988114988	0.009795802039249167	333.2481328940234	10.1039/c0jm04306k	doped	70.0	mole %
784	33	9.0	c1nc[nH]n1	CS(O)(=O)=O	0.3	0.7	69.03269709599999	95.988114988	0.007067242603790027	322.8474629677818	10.1039/c0jm04306k	doped	70.0	mole %
785	33	9.0	c1nc[nH]n1	CS(O)(=O)=O	0.3	0.7	69.03269709599999	95.988114988	0.004969011478794721	313.6804186253395	10.1039/c0jm04306k	doped	70.0	mole %
786	33	9.0	c1nc[nH]n1	CS(O)(=O)=O	0.3	0.7	69.03269709599999	95.988114988	0.003463777605261898	305.2103372299537	10.1039/c0jm04306k	doped	70.0	mole %
787	33	9.0	c1nc[nH]n1	CS(O)(=O)=O	0.3	0.7	69.03269709599999	95.988114988	0.002373394873718513	296.2809335812217	10.1039/c0jm04306k	doped	70.0	mole %
788	33	9.0	c1nc[nH]n1	CS(O)(=O)=O	0.4	0.6	69.03269709599999	95.988114988	0.06712279001348534	474.2487662418346	10.1039/c0jm04306k	doped	60.0	mole %
789	33	9.0	c1nc[nH]n1	CS(O)(=O)=O	0.4	0.6	69.03269709599999	95.988114988	0.06002884675752742	464.7323885014054	10.1039/c0jm04306k	doped	60.0	mole %
790	33	9.0	c1nc[nH]n1	CS(O)(=O)=O	0.4	0.6	69.03269709599999	95.988114988	0.054147698244275	454.3160249528534	10.1039/c0jm04306k	doped	60.0	mole %
791	33	9.0	c1nc[nH]n1	CS(O)(=O)=O	0.4	0.6	69.03269709599999	95.988114988	0.0471932623443696	443.5437549261078	10.1039/c0jm04306k	doped	60.0	mole %
792	33	9.0	c1nc[nH]n1	CS(O)(=O)=O	0.4	0.6	69.03269709599999	95.988114988	0.04113201637227439	434.0430371033009	10.1039/c0jm04306k	doped	60.0	mole %
793	33	9.0	c1nc[nH]n1	CS(O)(=O)=O	0.4	0.6	69.03269709599999	95.988114988	0.03584924387095046	423.4625345757159	10.1039/c0jm04306k	doped	60.0	mole %
794	33	9.0	c1nc[nH]n1	CS(O)(=O)=O	0.4	0.6	69.03269709599999	95.988114988	0.03044948838669274	413.0328381757992	10.1039/c0jm04306k	doped	60.0	mole %
795	33	9.0	c1nc[nH]n1	CS(O)(=O)=O	0.4	0.6	69.03269709599999	95.988114988	0.02586366104411996	403.7731796088084	10.1039/c0jm04306k	doped	60.0	mole %
796	33	9.0	c1nc[nH]n1	CS(O)(=O)=O	0.4	0.6	69.03269709599999	95.988114988	0.02140917834570465	393.3227949045818	10.1039/c0jm04306k	doped	60.0	mole %
797	33	9.0	c1nc[nH]n1	CS(O)(=O)=O	0.5	0.5	69.03269709599999	95.988114988	0.05750425747706384	473.3113906172644	10.1039/c0jm04306k	doped	50.0	mole %
798	33	9.0	c1nc[nH]n1	CS(O)(=O)=O	0.5	0.5	69.03269709599999	95.988114988	0.05277035308020841	463.393318053711	10.1039/c0jm04306k	doped	50.0	mole %
799	33	9.0	c1nc[nH]n1	CS(O)(=O)=O	0.5	0.5	69.03269709599999	95.988114988	0.04520848984480858	453.8759874639453	10.1039/c0jm04306k	doped	50.0	mole %
800	33	9.0	c1nc[nH]n1	CS(O)(=O)=O	0.5	0.5	69.03269709599999	95.988114988	0.03873111502383692	444.3360264539897	10.1039/c0jm04306k	doped	50.0	mole %
801	33	9.0	c1nc[nH]n1	CS(O)(=O)=O	0.5	0.5	69.03269709599999	95.988114988	0.03289728066140982	432.8667030274697	10.1039/c0jm04306k	doped	50.0	mole %
802	33	9.0	c1nc[nH]n1	CS(O)(=O)=O	0.5	0.5	69.03269709599999	95.988114988	0.02770384189226897	423.8103431761873	10.1039/c0jm04306k	doped	50.0	mole %
803	33	9.0	c1nc[nH]n1	CS(O)(=O)=O	0.5	0.5	69.03269709599999	95.988114988	0.02313023259453591	413.7137845295868	10.1039/c0jm04306k	doped	50.0	mole %
804	33	9.0	c1nc[nH]n1	CS(O)(=O)=O	0.6	0.4	69.03269709599999	95.988114988	0.08714651012334743	472.3268426178621	10.1039/c0jm04306k	doped	40.0	mole %
805	33	9.0	c1nc[nH]n1	CS(O)(=O)=O	0.6	0.4	69.03269709599999	95.988114988	0.0795957721241444	462.7680005183002	10.1039/c0jm04306k	doped	40.0	mole %
806	33	9.0	c1nc[nH]n1	CS(O)(=O)=O	0.6	0.4	69.03269709599999	95.988114988	0.07075057927086385	452.9623511282613	10.1039/c0jm04306k	doped	40.0	mole %
807	33	9.0	c1nc[nH]n1	CS(O)(=O)=O	0.6	0.4	69.03269709599999	95.988114988	0.06345999009812868	442.9637642351942	10.1039/c0jm04306k	doped	40.0	mole %
808	33	9.0	c1nc[nH]n1	CS(O)(=O)=O	0.6	0.4	69.03269709599999	95.988114988	0.05589976729927519	433.0155288028939	10.1039/c0jm04306k	doped	40.0	mole %
809	33	9.0	c1nc[nH]n1	CS(O)(=O)=O	0.6	0.4	69.03269709599999	95.988114988	0.04791814529082238	422.7768490779659	10.1039/c0jm04306k	doped	40.0	mole %
810	33	9.0	c1nc[nH]n1	CS(O)(=O)=O	0.6	0.4	69.03269709599999	95.988114988	0.04182827937017478	412.8370866417065	10.1039/c0jm04306k	doped	40.0	mole %
811	33	9.0	c1nc[nH]n1	CS(O)(=O)=O	0.6	0.4	69.03269709599999	95.988114988	0.03521194379761885	403.0242943044607	10.1039/c0jm04306k	doped	40.0	mole %
812	33	9.0	c1nc[nH]n1	CS(O)(=O)=O	0.6	0.4	69.03269709599999	95.988114988	0.02910985217366684	392.8808419907901	10.1039/c0jm04306k	doped	40.0	mole %
813	33	9.0	c1nc[nH]n1	CS(O)(=O)=O	0.7	0.3	69.03269709599999	95.988114988	0.1154117430036113	472.9961753529261	10.1039/c0jm04306k	doped	30.0	mole %
814	33	9.0	c1nc[nH]n1	CS(O)(=O)=O	0.7	0.3	69.03269709599999	95.988114988	0.1054144142785385	462.9738942910226	10.1039/c0jm04306k	doped	30.0	mole %
815	33	9.0	c1nc[nH]n1	CS(O)(=O)=O	0.7	0.3	69.03269709599999	95.988114988	0.09983435122259093	452.739640751095	10.1039/c0jm04306k	doped	30.0	mole %
816	33	9.0	c1nc[nH]n1	CS(O)(=O)=O	0.7	0.3	69.03269709599999	95.988114988	0.09118638524225406	442.7497950068449	10.1039/c0jm04306k	doped	30.0	mole %
817	33	9.0	c1nc[nH]n1	CS(O)(=O)=O	0.7	0.3	69.03269709599999	95.988114988	0.08105316909852107	433.0016540663185	10.1039/c0jm04306k	doped	30.0	mole %
818	33	9.0	c1nc[nH]n1	CS(O)(=O)=O	0.7	0.3	69.03269709599999	95.988114988	0.07139536200555371	422.7625503404506	10.1039/c0jm04306k	doped	30.0	mole %
819	33	9.0	c1nc[nH]n1	CS(O)(=O)=O	0.7	0.3	69.03269709599999	95.988114988	0.0640383303234746	413.169530895578	10.1039/c0jm04306k	doped	30.0	mole %
820	33	9.0	c1nc[nH]n1	CS(O)(=O)=O	0.7	0.3	69.03269709599999	95.988114988	0.05440013782467273	402.8448906175411	10.1039/c0jm04306k	doped	30.0	mole %
821	33	9.0	c1nc[nH]n1	CS(O)(=O)=O	0.7	0.3	69.03269709599999	95.988114988	0.04705762450858916	392.866024435481	10.1039/c0jm04306k	doped	30.0	mole %
822	33	9.0	c1nc[nH]n1	CS(O)(=O)=O	0.7	0.3	69.03269709599999	95.988114988	0.03925726141908266	382.9224256603976	10.1039/c0jm04306k	doped	30.0	mole %
823	33	9.0	c1nc[nH]n1	CS(O)(=O)=O	0.7	0.3	69.03269709599999	95.988114988	0.03216103376482283	372.9036290235369	10.1039/c0jm04306k	doped	30.0	mole %
824	33	9.0	c1nc[nH]n1	CS(O)(=O)=O	0.7	0.3	69.03269709599999	95.988114988	0.02564129764427708	362.8597119039031	10.1039/c0jm04306k	doped	30.0	mole %
825	33	9.0	c1nc[nH]n1	CS(O)(=O)=O	0.75	0.25	69.03269709599999	95.988114988	0.1196740531307243	472.7669679610554	10.1039/c0jm04306k	doped	25.0	mole %
826	33	9.0	c1nc[nH]n1	CS(O)(=O)=O	0.75	0.25	69.03269709599999	95.988114988	0.1143720748985892	462.9704647991981	10.1039/c0jm04306k	doped	25.0	mole %
827	33	9.0	c1nc[nH]n1	CS(O)(=O)=O	0.75	0.25	69.03269709599999	95.988114988	0.1063726552165662	452.736976115408	10.1039/c0jm04306k	doped	25.0	mole %
828	33	9.0	c1nc[nH]n1	CS(O)(=O)=O	0.75	0.25	69.03269709599999	95.988114988	0.09715832074866398	442.747442690771	10.1039/c0jm04306k	doped	25.0	mole %
829	33	9.0	c1nc[nH]n1	CS(O)(=O)=O	0.75	0.25	69.03269709599999	95.988114988	0.08954884733085429	432.616703763549	10.1039/c0jm04306k	doped	25.0	mole %
830	33	9.0	c1nc[nH]n1	CS(O)(=O)=O	0.75	0.25	69.03269709599999	95.988114988	0.0795957721241444	422.9406385896114	10.1039/c0jm04306k	doped	25.0	mole %
831	33	9.0	c1nc[nH]n1	CS(O)(=O)=O	0.75	0.25	69.03269709599999	95.988114988	0.07075057927086385	412.99258141426	10.1039/c0jm04306k	doped	25.0	mole %
832	33	9.0	c1nc[nH]n1	CS(O)(=O)=O	0.75	0.25	69.03269709599999	95.988114988	0.06345999009812868	403.0049662301989	10.1039/c0jm04306k	doped	25.0	mole %
833	33	9.0	c1nc[nH]n1	CS(O)(=O)=O	0.75	0.25	69.03269709599999	95.988114988	0.05440013782467273	392.8613941786584	10.1039/c0jm04306k	doped	25.0	mole %
834	33	9.0	c1nc[nH]n1	CS(O)(=O)=O	0.75	0.25	69.03269709599999	95.988114988	0.04621255707940542	382.9175869452673	10.1039/c0jm04306k	doped	25.0	mole %
835	33	9.0	c1nc[nH]n1	CS(O)(=O)=O	0.75	0.25	69.03269709599999	95.988114988	0.03751802772512682	372.8993183027562	10.1039/c0jm04306k	doped	25.0	mole %
836	33	9.0	c1nc[nH]n1	CS(O)(=O)=O	0.75	0.25	69.03269709599999	95.988114988	0.03129896669698792	363.122578199355	10.1039/c0jm04306k	doped	25.0	mole %
837	33	9.0	c1nc[nH]n1	CS(O)(=O)=O	0.8	0.2	69.03269709599999	95.988114988	0.1252189333434748	472.7649563921604	10.1039/c0jm04306k	doped	20.0	mole %
838	33	9.0	c1nc[nH]n1	CS(O)(=O)=O	0.8	0.2	69.03269709599999	95.988114988	0.1196740531307243	462.532764664717	10.1039/c0jm04306k	doped	20.0	mole %
839	33	9.0	c1nc[nH]n1	CS(O)(=O)=O	0.8	0.2	69.03269709599999	95.988114988	0.1093049928067504	452.5273880888456	10.1039/c0jm04306k	doped	20.0	mole %
840	33	9.0	c1nc[nH]n1	CS(O)(=O)=O	0.8	0.2	69.03269709599999	95.988114988	0.09983435122259093	442.94590921735	10.1039/c0jm04306k	doped	20.0	mole %
841	33	9.0	c1nc[nH]n1	CS(O)(=O)=O	0.8	0.2	69.03269709599999	95.988114988	0.09285386804397011	432.9965918838253	10.1039/c0jm04306k	doped	20.0	mole %
842	33	9.0	c1nc[nH]n1	CS(O)(=O)=O	0.8	0.2	69.03269709599999	95.988114988	0.08253535051340333	422.7573672869504	10.1039/c0jm04306k	doped	20.0	mole %
843	33	9.0	c1nc[nH]n1	CS(O)(=O)=O	0.8	0.2	69.03269709599999	95.988114988	0.07336180361293952	412.8178284461207	10.1039/c0jm04306k	doped	20.0	mole %
844	33	9.0	c1nc[nH]n1	CS(O)(=O)=O	0.8	0.2	69.03269709599999	95.988114988	0.06580365246230668	402.8387239197174	10.1039/c0jm04306k	doped	20.0	mole %
845	33	9.0	c1nc[nH]n1	CS(O)(=O)=O	0.8	0.2	69.03269709599999	95.988114988	0.05589976729927519	392.8606224797991	10.1039/c0jm04306k	doped	20.0	mole %
846	33	9.0	c1nc[nH]n1	CS(O)(=O)=O	0.8	0.2	69.03269709599999	95.988114988	0.04791814529082238	382.9165605668697	10.1039/c0jm04306k	doped	20.0	mole %
847	33	9.0	c1nc[nH]n1	CS(O)(=O)=O	0.8	0.2	69.03269709599999	95.988114988	0.0399751406077892	372.7561477739562	10.1039/c0jm04306k	doped	20.0	mole %
848	33	9.0	c1nc[nH]n1	CS(O)(=O)=O	0.8	0.2	69.03269709599999	95.988114988	0.03245413213256828	362.9874740282462	10.1039/c0jm04306k	doped	20.0	mole %
849	33	9.0	c1nc[nH]n1	CS(O)(=O)=O	0.9	0.1	69.03269709599999	95.988114988	0.1113038021154288	472.7703206139207	10.1039/c0jm04306k	doped	10.0	mole %
850	33	9.0	c1nc[nH]n1	CS(O)(=O)=O	0.9	0.1	69.03269709599999	95.988114988	0.1044624001363739	462.9743229810732	10.1039/c0jm04306k	doped	10.0	mole %
851	33	9.0	c1nc[nH]n1	CS(O)(=O)=O	0.9	0.1	69.03269709599999	95.988114988	0.09715832074866398	452.7406656193266	10.1039/c0jm04306k	doped	10.0	mole %
852	33	9.0	c1nc[nH]n1	CS(O)(=O)=O	0.9	0.1	69.03269709599999	95.988114988	0.09118638524225406	442.5505248870501	10.1039/c0jm04306k	doped	10.0	mole %
853	33	9.0	c1nc[nH]n1	CS(O)(=O)=O	0.9	0.1	69.03269709599999	95.988114988	0.08480862069189338	432.9999666590026	10.1039/c0jm04306k	doped	10.0	mole %
854	33	9.0	c1nc[nH]n1	CS(O)(=O)=O	0.9	0.1	69.03269709599999	95.988114988	0.07676265724063552	422.7598694348419	10.1039/c0jm04306k	doped	10.0	mole %
855	33	9.0	c1nc[nH]n1	CS(O)(=O)=O	0.9	0.1	69.03269709599999	95.988114988	0.0688525453586339	412.8200438992835	10.1039/c0jm04306k	doped	10.0	mole %
856	33	9.0	c1nc[nH]n1	CS(O)(=O)=O	0.9	0.1	69.03269709599999	95.988114988	0.06175896369491141	402.840671277581	10.1039/c0jm04306k	doped	10.0	mole %
857	33	9.0	c1nc[nH]n1	CS(O)(=O)=O	0.9	0.1	69.03269709599999	95.988114988	0.05246383095782515	393.0196564850995	10.1039/c0jm04306k	doped	10.0	mole %
858	33	9.0	c1nc[nH]n1	CS(O)(=O)=O	0.9	0.1	69.03269709599999	95.988114988	0.045382665489787	382.9181734496792	10.1039/c0jm04306k	doped	10.0	mole %
859	33	9.0	c1nc[nH]n1	CS(O)(=O)=O	1	0	69.03269709599999	95.988114988	0.002497468389154143	472.9406979658821	10.1039/c0jm04306k	doped	0.0	mole %
860	33	9.0	c1nc[nH]n1	CS(O)(=O)=O	1	0	69.03269709599999	95.988114988	0.002260476518468342	462.9211714683166	10.1039/c0jm04306k	doped	0.0	mole %
861	33	9.0	c1nc[nH]n1	CS(O)(=O)=O	1	0	69.03269709599999	95.988114988	0.002046020590502029	452.8997814305655	10.1039/c0jm04306k	doped	0.0	mole %
862	33	9.0	c1nc[nH]n1	CS(O)(=O)=O	1	0	69.03269709599999	95.988114988	0.001818653656030346	442.7045173126241	10.1039/c0jm04306k	doped	0.0	mole %
863	33	9.0	c1nc[nH]n1	CS(O)(=O)=O	1	0	69.03269709599999	95.988114988	0.00160195384806218	433.3403390021472	10.1039/c0jm04306k	doped	0.0	mole %
864	33	9.0	c1nc[nH]n1	CS(O)(=O)=O	1	0	69.03269709599999	95.988114988	0.001411074683083256	423.2677028542211	10.1039/c0jm04306k	doped	0.0	mole %
865	33	9.0	c1nc[nH]n1	CS(O)(=O)=O	1	0	69.03269709599999	95.988114988	0.00123174270827823	413.1312956045309	10.1039/c0jm04306k	doped	0.0	mole %
866	33	9.0	c1nc[nH]n1	CS(O)(=O)=O	1	0	69.03269709599999	95.988114988	0.001036907462369726	403.1393265638177	10.1039/c0jm04306k	doped	0.0	mole %
867	33	9.0	c1nc[nH]n1	CS(O)(=O)=O	0.05	0.95	69.03269709599999	95.988114988	0.133629	473.15	10.1039/c0jm04306k	doped	95.0	mole %
868	33	9.0	c1nc[nH]n1	CS(O)(=O)=O	0.1	0.9	69.03269709599999	95.988114988	0.148757	473.15	10.1039/c0jm04306k	doped	90.0	mole %
869	33	9.0	c1nc[nH]n1	CS(O)(=O)=O	0.2	0.8	69.03269709599999	95.988114988	0.124033	473.15	10.1039/c0jm04306k	doped	80.0	mole %
870	33	9.0	c1nc[nH]n1	CS(O)(=O)=O	0.3	0.7	69.03269709599999	95.988114988	0.09009	473.15	10.1039/c0jm04306k	doped	70.0	mole %
871	33	9.0	c1nc[nH]n1	CS(O)(=O)=O	0.4	0.6	69.03269709599999	95.988114988	0.067012	473.15	10.1039/c0jm04306k	doped	60.0	mole %
872	33	9.0	c1nc[nH]n1	CS(O)(=O)=O	0.5	0.5	69.03269709599999	95.988114988	0.059408	473.15	10.1039/c0jm04306k	doped	50.0	mole %
873	33	9.0	c1nc[nH]n1	CS(O)(=O)=O	0.6	0.4	69.03269709599999	95.988114988	0.087688	473.15	10.1039/c0jm04306k	doped	40.0	mole %
874	33	9.0	c1nc[nH]n1	CS(O)(=O)=O	0.7	0.3	69.03269709599999	95.988114988	0.117613	473.15	10.1039/c0jm04306k	doped	30.0	mole %
875	33	9.0	c1nc[nH]n1	CS(O)(=O)=O	0.75	0.25	69.03269709599999	95.988114988	0.122535	473.15	10.1039/c0jm04306k	doped	25.0	mole %
876	33	9.0	c1nc[nH]n1	CS(O)(=O)=O	0.8	0.2	69.03269709599999	95.988114988	0.128115	473.15	10.1039/c0jm04306k	doped	20.0	mole %
877	33	9.0	c1nc[nH]n1	CS(O)(=O)=O	0.9	0.1	69.03269709599999	95.988114988	0.111951	473.15	10.1039/c0jm04306k	doped	10.0	mole %
878	33	9.0	c1nc[nH]n1	CS(O)(=O)=O	1	0	69.03269709599999	95.988114988	0.001301	473.15	10.1039/c0jm04306k	doped	0.0	mole %
879	33	9.0	c1nc[nH]n1	CS(O)(=O)=O	0.05	0.95	69.03269709599999	95.988114988	0.122765	453.15	10.1039/c0jm04306k	doped	95.0	mole %
880	33	9.0	c1nc[nH]n1	CS(O)(=O)=O	0.1	0.9	69.03269709599999	95.988114988	0.133942	453.15	10.1039/c0jm04306k	doped	90.0	mole %
881	33	9.0	c1nc[nH]n1	CS(O)(=O)=O	0.2	0.8	69.03269709599999	95.988114988	0.1079	453.15	10.1039/c0jm04306k	doped	80.0	mole %
882	33	9.0	c1nc[nH]n1	CS(O)(=O)=O	0.3	0.7	69.03269709599999	95.988114988	0.075277	453.15	10.1039/c0jm04306k	doped	70.0	mole %
883	33	9.0	c1nc[nH]n1	CS(O)(=O)=O	0.4	0.6	69.03269709599999	95.988114988	0.053843	453.15	10.1039/c0jm04306k	doped	60.0	mole %
884	33	9.0	c1nc[nH]n1	CS(O)(=O)=O	0.5	0.5	69.03269709599999	95.988114988	0.04591	453.15	10.1039/c0jm04306k	doped	50.0	mole %
885	33	9.0	c1nc[nH]n1	CS(O)(=O)=O	0.6	0.4	69.03269709599999	95.988114988	0.071227	453.15	10.1039/c0jm04306k	doped	40.0	mole %
886	33	9.0	c1nc[nH]n1	CS(O)(=O)=O	0.7	0.3	69.03269709599999	95.988114988	0.100494	453.15	10.1039/c0jm04306k	doped	30.0	mole %
887	33	9.0	c1nc[nH]n1	CS(O)(=O)=O	0.75	0.25	69.03269709599999	95.988114988	0.106733	453.15	10.1039/c0jm04306k	doped	25.0	mole %
888	33	9.0	c1nc[nH]n1	CS(O)(=O)=O	0.8	0.2	69.03269709599999	95.988114988	0.10935	453.15	10.1039/c0jm04306k	doped	20.0	mole %
889	33	9.0	c1nc[nH]n1	CS(O)(=O)=O	0.9	0.1	69.03269709599999	95.988114988	0.098123	453.15	10.1039/c0jm04306k	doped	10.0	mole %
890	33	9.0	c1nc[nH]n1	CS(O)(=O)=O	1	0	69.03269709599999	95.988114988	0.000643	453.15	10.1039/c0jm04306k	doped	0.0	mole %
891	33	9.0	c1nc[nH]n1	CS(O)(=O)=O	0	1	69.03269709599999	95.988114988	0.044428	433.15	10.1039/c0jm04306k	doped	100.0	mole %
892	33	9.0	c1nc[nH]n1	CS(O)(=O)=O	0.05	0.95	69.03269709599999	95.988114988	0.110254	433.15	10.1039/c0jm04306k	doped	95.0	mole %
893	33	9.0	c1nc[nH]n1	CS(O)(=O)=O	0.1	0.9	69.03269709599999	95.988114988	0.118798	433.15	10.1039/c0jm04306k	doped	90.0	mole %
894	33	9.0	c1nc[nH]n1	CS(O)(=O)=O	0.2	0.8	69.03269709599999	95.988114988	0.090782	433.15	10.1039/c0jm04306k	doped	80.0	mole %
895	33	9.0	c1nc[nH]n1	CS(O)(=O)=O	0.3	0.7	69.03269709599999	95.988114988	0.060791	433.15	10.1039/c0jm04306k	doped	70.0	mole %
896	33	9.0	c1nc[nH]n1	CS(O)(=O)=O	0.4	0.6	69.03269709599999	95.988114988	0.041334	433.15	10.1039/c0jm04306k	doped	60.0	mole %
897	33	9.0	c1nc[nH]n1	CS(O)(=O)=O	0.5	0.5	69.03269709599999	95.988114988	0.033399	433.15	10.1039/c0jm04306k	doped	50.0	mole %
898	33	9.0	c1nc[nH]n1	CS(O)(=O)=O	0.6	0.4	69.03269709599999	95.988114988	0.055753	433.15	10.1039/c0jm04306k	doped	40.0	mole %
899	33	9.0	c1nc[nH]n1	CS(O)(=O)=O	0.7	0.3	69.03269709599999	95.988114988	0.081729	433.15	10.1039/c0jm04306k	doped	30.0	mole %
900	33	9.0	c1nc[nH]n1	CS(O)(=O)=O	0.75	0.25	69.03269709599999	95.988114988	0.088626	433.15	10.1039/c0jm04306k	doped	25.0	mole %
901	33	9.0	c1nc[nH]n1	CS(O)(=O)=O	0.8	0.2	69.03269709599999	95.988114988	0.092231	433.15	10.1039/c0jm04306k	doped	20.0	mole %
902	33	9.0	c1nc[nH]n1	CS(O)(=O)=O	0.9	0.1	69.03269709599999	95.988114988	0.084296	433.15	10.1039/c0jm04306k	doped	10.0	mole %
903	33	9.0	c1nc[nH]n1	CS(O)(=O)=O	1	0	69.03269709599999	95.988114988	0.000972	433.15	10.1039/c0jm04306k	doped	0.0	mole %
904	33	9.0	c1nc[nH]n1	CS(O)(=O)=O	0	1	69.03269709599999	95.988114988	0.040806	413.15	10.1039/c0jm04306k	doped	100.0	mole %
905	33	9.0	c1nc[nH]n1	CS(O)(=O)=O	0.05	0.95	69.03269709599999	95.988114988	0.097416	413.15	10.1039/c0jm04306k	doped	95.0	mole %
906	33	9.0	c1nc[nH]n1	CS(O)(=O)=O	0.1	0.9	69.03269709599999	95.988114988	0.102995	413.15	10.1039/c0jm04306k	doped	90.0	mole %
907	33	9.0	c1nc[nH]n1	CS(O)(=O)=O	0.2	0.8	69.03269709599999	95.988114988	0.074321	413.15	10.1039/c0jm04306k	doped	80.0	mole %
908	33	9.0	c1nc[nH]n1	CS(O)(=O)=O	0.3	0.7	69.03269709599999	95.988114988	0.047951	413.15	10.1039/c0jm04306k	doped	70.0	mole %
909	33	9.0	c1nc[nH]n1	CS(O)(=O)=O	0.4	0.6	69.03269709599999	95.988114988	0.030798	413.15	10.1039/c0jm04306k	doped	60.0	mole %
910	33	9.0	c1nc[nH]n1	CS(O)(=O)=O	0.5	0.5	69.03269709599999	95.988114988	0.022535	413.15	10.1039/c0jm04306k	doped	50.0	mole %
911	33	9.0	c1nc[nH]n1	CS(O)(=O)=O	0.6	0.4	69.03269709599999	95.988114988	0.041597	413.15	10.1039/c0jm04306k	doped	40.0	mole %
912	33	9.0	c1nc[nH]n1	CS(O)(=O)=O	0.7	0.3	69.03269709599999	95.988114988	0.063622	413.15	10.1039/c0jm04306k	doped	30.0	mole %
913	33	9.0	c1nc[nH]n1	CS(O)(=O)=O	0.75	0.25	69.03269709599999	95.988114988	0.070189	413.15	10.1039/c0jm04306k	doped	25.0	mole %
914	33	9.0	c1nc[nH]n1	CS(O)(=O)=O	0.8	0.2	69.03269709599999	95.988114988	0.074453	413.15	10.1039/c0jm04306k	doped	20.0	mole %
915	33	9.0	c1nc[nH]n1	CS(O)(=O)=O	0.9	0.1	69.03269709599999	95.988114988	0.069152	413.15	10.1039/c0jm04306k	doped	10.0	mole %
916	33	9.0	c1nc[nH]n1	CS(O)(=O)=O	1	0	69.03269709599999	95.988114988	0.0013	413.15	10.1039/c0jm04306k	doped	0.0	mole %
917	33	36.0	c1nc[nH]n1	O=S(C1=CC=C(CCCCCCCCCCCC)C=C1)(O)=O	8	1	69.03269709599999	326.1915658199999	0.0051646199883311	428.3119962017087	10.1021/cm0515092	doped	11.11111111111111	mole %
918	33	36.0	c1nc[nH]n1	O=S(C1=CC=C(CCCCCCCCCCCC)C=C1)(O)=O	8	1	69.03269709599999	326.1915658199999	0.00474099253689739	418.3522714183055	10.1021/cm0515092	doped	11.11111111111111	mole %
919	33	36.0	c1nc[nH]n1	O=S(C1=CC=C(CCCCCCCCCCCC)C=C1)(O)=O	8	1	69.03269709599999	326.1915658199999	0.00382777605646745	408.0593562388756	10.1021/cm0515092	doped	11.11111111111111	mole %
920	33	36.0	c1nc[nH]n1	O=S(C1=CC=C(CCCCCCCCCCCC)C=C1)(O)=O	8	1	69.03269709599999	326.1915658199999	0.00291906907044923	393.2442506436107	10.1021/cm0515092	doped	11.11111111111111	mole %
921	33	36.0	c1nc[nH]n1	O=S(C1=CC=C(CCCCCCCCCCCC)C=C1)(O)=O	8	1	69.03269709599999	326.1915658199999	0.00174674605433142	383.1656496740191	10.1021/cm0515092	doped	11.11111111111111	mole %
922	33	36.0	c1nc[nH]n1	O=S(C1=CC=C(CCCCCCCCCCCC)C=C1)(O)=O	8	1	69.03269709599999	326.1915658199999	0.00167357515865859	377.9808390127922	10.1021/cm0515092	doped	11.11111111111111	mole %
923	33	36.0	c1nc[nH]n1	O=S(C1=CC=C(CCCCCCCCCCCC)C=C1)(O)=O	8	1	69.03269709599999	326.1915658199999	0.00147194495974069	373.0655439809268	10.1021/cm0515092	doped	11.11111111111111	mole %
924	33	36.0	c1nc[nH]n1	O=S(C1=CC=C(CCCCCCCCCCCC)C=C1)(O)=O	8	1	69.03269709599999	326.1915658199999	0.00109093712336308	368.0210756660878	10.1021/cm0515092	doped	11.11111111111111	mole %
925	33	36.0	c1nc[nH]n1	O=S(C1=CC=C(CCCCCCCCCCCC)C=C1)(O)=O	8	1	69.03269709599999	326.1915658199999	0.000681349074286157	363.235463693055	10.1021/cm0515092	doped	11.11111111111111	mole %
926	33	36.0	c1nc[nH]n1	O=S(C1=CC=C(CCCCCCCCCCCC)C=C1)(O)=O	8	1	69.03269709599999	326.1915658199999	0.000233752314315783	353.2035374710359	10.1021/cm0515092	doped	11.11111111111111	mole %
927	33	36.0	c1nc[nH]n1	O=S(C1=CC=C(CCCCCCCCCCCC)C=C1)(O)=O	8	1	69.03269709599999	326.1915658199999	4.8676844621757e-05	343.1552664658655	10.1021/cm0515092	doped	11.11111111111111	mole %
928	33	36.0	c1nc[nH]n1	O=S(C1=CC=C(CCCCCCCCCCCC)C=C1)(O)=O	8	1	69.03269709599999	326.1915658199999	5.9797009710887e-06	323.0019697642042	10.1021/cm0515092	doped	11.11111111111111	mole %
929	33	36.0	c1nc[nH]n1	O=S(C1=CC=C(CCCCCCCCCCCC)C=C1)(O)=O	8	1	69.03269709599999	326.1915658199999	3.1025326897422e-06	312.9089308054815	10.1021/cm0515092	doped	11.11111111111111	mole %
930	33	36.0	c1nc[nH]n1	O=S(C1=CC=C(CCCCCCCCCCCC)C=C1)(O)=O	8	1	69.03269709599999	326.1915658199999	1.56445676511313e-06	297.9761289094269	10.1021/cm0515092	doped	11.11111111111111	mole %
931	33	36.0	c1nc[nH]n1	O=S(C1=CC=C(CCCCCCCCCCCC)C=C1)(O)=O	6	1	69.03269709599999	326.1915658199999	0.002291	423.189247269054	10.1021/cm0515092	doped	14.28571428571428	mole %
932	33	36.0	c1nc[nH]n1	O=S(C1=CC=C(CCCCCCCCCCCC)C=C1)(O)=O	6	1	69.03269709599999	326.1915658199999	0.001451	408.2162501091978	10.1021/cm0515092	doped	14.28571428571428	mole %
933	33	36.0	c1nc[nH]n1	O=S(C1=CC=C(CCCCCCCCCCCC)C=C1)(O)=O	6	1	69.03269709599999	326.1915658199999	0.00103	398.111359709538	10.1021/cm0515092	doped	14.28571428571428	mole %
934	33	36.0	c1nc[nH]n1	O=S(C1=CC=C(CCCCCCCCCCCC)C=C1)(O)=O	6	1	69.03269709599999	326.1915658199999	0.000906	393.0986036744499	10.1021/cm0515092	doped	14.28571428571428	mole %
935	33	36.0	c1nc[nH]n1	O=S(C1=CC=C(CCCCCCCCCCCC)C=C1)(O)=O	6	1	69.03269709599999	326.1915658199999	0.000672	388.2105125853967	10.1021/cm0515092	doped	14.28571428571428	mole %
936	33	36.0	c1nc[nH]n1	O=S(C1=CC=C(CCCCCCCCCCCC)C=C1)(O)=O	6	1	69.03269709599999	326.1915658199999	0.000127	368.1486613746524	10.1021/cm0515092	doped	14.28571428571428	mole %
937	33	36.0	c1nc[nH]n1	O=S(C1=CC=C(CCCCCCCCCCCC)C=C1)(O)=O	6	1	69.03269709599999	326.1915658199999	6.51e-06	343.0443470579659	10.1021/cm0515092	doped	14.28571428571428	mole %
938	33	36.0	c1nc[nH]n1	O=S(C1=CC=C(CCCCCCCCCCCC)C=C1)(O)=O	6	1	69.03269709599999	326.1915658199999	1.28e-06	328.0936773067446	10.1021/cm0515092	doped	14.28571428571428	mole %
939	33	36.0	c1nc[nH]n1	O=S(C1=CC=C(CCCCCCCCCCCC)C=C1)(O)=O	6	1	69.03269709599999	326.1915658199999	4.89e-08	297.9760868230803	10.1021/cm0515092	doped	14.28571428571428	mole %
940	33	36.0	c1nc[nH]n1	O=S(C1=CC=C(CCCCCCCCCCCC)C=C1)(O)=O	4	1	69.03269709599999	326.1915658199999	8.49e-05	423.3580165168896	10.1021/cm0515092	doped	20.0	mole %
941	33	36.0	c1nc[nH]n1	O=S(C1=CC=C(CCCCCCCCCCCC)C=C1)(O)=O	4	1	69.03269709599999	326.1915658199999	3.99e-05	408.059335091797	10.1021/cm0515092	doped	20.0	mole %
942	33	36.0	c1nc[nH]n1	O=S(C1=CC=C(CCCCCCCCCCCC)C=C1)(O)=O	4	1	69.03269709599999	326.1915658199999	1.07e-05	393.0986036744499	10.1021/cm0515092	doped	20.0	mole %
943	33	36.0	c1nc[nH]n1	O=S(C1=CC=C(CCCCCCCCCCCC)C=C1)(O)=O	4	1	69.03269709599999	326.1915658199999	2.23e-06	373.0655617956988	10.1021/cm0515092	doped	20.0	mole %
944	33	36.0	c1nc[nH]n1	O=S(C1=CC=C(CCCCCCCCCCCC)C=C1)(O)=O	4	1	69.03269709599999	326.1915658199999	1.19e-06	365.1095474686225	10.1021/cm0515092	doped	20.0	mole %
945	33	36.0	c1nc[nH]n1	O=S(C1=CC=C(CCCCCCCCCCCC)C=C1)(O)=O	4	1	69.03269709599999	326.1915658199999	5.64e-08	343.0443470579659	10.1021/cm0515092	doped	20.0	mole %
946	33	36.0	c1nc[nH]n1	O=S(C1=CC=C(CCCCCCCCCCCC)C=C1)(O)=O	1	0	69.03269709599999	326.1915658199999	0.002043	401.1202486303749	10.1021/cm0515092	doped	0.0	mole %
947	33	36.0	c1nc[nH]n1	O=S(C1=CC=C(CCCCCCCCCCCC)C=C1)(O)=O	1	0	69.03269709599999	326.1915658199999	0.00124	393.2442215710972	10.1021/cm0515092	doped	0.0	mole %
948	33	36.0	c1nc[nH]n1	O=S(C1=CC=C(CCCCCCCCCCCC)C=C1)(O)=O	1	0	69.03269709599999	326.1915658199999	0.000148	388.0685981099507	10.1021/cm0515092	doped	0.0	mole %
949	33	36.0	c1nc[nH]n1	O=S(C1=CC=C(CCCCCCCCCCCC)C=C1)(O)=O	1	0	69.03269709599999	326.1915658199999	4.73e-05	383.0274412349724	10.1021/cm0515092	doped	0.0	mole %
950	33	36.0	c1nc[nH]n1	O=S(C1=CC=C(CCCCCCCCCCCC)C=C1)(O)=O	1	0	69.03269709599999	326.1915658199999	7.41e-06	362.9870787489577	10.1021/cm0515092	doped	0.0	mole %
951	19	32.0	c1c[nH]cn1	O=S(NS(=O)(C(F)(F)F)=O)(C(F)(F)F)=O	0.4	0.6	68.037448128	280.925118832	0.016558	393.15	10.1021/jp022347p	doped	60.0	mole %
952	19	32.0	c1c[nH]cn1	O=S(NS(=O)(C(F)(F)F)=O)(C(F)(F)F)=O	0.5	0.5	68.037448128	280.925118832	0.023706	393.15	10.1021/jp022347p	doped	50.0	mole %
953	19	32.0	c1c[nH]cn1	O=S(NS(=O)(C(F)(F)F)=O)(C(F)(F)F)=O	0.6	0.4	68.037448128	280.925118832	0.032617	393.15	10.1021/jp022347p	doped	40.0	mole %
954	19	32.0	c1c[nH]cn1	O=S(NS(=O)(C(F)(F)F)=O)(C(F)(F)F)=O	0.7	0.3	68.037448128	280.925118832	0.039648	393.15	10.1021/jp022347p	doped	30.0	mole %
955	19	32.0	c1c[nH]cn1	O=S(NS(=O)(C(F)(F)F)=O)(C(F)(F)F)=O	0.75	0.25	68.037448128	280.925118832	0.047921	393.15	10.1021/jp022347p	doped	25.0	mole %
956	19	32.0	c1c[nH]cn1	O=S(NS(=O)(C(F)(F)F)=O)(C(F)(F)F)=O	0.8	0.2	68.037448128	280.925118832	0.060773	393.15	10.1021/jp022347p	doped	20.0	mole %
957	19	32.0	c1c[nH]cn1	O=S(NS(=O)(C(F)(F)F)=O)(C(F)(F)F)=O	0.85	0.15	68.037448128	280.925118832	0.071041	393.15	10.1021/jp022347p	doped	15.0	mole %
958	19	32.0	c1c[nH]cn1	O=S(NS(=O)(C(F)(F)F)=O)(C(F)(F)F)=O	0.9	0.1	68.037448128	280.925118832	0.086243	393.15	10.1021/jp022347p	doped	10.0	mole %
959	19	32.0	c1c[nH]cn1	O=S(NS(=O)(C(F)(F)F)=O)(C(F)(F)F)=O	1	0	68.037448128	280.925118832	0.003842	393.15	10.1021/jp022347p	doped	0.0	mole %
960	19	32.0	c1c[nH]cn1	O=S(NS(=O)(C(F)(F)F)=O)(C(F)(F)F)=O	0.4	0.6	68.037448128	280.925118832	0.011743	373.15	10.1021/jp022347p	doped	60.0	mole %
961	19	32.0	c1c[nH]cn1	O=S(NS(=O)(C(F)(F)F)=O)(C(F)(F)F)=O	0.5	0.5	68.037448128	280.925118832	0.01619	373.15	10.1021/jp022347p	doped	50.0	mole %
962	19	32.0	c1c[nH]cn1	O=S(NS(=O)(C(F)(F)F)=O)(C(F)(F)F)=O	0.6	0.4	68.037448128	280.925118832	0.022282	373.15	10.1021/jp022347p	doped	40.0	mole %
963	19	32.0	c1c[nH]cn1	O=S(NS(=O)(C(F)(F)F)=O)(C(F)(F)F)=O	0.7	0.3	68.037448128	280.925118832	0.030781	373.15	10.1021/jp022347p	doped	30.0	mole %
964	19	32.0	c1c[nH]cn1	O=S(NS(=O)(C(F)(F)F)=O)(C(F)(F)F)=O	0.75	0.25	68.037448128	280.925118832	0.035237	373.15	10.1021/jp022347p	doped	25.0	mole %
965	19	32.0	c1c[nH]cn1	O=S(NS(=O)(C(F)(F)F)=O)(C(F)(F)F)=O	0.8	0.2	68.037448128	280.925118832	0.045447	373.15	10.1021/jp022347p	doped	20.0	mole %
966	19	32.0	c1c[nH]cn1	O=S(NS(=O)(C(F)(F)F)=O)(C(F)(F)F)=O	0.85	0.15	68.037448128	280.925118832	0.055656	373.15	10.1021/jp022347p	doped	15.0	mole %
967	19	32.0	c1c[nH]cn1	O=S(NS(=O)(C(F)(F)F)=O)(C(F)(F)F)=O	0.9	0.1	68.037448128	280.925118832	0.064633	373.15	10.1021/jp022347p	doped	10.0	mole %
968	19	32.0	c1c[nH]cn1	O=S(NS(=O)(C(F)(F)F)=O)(C(F)(F)F)=O	1	0	68.037448128	280.925118832	0.003665	373.15	10.1021/jp022347p	doped	0.0	mole %
969	19	32.0	c1c[nH]cn1	O=S(NS(=O)(C(F)(F)F)=O)(C(F)(F)F)=O	0.15	0.85	68.037448128	280.925118832	0.003442	353.15	10.1021/jp022347p	doped	85.0	mole %
970	19	32.0	c1c[nH]cn1	O=S(NS(=O)(C(F)(F)F)=O)(C(F)(F)F)=O	0.2	0.8	68.037448128	280.925118832	0.003728	353.15	10.1021/jp022347p	doped	80.0	mole %
971	19	32.0	c1c[nH]cn1	O=S(NS(=O)(C(F)(F)F)=O)(C(F)(F)F)=O	0.25	0.75	68.037448128	280.925118832	0.004425	353.15	10.1021/jp022347p	doped	75.0	mole %
972	19	32.0	c1c[nH]cn1	O=S(NS(=O)(C(F)(F)F)=O)(C(F)(F)F)=O	0.3	0.7	68.037448128	280.925118832	0.004065	353.15	10.1021/jp022347p	doped	70.0	mole %
973	19	32.0	c1c[nH]cn1	O=S(NS(=O)(C(F)(F)F)=O)(C(F)(F)F)=O	0.4	0.6	68.037448128	280.925118832	0.007221	353.15	10.1021/jp022347p	doped	60.0	mole %
974	19	32.0	c1c[nH]cn1	O=S(NS(=O)(C(F)(F)F)=O)(C(F)(F)F)=O	0.5	0.5	68.037448128	280.925118832	0.010436	353.15	10.1021/jp022347p	doped	50.0	mole %
975	19	32.0	c1c[nH]cn1	O=S(NS(=O)(C(F)(F)F)=O)(C(F)(F)F)=O	0.6	0.4	68.037448128	280.925118832	0.015647	353.15	10.1021/jp022347p	doped	40.0	mole %
976	19	32.0	c1c[nH]cn1	O=S(NS(=O)(C(F)(F)F)=O)(C(F)(F)F)=O	0.7	0.3	68.037448128	280.925118832	0.02121	353.15	10.1021/jp022347p	doped	30.0	mole %
977	19	32.0	c1c[nH]cn1	O=S(NS(=O)(C(F)(F)F)=O)(C(F)(F)F)=O	0.75	0.25	68.037448128	280.925118832	0.024726	353.15	10.1021/jp022347p	doped	25.0	mole %
978	19	32.0	c1c[nH]cn1	O=S(NS(=O)(C(F)(F)F)=O)(C(F)(F)F)=O	0.8	0.2	68.037448128	280.925118832	0.031001	353.15	10.1021/jp022347p	doped	20.0	mole %
979	19	32.0	c1c[nH]cn1	O=S(NS(=O)(C(F)(F)F)=O)(C(F)(F)F)=O	0.85	0.15	68.037448128	280.925118832	0.040565	353.15	10.1021/jp022347p	doped	15.0	mole %
980	19	32.0	c1c[nH]cn1	O=S(NS(=O)(C(F)(F)F)=O)(C(F)(F)F)=O	0.9	0.1	68.037448128	280.925118832	0.047487	353.15	10.1021/jp022347p	doped	10.0	mole %
981	19	32.0	c1c[nH]cn1	O=S(NS(=O)(C(F)(F)F)=O)(C(F)(F)F)=O	0.1	0.9	68.037448128	280.925118832	0.001747	333.15	10.1021/jp022347p	doped	90.0	mole %
982	19	32.0	c1c[nH]cn1	O=S(NS(=O)(C(F)(F)F)=O)(C(F)(F)F)=O	0.15	0.85	68.037448128	280.925118832	0.002092	333.15	10.1021/jp022347p	doped	85.0	mole %
983	19	32.0	c1c[nH]cn1	O=S(NS(=O)(C(F)(F)F)=O)(C(F)(F)F)=O	0.2	0.8	68.037448128	280.925118832	0.002084	333.15	10.1021/jp022347p	doped	80.0	mole %
984	19	32.0	c1c[nH]cn1	O=S(NS(=O)(C(F)(F)F)=O)(C(F)(F)F)=O	0.25	0.75	68.037448128	280.925118832	0.002488	333.15	10.1021/jp022347p	doped	75.0	mole %
985	19	32.0	c1c[nH]cn1	O=S(NS(=O)(C(F)(F)F)=O)(C(F)(F)F)=O	0.3	0.7	68.037448128	280.925118832	0.002715	333.15	10.1021/jp022347p	doped	70.0	mole %
986	19	32.0	c1c[nH]cn1	O=S(NS(=O)(C(F)(F)F)=O)(C(F)(F)F)=O	0.4	0.6	68.037448128	280.925118832	0.003639	333.15	10.1021/jp022347p	doped	60.0	mole %
987	19	32.0	c1c[nH]cn1	O=S(NS(=O)(C(F)(F)F)=O)(C(F)(F)F)=O	0.6	0.4	68.037448128	280.925118832	0.009246	333.15	10.1021/jp022347p	doped	40.0	mole %
988	19	32.0	c1c[nH]cn1	O=S(NS(=O)(C(F)(F)F)=O)(C(F)(F)F)=O	0.7	0.3	68.037448128	280.925118832	0.013223	333.15	10.1021/jp022347p	doped	30.0	mole %
989	19	32.0	c1c[nH]cn1	O=S(NS(=O)(C(F)(F)F)=O)(C(F)(F)F)=O	0.75	0.25	68.037448128	280.925118832	0.015389	333.15	10.1021/jp022347p	doped	25.0	mole %
990	19	32.0	c1c[nH]cn1	O=S(NS(=O)(C(F)(F)F)=O)(C(F)(F)F)=O	0.8	0.2	68.037448128	280.925118832	0.020255	333.15	10.1021/jp022347p	doped	20.0	mole %
991	19	32.0	c1c[nH]cn1	O=S(NS(=O)(C(F)(F)F)=O)(C(F)(F)F)=O	0.85	0.15	68.037448128	280.925118832	0.026765	333.15	10.1021/jp022347p	doped	15.0	mole %
992	19	32.0	c1c[nH]cn1	O=S(NS(=O)(C(F)(F)F)=O)(C(F)(F)F)=O	0.9	0.1	68.037448128	280.925118832	0.012077	333.15	10.1021/jp022347p	doped	10.0	mole %
993	19	32.0	c1c[nH]cn1	O=S(NS(=O)(C(F)(F)F)=O)(C(F)(F)F)=O	0.1	0.9	68.037448128	280.925118832	0.000455	313.15	10.1021/jp022347p	doped	90.0	mole %
994	19	32.0	c1c[nH]cn1	O=S(NS(=O)(C(F)(F)F)=O)(C(F)(F)F)=O	0.15	0.85	68.037448128	280.925118832	0.000917	313.15	10.1021/jp022347p	doped	85.0	mole %
995	19	32.0	c1c[nH]cn1	O=S(NS(=O)(C(F)(F)F)=O)(C(F)(F)F)=O	0.2	0.8	68.037448128	280.925118832	0.00091	313.15	10.1021/jp022347p	doped	80.0	mole %
996	19	32.0	c1c[nH]cn1	O=S(NS(=O)(C(F)(F)F)=O)(C(F)(F)F)=O	0.25	0.75	68.037448128	280.925118832	0.001254	313.15	10.1021/jp022347p	doped	75.0	mole %
997	19	32.0	c1c[nH]cn1	O=S(NS(=O)(C(F)(F)F)=O)(C(F)(F)F)=O	0.3	0.7	68.037448128	280.925118832	0.001247	313.15	10.1021/jp022347p	doped	70.0	mole %
998	19	32.0	c1c[nH]cn1	O=S(NS(=O)(C(F)(F)F)=O)(C(F)(F)F)=O	0.4	0.6	68.037448128	280.925118832	0.000762	313.15	10.1021/jp022347p	doped	60.0	mole %
999	19	32.0	c1c[nH]cn1	O=S(NS(=O)(C(F)(F)F)=O)(C(F)(F)F)=O	0.7	0.3	68.037448128	280.925118832	0.007175	313.15	10.1021/jp022347p	doped	30.0	mole %
1000	19	32.0	c1c[nH]cn1	O=S(NS(=O)(C(F)(F)F)=O)(C(F)(F)F)=O	0.75	0.25	68.037448128	280.925118832	0.008108	313.15	10.1021/jp022347p	doped	25.0	mole %
1001	19	32.0	c1c[nH]cn1	O=S(NS(=O)(C(F)(F)F)=O)(C(F)(F)F)=O	0.8	0.2	68.037448128	280.925118832	0.011036	313.15	10.1021/jp022347p	doped	20.0	mole %
1002	19	32.0	c1c[nH]cn1	O=S(NS(=O)(C(F)(F)F)=O)(C(F)(F)F)=O	0.85	0.15	68.037448128	280.925118832	0.009912	313.15	10.1021/jp022347p	doped	15.0	mole %
1003	19	32.0	c1c[nH]cn1	O=S(NS(=O)(C(F)(F)F)=O)(C(F)(F)F)=O	0.9	0.1	68.037448128	280.925118832	0.003915	313.15	10.1021/jp022347p	doped	10.0	mole %
1004	19	32.0	c1c[nH]cn1	O=S(NS(=O)(C(F)(F)F)=O)(C(F)(F)F)=O	1	0	68.037448128	280.925118832	0.004960464980703004	403.1482816872835	10.1021/jp022347p	doped	0.0	mole %
1005	19	32.0	c1c[nH]cn1	O=S(NS(=O)(C(F)(F)F)=O)(C(F)(F)F)=O	1	0	68.037448128	280.925118832	0.004548942507835756	392.99519732595	10.1021/jp022347p	doped	0.0	mole %
1006	19	32.0	c1c[nH]cn1	O=S(NS(=O)(C(F)(F)F)=O)(C(F)(F)F)=O	1	0	68.037448128	280.925118832	0.004131610790521451	383.122073794056	10.1021/jp022347p	doped	0.0	mole %
1007	19	32.0	c1c[nH]cn1	O=S(NS(=O)(C(F)(F)F)=O)(C(F)(F)F)=O	1	0	68.037448128	280.925118832	0.003645784926390355	372.9020784040783	10.1021/jp022347p	doped	0.0	mole %
1008	19	32.0	c1c[nH]cn1	O=S(NS(=O)(C(F)(F)F)=O)(C(F)(F)F)=O	1	0	68.037448128	280.925118832	0.003279600137889298	363.213164431013	10.1021/jp022347p	doped	0.0	mole %
1009	19	32.0	c1c[nH]cn1	O=S(NS(=O)(C(F)(F)F)=O)(C(F)(F)F)=O	0.9	0.1	68.037448128	280.925118832	0.09609185272574604	402.9062087372546	10.1021/jp022347p	doped	10.0	mole %
1010	19	32.0	c1c[nH]cn1	O=S(NS(=O)(C(F)(F)F)=O)(C(F)(F)F)=O	0.9	0.1	68.037448128	280.925118832	0.08561252637246765	392.99519732595	10.1021/jp022347p	doped	10.0	mole %
1011	19	32.0	c1c[nH]cn1	O=S(NS(=O)(C(F)(F)F)=O)(C(F)(F)F)=O	0.9	0.1	68.037448128	280.925118832	0.07482209273108313	382.903446721113	10.1021/jp022347p	doped	10.0	mole %
1012	19	32.0	c1c[nH]cn1	O=S(NS(=O)(C(F)(F)F)=O)(C(F)(F)F)=O	0.9	0.1	68.037448128	280.925118832	0.06476543457791499	373.1094305431569	10.1021/jp022347p	doped	10.0	mole %
1013	19	32.0	c1c[nH]cn1	O=S(NS(=O)(C(F)(F)F)=O)(C(F)(F)F)=O	0.9	0.1	68.037448128	280.925118832	0.05606046761460488	362.8203741501006	10.1021/jp022347p	doped	10.0	mole %
1014	19	32.0	c1c[nH]cn1	O=S(NS(=O)(C(F)(F)F)=O)(C(F)(F)F)=O	0.9	0.1	68.037448128	280.925118832	0.04714469560376049	352.8978647344058	10.1021/jp022347p	doped	10.0	mole %
1015	19	32.0	c1c[nH]cn1	O=S(NS(=O)(C(F)(F)F)=O)(C(F)(F)F)=O	0.9	0.1	68.037448128	280.925118832	0.02546655203579553	343.1522962259123	10.1021/jp022347p	doped	10.0	mole %
1016	19	32.0	c1c[nH]cn1	O=S(NS(=O)(C(F)(F)F)=O)(C(F)(F)F)=O	0.9	0.1	68.037448128	280.925118832	0.01237477504927993	333.1016680073354	10.1021/jp022347p	doped	10.0	mole %
1017	19	32.0	c1c[nH]cn1	O=S(NS(=O)(C(F)(F)F)=O)(C(F)(F)F)=O	0.9	0.1	68.037448128	280.925118832	0.007014070859204303	322.8444957616245	10.1021/jp022347p	doped	10.0	mole %
1018	19	32.0	c1c[nH]cn1	O=S(NS(=O)(C(F)(F)F)=O)(C(F)(F)F)=O	0.9	0.1	68.037448128	280.925118832	0.00401404364228384	313.2001493420997	10.1021/jp022347p	doped	10.0	mole %
1019	19	32.0	c1c[nH]cn1	O=S(NS(=O)(C(F)(F)F)=O)(C(F)(F)F)=O	0.9	0.1	68.037448128	280.925118832	0.002275175618301594	303.0166185243408	10.1021/jp022347p	doped	10.0	mole %
1020	19	32.0	c1c[nH]cn1	O=S(NS(=O)(C(F)(F)F)=O)(C(F)(F)F)=O	0.85	0.15	68.037448128	280.925118832	0.08003566946795082	403.1482816872835	10.1021/jp022347p	doped	15.0	mole %
1021	19	32.0	c1c[nH]cn1	O=S(NS(=O)(C(F)(F)F)=O)(C(F)(F)F)=O	0.85	0.15	68.037448128	280.925118832	0.07130306128435375	393.1764879480411	10.1021/jp022347p	doped	15.0	mole %
1022	19	32.0	c1c[nH]cn1	O=S(NS(=O)(C(F)(F)F)=O)(C(F)(F)F)=O	0.85	0.15	68.037448128	280.925118832	0.06354595926141944	383.0073559259077	10.1021/jp022347p	doped	15.0	mole %
1023	19	32.0	c1c[nH]cn1	O=S(NS(=O)(C(F)(F)F)=O)(C(F)(F)F)=O	0.85	0.15	68.037448128	280.925118832	0.05612013886678355	373.2203023008088	10.1021/jp022347p	doped	15.0	mole %
1024	19	32.0	c1c[nH]cn1	O=S(NS(=O)(C(F)(F)F)=O)(C(F)(F)F)=O	0.85	0.15	68.037448128	280.925118832	0.04852161862532346	362.991739541817	10.1021/jp022347p	doped	15.0	mole %
1025	19	32.0	c1c[nH]cn1	O=S(NS(=O)(C(F)(F)F)=O)(C(F)(F)F)=O	0.85	0.15	68.037448128	280.925118832	0.04082300075395607	353.133348065727	10.1021/jp022347p	doped	15.0	mole %
1026	19	32.0	c1c[nH]cn1	O=S(NS(=O)(C(F)(F)F)=O)(C(F)(F)F)=O	0.85	0.15	68.037448128	280.925118832	0.03382929591779751	343.18765229469	10.1021/jp022347p	doped	15.0	mole %
1027	19	32.0	c1c[nH]cn1	O=S(NS(=O)(C(F)(F)F)=O)(C(F)(F)F)=O	0.85	0.15	68.037448128	280.925118832	0.02686906079600955	333.0569694322568	10.1021/jp022347p	doped	15.0	mole %
1028	19	32.0	c1c[nH]cn1	O=S(NS(=O)(C(F)(F)F)=O)(C(F)(F)F)=O	0.85	0.15	68.037448128	280.925118832	0.01839552699447786	323.2130344007947	10.1021/jp022347p	doped	15.0	mole %
1029	19	32.0	c1c[nH]cn1	O=S(NS(=O)(C(F)(F)F)=O)(C(F)(F)F)=O	0.85	0.15	68.037448128	280.925118832	0.01000302854211489	313.1965564821606	10.1021/jp022347p	doped	15.0	mole %
1030	19	32.0	c1c[nH]cn1	O=S(NS(=O)(C(F)(F)F)=O)(C(F)(F)F)=O	0.85	0.15	68.037448128	280.925118832	0.005539221272021447	303.3069491147683	10.1021/jp022347p	doped	15.0	mole %
1031	19	32.0	c1c[nH]cn1	O=S(NS(=O)(C(F)(F)F)=O)(C(F)(F)F)=O	0.8	0.2	68.037448128	280.925118832	0.06834073857274889	403.1367663817758	10.1021/jp022347p	doped	20.0	mole %
1032	19	32.0	c1c[nH]cn1	O=S(NS(=O)(C(F)(F)F)=O)(C(F)(F)F)=O	0.8	0.2	68.037448128	280.925118832	0.0603546123709196	393.0315533882534	10.1021/jp022347p	doped	20.0	mole %
1033	19	32.0	c1c[nH]cn1	O=S(NS(=O)(C(F)(F)F)=O)(C(F)(F)F)=O	0.8	0.2	68.037448128	280.925118832	0.05234115838852169	383.1449902651517	10.1021/jp022347p	doped	20.0	mole %
1034	19	32.0	c1c[nH]cn1	O=S(NS(=O)(C(F)(F)F)=O)(C(F)(F)F)=O	0.8	0.2	68.037448128	280.925118832	0.04511734666257689	372.9591984084023	10.1021/jp022347p	doped	20.0	mole %
1035	19	32.0	c1c[nH]cn1	O=S(NS(=O)(C(F)(F)F)=O)(C(F)(F)F)=O	0.8	0.2	68.037448128	280.925118832	0.03807408875857651	363.2390691213386	10.1021/jp022347p	doped	20.0	mole %
1036	19	32.0	c1c[nH]cn1	O=S(NS(=O)(C(F)(F)F)=O)(C(F)(F)F)=O	0.8	0.2	68.037448128	280.925118832	0.03079547995049647	353.1918372992473	10.1021/jp022347p	doped	20.0	mole %
1037	19	32.0	c1c[nH]cn1	O=S(NS(=O)(C(F)(F)F)=O)(C(F)(F)F)=O	0.8	0.2	68.037448128	280.925118832	0.02528867330649912	343.0772240733505	10.1021/jp022347p	doped	20.0	mole %
1038	19	32.0	c1c[nH]cn1	O=S(NS(=O)(C(F)(F)F)=O)(C(F)(F)F)=O	0.8	0.2	68.037448128	280.925118832	0.02026910339147464	333.1610403229208	10.1021/jp022347p	doped	20.0	mole %
1039	19	32.0	c1c[nH]cn1	O=S(NS(=O)(C(F)(F)F)=O)(C(F)(F)F)=O	0.8	0.2	68.037448128	280.925118832	0.01529032054426348	323.1640520777952	10.1021/jp022347p	doped	20.0	mole %
1040	19	32.0	c1c[nH]cn1	O=S(NS(=O)(C(F)(F)F)=O)(C(F)(F)F)=O	0.8	0.2	68.037448128	280.925118832	0.01132662989792843	313.2885840796344	10.1021/jp022347p	doped	20.0	mole %
1041	19	32.0	c1c[nH]cn1	O=S(NS(=O)(C(F)(F)F)=O)(C(F)(F)F)=O	0.8	0.2	68.037448128	280.925118832	0.008189440916520784	303.1775809111741	10.1021/jp022347p	doped	20.0	mole %
1042	19	32.0	c1c[nH]cn1	O=S(NS(=O)(C(F)(F)F)=O)(C(F)(F)F)=O	0.75	0.25	68.037448128	280.925118832	0.04779183105238076	392.9591262480266	10.1021/jp022347p	doped	25.0	mole %
1043	19	32.0	c1c[nH]cn1	O=S(NS(=O)(C(F)(F)F)=O)(C(F)(F)F)=O	0.75	0.25	68.037448128	280.925118832	0.04220699831320093	383.076160732968	10.1021/jp022347p	doped	25.0	mole %
1044	19	32.0	c1c[nH]cn1	O=S(NS(=O)(C(F)(F)F)=O)(C(F)(F)F)=O	0.75	0.25	68.037448128	280.925118832	0.03529567306358084	373.0244400905579	10.1021/jp022347p	doped	25.0	mole %
1045	19	32.0	c1c[nH]cn1	O=S(NS(=O)(C(F)(F)F)=O)(C(F)(F)F)=O	0.75	0.25	68.037448128	280.925118832	0.02987608985857916	363.1772051670284	10.1021/jp022347p	doped	25.0	mole %
1046	19	32.0	c1c[nH]cn1	O=S(NS(=O)(C(F)(F)F)=O)(C(F)(F)F)=O	0.75	0.25	68.037448128	280.925118832	0.02483293855815499	353.0748782008538	10.1021/jp022347p	doped	25.0	mole %
1047	19	32.0	c1c[nH]cn1	O=S(NS(=O)(C(F)(F)F)=O)(C(F)(F)F)=O	0.75	0.25	68.037448128	280.925118832	0.01990382781448734	343.2428930677714	10.1021/jp022347p	doped	25.0	mole %
1048	19	32.0	c1c[nH]cn1	O=S(NS(=O)(C(F)(F)F)=O)(C(F)(F)F)=O	0.75	0.25	68.037448128	280.925118832	0.01552380575865678	333.0049583649079	10.1021/jp022347p	doped	25.0	mole %
1049	19	32.0	c1c[nH]cn1	O=S(NS(=O)(C(F)(F)F)=O)(C(F)(F)F)=O	0.75	0.25	68.037448128	280.925118832	0.01185347098579181	323.1640520777952	10.1021/jp022347p	doped	25.0	mole %
1050	19	32.0	c1c[nH]cn1	O=S(NS(=O)(C(F)(F)F)=O)(C(F)(F)F)=O	0.75	0.25	68.037448128	280.925118832	0.008492784788882669	313.2425635216959	10.1021/jp022347p	doped	25.0	mole %
1051	19	32.0	c1c[nH]cn1	O=S(NS(=O)(C(F)(F)F)=O)(C(F)(F)F)=O	0.75	0.25	68.037448128	280.925118832	0.006048143015199042	303.220691351345	10.1021/jp022347p	doped	25.0	mole %
1052	19	32.0	c1c[nH]cn1	O=S(NS(=O)(C(F)(F)F)=O)(C(F)(F)F)=O	0.7	0.3	68.037448128	280.925118832	0.04169837963763684	403.2892508432858	10.1021/jp022347p	doped	30.0	mole %
1053	19	32.0	c1c[nH]cn1	O=S(NS(=O)(C(F)(F)F)=O)(C(F)(F)F)=O	0.7	0.3	68.037448128	280.925118832	0.03972446226140575	393.1764879480411	10.1021/jp022347p	doped	30.0	mole %
1054	19	32.0	c1c[nH]cn1	O=S(NS(=O)(C(F)(F)F)=O)(C(F)(F)F)=O	0.7	0.3	68.037448128	280.925118832	0.0360525279325156	382.9385758306506	10.1021/jp022347p	doped	30.0	mole %
1055	19	32.0	c1c[nH]cn1	O=S(NS(=O)(C(F)(F)F)=O)(C(F)(F)F)=O	0.7	0.3	68.037448128	280.925118832	0.03098272562247032	373.4817720402299	10.1021/jp022347p	doped	30.0	mole %
1056	19	32.0	c1c[nH]cn1	O=S(NS(=O)(C(F)(F)F)=O)(C(F)(F)F)=O	0.7	0.3	68.037448128	280.925118832	0.02583094531492481	363.2390691213386	10.1021/jp022347p	doped	30.0	mole %
1057	19	32.0	c1c[nH]cn1	O=S(NS(=O)(C(F)(F)F)=O)(C(F)(F)F)=O	0.7	0.3	68.037448128	280.925118832	0.02160117130323541	353.1918372992473	10.1021/jp022347p	doped	30.0	mole %
1058	19	32.0	c1c[nH]cn1	O=S(NS(=O)(C(F)(F)F)=O)(C(F)(F)F)=O	0.7	0.3	68.037448128	280.925118832	0.01726113984087	343.18765229469	10.1021/jp022347p	doped	30.0	mole %
1059	19	32.0	c1c[nH]cn1	O=S(NS(=O)(C(F)(F)F)=O)(C(F)(F)F)=O	0.7	0.3	68.037448128	280.925118832	0.01358563780319989	333.0569694322568	10.1021/jp022347p	doped	30.0	mole %
1060	19	32.0	c1c[nH]cn1	O=S(NS(=O)(C(F)(F)F)=O)(C(F)(F)F)=O	0.7	0.3	68.037448128	280.925118832	0.01027965184347721	323.1640520777952	10.1021/jp022347p	doped	30.0	mole %
1061	19	32.0	c1c[nH]cn1	O=S(NS(=O)(C(F)(F)F)=O)(C(F)(F)F)=O	0.7	0.3	68.037448128	280.925118832	0.007188733900757956	313.2425635216959	10.1021/jp022347p	doped	30.0	mole %
1062	19	32.0	c1c[nH]cn1	O=S(NS(=O)(C(F)(F)F)=O)(C(F)(F)F)=O	0.7	0.3	68.037448128	280.925118832	0.005119462203599997	303.1775809111741	10.1021/jp022347p	doped	30.0	mole %
1063	19	32.0	c1c[nH]cn1	O=S(NS(=O)(C(F)(F)F)=O)(C(F)(F)F)=O	0.6	0.4	68.037448128	280.925118832	0.03761527402709534	403.2892508432858	10.1021/jp022347p	doped	40.0	mole %
1064	19	32.0	c1c[nH]cn1	O=S(NS(=O)(C(F)(F)F)=O)(C(F)(F)F)=O	0.6	0.4	68.037448128	280.925118832	0.03272000919160641	393.1764879480411	10.1021/jp022347p	doped	40.0	mole %
1065	19	32.0	c1c[nH]cn1	O=S(NS(=O)(C(F)(F)F)=O)(C(F)(F)F)=O	0.6	0.4	68.037448128	280.925118832	0.02820419041058413	382.8698204338858	10.1021/jp022347p	doped	40.0	mole %
1066	19	32.0	c1c[nH]cn1	O=S(NS(=O)(C(F)(F)F)=O)(C(F)(F)F)=O	0.6	0.4	68.037448128	280.925118832	0.02253750359470931	373.0897047413332	10.1021/jp022347p	doped	40.0	mole %
1067	19	32.0	c1c[nH]cn1	O=S(NS(=O)(C(F)(F)F)=O)(C(F)(F)F)=O	0.6	0.4	68.037448128	280.925118832	0.01954513497796794	363.1153621496187	10.1021/jp022347p	doped	40.0	mole %
1068	19	32.0	c1c[nH]cn1	O=S(NS(=O)(C(F)(F)F)=O)(C(F)(F)F)=O	0.6	0.4	68.037448128	280.925118832	0.0157608563594054	353.0748782008538	10.1021/jp022347p	doped	40.0	mole %
1069	19	32.0	c1c[nH]cn1	O=S(NS(=O)(C(F)(F)F)=O)(C(F)(F)F)=O	0.6	0.4	68.037448128	280.925118832	0.01229253362689431	343.2428930677714	10.1021/jp022347p	doped	40.0	mole %
1070	19	32.0	c1c[nH]cn1	O=S(NS(=O)(C(F)(F)F)=O)(C(F)(F)F)=O	0.6	0.4	68.037448128	280.925118832	0.00947191323161268	333.0569694322568	10.1021/jp022347p	doped	40.0	mole %
1071	19	32.0	c1c[nH]cn1	O=S(NS(=O)(C(F)(F)F)=O)(C(F)(F)F)=O	0.6	0.4	68.037448128	280.925118832	0.007016521026435811	323.3600701882781	10.1021/jp022347p	doped	40.0	mole %
1072	19	32.0	c1c[nH]cn1	O=S(NS(=O)(C(F)(F)F)=O)(C(F)(F)F)=O	0.6	0.4	68.037448128	280.925118832	0.003504968256185538	313.3346182601137	10.1021/jp022347p	doped	40.0	mole %
1073	19	32.0	c1c[nH]cn1	O=S(NS(=O)(C(F)(F)F)=O)(C(F)(F)F)=O	0.6	0.4	68.037448128	280.925118832	0.001114588007708795	303.220691351345	10.1021/jp022347p	doped	40.0	mole %
1074	19	32.0	c1c[nH]cn1	O=S(NS(=O)(C(F)(F)F)=O)(C(F)(F)F)=O	0.5	0.5	68.037448128	280.925118832	0.02719679789837365	403.1367663817758	10.1021/jp022347p	doped	50.0	mole %
1075	19	32.0	c1c[nH]cn1	O=S(NS(=O)(C(F)(F)F)=O)(C(F)(F)F)=O	0.5	0.5	68.037448128	280.925118832	0.02380124117420869	393.1764879480411	10.1021/jp022347p	doped	50.0	mole %
1076	19	32.0	c1c[nH]cn1	O=S(NS(=O)(C(F)(F)F)=O)(C(F)(F)F)=O	0.5	0.5	68.037448128	280.925118832	0.02002484900395951	383.1449902651517	10.1021/jp022347p	doped	50.0	mole %
1077	19	32.0	c1c[nH]cn1	O=S(NS(=O)(C(F)(F)F)=O)(C(F)(F)F)=O	0.5	0.5	68.037448128	280.925118832	0.01634465187613568	373.1549920943701	10.1021/jp022347p	doped	50.0	mole %
1078	19	32.0	c1c[nH]cn1	O=S(NS(=O)(C(F)(F)F)=O)(C(F)(F)F)=O	0.5	0.5	68.037448128	280.925118832	0.01338130353076279	363.1772051670284	10.1021/jp022347p	doped	50.0	mole %
1079	19	32.0	c1c[nH]cn1	O=S(NS(=O)(C(F)(F)F)=O)(C(F)(F)F)=O	0.5	0.5	68.037448128	280.925118832	0.01056392487317274	353.0748782008538	10.1021/jp022347p	doped	50.0	mole %
1080	19	32.0	c1c[nH]cn1	O=S(NS(=O)(C(F)(F)F)=O)(C(F)(F)F)=O	0.4	0.6	68.037448128	280.925118832	0.01664460936171876	393.2489952426235	10.1021/jp022347p	doped	60.0	mole %
1081	19	32.0	c1c[nH]cn1	O=S(NS(=O)(C(F)(F)F)=O)(C(F)(F)F)=O	0.4	0.6	68.037448128	280.925118832	0.01439097272253585	383.1449902651517	10.1021/jp022347p	doped	60.0	mole %
1082	19	32.0	c1c[nH]cn1	O=S(NS(=O)(C(F)(F)F)=O)(C(F)(F)F)=O	0.4	0.6	68.037448128	280.925118832	0.01196174409377053	373.0897047413332	10.1021/jp022347p	doped	60.0	mole %
1083	19	32.0	c1c[nH]cn1	O=S(NS(=O)(C(F)(F)F)=O)(C(F)(F)F)=O	0.4	0.6	68.037448128	280.925118832	0.009558432487054461	363.1153621496187	10.1021/jp022347p	doped	60.0	mole %
1084	19	32.0	c1c[nH]cn1	O=S(NS(=O)(C(F)(F)F)=O)(C(F)(F)F)=O	0.4	0.6	68.037448128	280.925118832	0.007298506816974851	353.1918372992473	10.1021/jp022347p	doped	60.0	mole %
1085	19	32.0	c1c[nH]cn1	O=S(NS(=O)(C(F)(F)F)=O)(C(F)(F)F)=O	0.4	0.6	68.037448128	280.925118832	0.005796869772588775	343.18765229469	10.1021/jp022347p	doped	60.0	mole %
1086	19	32.0	c1c[nH]cn1	O=S(NS(=O)(C(F)(F)F)=O)(C(F)(F)F)=O	0.4	0.6	68.037448128	280.925118832	0.003746650417596534	333.0569694322568	10.1021/jp022347p	doped	60.0	mole %
1087	19	32.0	c1c[nH]cn1	O=S(NS(=O)(C(F)(F)F)=O)(C(F)(F)F)=O	0.4	0.6	68.037448128	280.925118832	0.002138570639073674	322.9682715766533	10.1021/jp022347p	doped	60.0	mole %
1088	19	32.0	c1c[nH]cn1	O=S(NS(=O)(C(F)(F)F)=O)(C(F)(F)F)=O	0.4	0.6	68.037448128	280.925118832	0.000871951405394251	313.2885840796344	10.1021/jp022347p	doped	60.0	mole %
1089	19	32.0	c1c[nH]cn1	O=S(NS(=O)(C(F)(F)F)=O)(C(F)(F)F)=O	0.4	0.6	68.037448128	280.925118832	0.0003533688962641188	303.220691351345	10.1021/jp022347p	doped	60.0	mole %
1090	19	32.0	c1c[nH]cn1	O=S(NS(=O)(C(F)(F)F)=O)(C(F)(F)F)=O	0.3	0.7	68.037448128	280.925118832	0.00420400680164503	353.133348065727	10.1021/jp022347p	doped	70.0	mole %
1091	19	32.0	c1c[nH]cn1	O=S(NS(=O)(C(F)(F)F)=O)(C(F)(F)F)=O	0.3	0.7	68.037448128	280.925118832	0.003558489584425072	343.2981516272403	10.1021/jp022347p	doped	70.0	mole %
1092	19	32.0	c1c[nH]cn1	O=S(NS(=O)(C(F)(F)F)=O)(C(F)(F)F)=O	0.3	0.7	68.037448128	280.925118832	0.002817791819709245	333.1610403229208	10.1021/jp022347p	doped	70.0	mole %
1093	19	32.0	c1c[nH]cn1	O=S(NS(=O)(C(F)(F)F)=O)(C(F)(F)F)=O	0.3	0.7	68.037448128	280.925118832	0.002081022146246804	323.2130344007947	10.1021/jp022347p	doped	70.0	mole %
1094	19	32.0	c1c[nH]cn1	O=S(NS(=O)(C(F)(F)F)=O)(C(F)(F)F)=O	0.3	0.7	68.037448128	280.925118832	0.001403313938863433	313.1965564821606	10.1021/jp022347p	doped	70.0	mole %
1095	19	32.0	c1c[nH]cn1	O=S(NS(=O)(C(F)(F)F)=O)(C(F)(F)F)=O	0.3	0.7	68.037448128	280.925118832	0.0008852662185297679	303.1775809111741	10.1021/jp022347p	doped	70.0	mole %
1096	19	32.0	c1c[nH]cn1	O=S(NS(=O)(C(F)(F)F)=O)(C(F)(F)F)=O	0.25	0.75	68.037448128	280.925118832	0.004534939118109955	353.0748782008538	10.1021/jp022347p	doped	75.0	mole %
1097	19	32.0	c1c[nH]cn1	O=S(NS(=O)(C(F)(F)F)=O)(C(F)(F)F)=O	0.25	0.75	68.037448128	280.925118832	0.003601894490686831	343.18765229469	10.1021/jp022347p	doped	75.0	mole %
1098	19	32.0	c1c[nH]cn1	O=S(NS(=O)(C(F)(F)F)=O)(C(F)(F)F)=O	0.25	0.75	68.037448128	280.925118832	0.002557328973255348	333.265176383404	10.1021/jp022347p	doped	75.0	mole %
1099	19	32.0	c1c[nH]cn1	O=S(NS(=O)(C(F)(F)F)=O)(C(F)(F)F)=O	0.25	0.75	68.037448128	280.925118832	0.001877248443890944	323.2130344007947	10.1021/jp022347p	doped	75.0	mole %
1100	19	32.0	c1c[nH]cn1	O=S(NS(=O)(C(F)(F)F)=O)(C(F)(F)F)=O	0.25	0.75	68.037448128	280.925118832	0.001277464546528663	313.2425635216959	10.1021/jp022347p	doped	75.0	mole %
1101	19	32.0	c1c[nH]cn1	O=S(NS(=O)(C(F)(F)F)=O)(C(F)(F)F)=O	0.25	0.75	68.037448128	280.925118832	0.0008107753829165526	303.220691351345	10.1021/jp022347p	doped	75.0	mole %
1102	19	32.0	c1c[nH]cn1	O=S(NS(=O)(C(F)(F)F)=O)(C(F)(F)F)=O	0.2	0.8	68.037448128	280.925118832	0.003656895895330084	353.2503460358259	10.1021/jp022347p	doped	80.0	mole %
1103	19	32.0	c1c[nH]cn1	O=S(NS(=O)(C(F)(F)F)=O)(C(F)(F)F)=O	0.2	0.8	68.037448128	280.925118832	0.002904504970338707	343.1324292994099	10.1021/jp022347p	doped	80.0	mole %
1104	19	32.0	c1c[nH]cn1	O=S(NS(=O)(C(F)(F)F)=O)(C(F)(F)F)=O	0.2	0.8	68.037448128	280.925118832	0.002217785113391066	333.1610403229208	10.1021/jp022347p	doped	80.0	mole %
1105	19	32.0	c1c[nH]cn1	O=S(NS(=O)(C(F)(F)F)=O)(C(F)(F)F)=O	0.2	0.8	68.037448128	280.925118832	0.001603514930330448	323.2620314701535	10.1021/jp022347p	doped	80.0	mole %
1106	19	32.0	c1c[nH]cn1	O=S(NS(=O)(C(F)(F)F)=O)(C(F)(F)F)=O	0.2	0.8	68.037448128	280.925118832	0.001101156579297948	313.2425635216959	10.1021/jp022347p	doped	80.0	mole %
1107	19	32.0	c1c[nH]cn1	O=S(NS(=O)(C(F)(F)F)=O)(C(F)(F)F)=O	0.2	0.8	68.037448128	280.925118832	0.0007095489880469435	303.134482727725	10.1021/jp022347p	doped	80.0	mole %
1108	19	32.0	c1c[nH]cn1	O=S(NS(=O)(C(F)(F)F)=O)(C(F)(F)F)=O	0.15	0.85	68.037448128	280.925118832	0.00329881263261311	353.0748782008538	10.1021/jp022347p	doped	85.0	mole %
1109	19	32.0	c1c[nH]cn1	O=S(NS(=O)(C(F)(F)F)=O)(C(F)(F)F)=O	0.15	0.85	68.037448128	280.925118832	0.002636026785817619	343.2428930677714	10.1021/jp022347p	doped	85.0	mole %
1110	19	32.0	c1c[nH]cn1	O=S(NS(=O)(C(F)(F)F)=O)(C(F)(F)F)=O	0.15	0.85	68.037448128	280.925118832	0.001982510741227134	333.1610403229208	10.1021/jp022347p	doped	85.0	mole %
1111	19	32.0	c1c[nH]cn1	O=S(NS(=O)(C(F)(F)F)=O)(C(F)(F)F)=O	0.15	0.85	68.037448128	280.925118832	0.001518375585625065	323.1640520777952	10.1021/jp022347p	doped	85.0	mole %
1112	19	32.0	c1c[nH]cn1	O=S(NS(=O)(C(F)(F)F)=O)(C(F)(F)F)=O	0.15	0.85	68.037448128	280.925118832	0.001002404701665836	313.1965564821606	10.1021/jp022347p	doped	85.0	mole %
1113	19	32.0	c1c[nH]cn1	O=S(NS(=O)(C(F)(F)F)=O)(C(F)(F)F)=O	0.15	0.85	68.037448128	280.925118832	0.0003754522929663382	303.220691351345	10.1021/jp022347p	doped	85.0	mole %
1114	19	32.0	c1c[nH]cn1	O=S(NS(=O)(C(F)(F)F)=O)(C(F)(F)F)=O	0.1	0.9	68.037448128	280.925118832	0.00179381199185127	333.1610403229208	10.1021/jp022347p	doped	90.0	mole %
1115	19	32.0	c1c[nH]cn1	O=S(NS(=O)(C(F)(F)F)=O)(C(F)(F)F)=O	0.1	0.9	68.037448128	280.925118832	0.001369696238215145	323.115084703306	10.1021/jp022347p	doped	90.0	mole %
1116	19	32.0	c1c[nH]cn1	O=S(NS(=O)(C(F)(F)F)=O)(C(F)(F)F)=O	0.1	0.9	68.037448128	280.925118832	0.0006946533444638832	313.0586163164293	10.1021/jp022347p	doped	90.0	mole %
1117	26		c1c[nH]nn1				69.03269709599999		0.000371	353.1552300876955	10.1149/1.3503598	un-doped
1118	26		c1c[nH]nn1				69.03269709599999		0.000644	333.0409234025859	10.1149/1.3503598	un-doped
1119	26		c1c[nH]nn1				69.03269709599999		0.000552	313.1093891486305	10.1149/1.3503598	un-doped
1120	26		c1c[nH]nn1				69.03269709599999		0.000332	290.1119687143253	10.1149/1.3503598	un-doped
1121	37	8.0	C=Cn1cc[n+](CCCCS(=O)(=O)O)c1	FC(F)(S(=O)(O)=O)F	100	0	231.07978976009	149.959849552	0.000402	363.0293785154857	10.1016/j.polymer.2019.121583	doped	0.0	mole %
1122	37	8.0	C=Cn1cc[n+](CCCCS(=O)(=O)O)c1	FC(F)(S(=O)(O)=O)F	100	0	231.07978976009	149.959849552	0.000237	353.0844041206362	10.1016/j.polymer.2019.121583	doped	0.0	mole %
1123	37	8.0	C=Cn1cc[n+](CCCCS(=O)(=O)O)c1	FC(F)(S(=O)(O)=O)F	100	0	231.07978976009	149.959849552	0.000191	343.0599991354888	10.1016/j.polymer.2019.121583	doped	0.0	mole %
1124	37	8.0	C=Cn1cc[n+](CCCCS(=O)(=O)O)c1	FC(F)(S(=O)(O)=O)F	100	0	231.07978976009	149.959849552	0.00013	332.8233370398759	10.1016/j.polymer.2019.121583	doped	0.0	mole %
1125	37	8.0	C=Cn1cc[n+](CCCCS(=O)(=O)O)c1	FC(F)(S(=O)(O)=O)F	100	0	231.07978976009	149.959849552	7.37e-05	322.9399418901869	10.1016/j.polymer.2019.121583	doped	0.0	mole %
1126	37	8.0	C=Cn1cc[n+](CCCCS(=O)(=O)O)c1	FC(F)(S(=O)(O)=O)F	100	0	231.07978976009	149.959849552	4.74e-05	312.8933656281006	10.1016/j.polymer.2019.121583	doped	0.0	mole %
1127	38		c1ccc2[nH]nnc2c1				119.04834716		2.209912065301556e-10	362.9467539813867	10.1016/j.electacta.2011.04.108	un-doped
1128	38		c1ccc2[nH]nnc2c1				119.04834716		1.03613308624124e-10	352.9013739701524	10.1016/j.electacta.2011.04.108	un-doped
1129	38		c1ccc2[nH]nnc2c1				119.04834716		4.657822452296796e-11	342.9023613719426	10.1016/j.electacta.2011.04.108	un-doped
1130	38		c1ccc2[nH]nnc2c1				119.04834716		1.770395919760929e-11	333.1447836022544	10.1016/j.electacta.2011.04.108	un-doped
1131	38		c1ccc2[nH]nnc2c1				119.04834716		6.72680688472489e-12	322.9007524055414	10.1016/j.electacta.2011.04.108	un-doped
1132	38		c1ccc2[nH]nnc2c1				119.04834716		1.987136222685554e-12	312.8582427304075	10.1016/j.electacta.2011.04.108	un-doped
1133	38		c1ccc2[nH]nnc2c1				119.04834716		7.547746231600332e-13	302.9038402180668	10.1016/j.electacta.2011.04.108	un-doped
1134	38		c1ccc2[nH]nnc2c1				119.04834716		3.686191641367904e-13	293.0787089815695	10.1016/j.electacta.2011.04.108	un-doped
1135	1	33.0	c1ccc2[nH]cnc2c1	N1=CN=CN1	1.5	1	118.053098192	69.03269709599999	0.0003351241627636352	422.5448121998991	10.1002/pi.2335	doped	40.0	mole %
1136	1	33.0	c1ccc2[nH]cnc2c1	N1=CN=CN1	1.5	1	118.053098192	69.03269709599999	0.0002417529971582468	412.6112485852478	10.1002/pi.2335	doped	40.0	mole %
1137	1	33.0	c1ccc2[nH]cnc2c1	N1=CN=CN1	1.5	1	118.053098192	69.03269709599999	0.0001400572394227615	402.4990230543712	10.1002/pi.2335	doped	40.0	mole %
1138	1	33.0	c1ccc2[nH]cnc2c1	N1=CN=CN1	1.5	1	118.053098192	69.03269709599999	8.731472268372059e-05	392.2638464791524	10.1002/pi.2335	doped	40.0	mole %
1139	1	33.0	c1ccc2[nH]cnc2c1	N1=CN=CN1	1.5	1	118.053098192	69.03269709599999	4.213799070488532e-05	382.5393494511341	10.1002/pi.2335	doped	40.0	mole %
1140	1	33.0	c1ccc2[nH]cnc2c1	N1=CN=CN1	1.5	1	118.053098192	69.03269709599999	1.693997710382306e-05	372.7404275400468	10.1002/pi.2335	doped	40.0	mole %
1141	1	33.0	c1ccc2[nH]cnc2c1	N1=CN=CN1	1.5	1	118.053098192	69.03269709599999	6.105085043199669e-06	362.1386569164454	10.1002/pi.2335	doped	40.0	mole %
1142	1	33.0	c1ccc2[nH]cnc2c1	N1=CN=CN1	1.5	1	118.053098192	69.03269709599999	1.970875777692581e-06	353.1019832679094	10.1002/pi.2335	doped	40.0	mole %
1143	1	33.0	c1ccc2[nH]cnc2c1	N1=CN=CN1	1.5	1	118.053098192	69.03269709599999	4.752229435263826e-07	342.4212570722441	10.1002/pi.2335	doped	40.0	mole %
1144	1	33.0	c1ccc2[nH]cnc2c1	N1=CN=CN1	1.5	1	118.053098192	69.03269709599999	1.026694588619316e-07	332.5859731847185	10.1002/pi.2335	doped	40.0	mole %
1145	1	33.0	c1ccc2[nH]cnc2c1	N1=CN=CN1	1.5	1	118.053098192	69.03269709599999	1.655703443411821e-08	322.8920070072034	10.1002/pi.2335	doped	40.0	mole %
1146	1	33.0	c1ccc2[nH]cnc2c1	N1=CN=CN1	1.5	1	118.053098192	69.03269709599999	1.852969031260849e-09	312.7855782179332	10.1002/pi.2335	doped	40.0	mole %
1147	1	33.0	c1ccc2[nH]cnc2c1	N1=CN=CN1	1.5	1	118.053098192	69.03269709599999	1.927971887508802e-10	302.7516906493785	10.1002/pi.2335	doped	40.0	mole %
1148	1	33.0	c1ccc2[nH]cnc2c1	N1=CN=CN1	1.5	1	118.053098192	69.03269709599999	1.934484436305621e-11	292.8352639904209	10.1002/pi.2335	doped	40.0	mole %
1149	33	42.0	c1nc[nH]n1	OS(C(F)(F)C(F)(F)C(F)(F)C(F)(F)F)(=O)=O	1	1	69.03269709599999	299.950268872	3.41e-10	338.32983	10.1039/c4ee02280g	doped	50.0	mole %
1150	33	42.0	c1nc[nH]n1	OS(C(F)(F)C(F)(F)C(F)(F)C(F)(F)F)(=O)=O	1	1	69.03269709599999	299.950268872	1.36e-09	343.17354	10.1039/c4ee02280g	doped	50.0	mole %
1151	33	42.0	c1nc[nH]n1	OS(C(F)(F)C(F)(F)C(F)(F)C(F)(F)F)(=O)=O	1	1	69.03269709599999	299.950268872	3.47e-09	348.0209	10.1039/c4ee02280g	doped	50.0	mole %
1152	33	42.0	c1nc[nH]n1	OS(C(F)(F)C(F)(F)C(F)(F)C(F)(F)F)(=O)=O	1	1	69.03269709599999	299.950268872	1.63e-08	353.36553	10.1039/c4ee02280g	doped	50.0	mole %
1153	33	42.0	c1nc[nH]n1	OS(C(F)(F)C(F)(F)C(F)(F)C(F)(F)F)(=O)=O	1	1	69.03269709599999	299.950268872	4.73e-08	358.21184	10.1039/c4ee02280g	doped	50.0	mole %
1154	33	42.0	c1nc[nH]n1	OS(C(F)(F)C(F)(F)C(F)(F)C(F)(F)F)(=O)=O	1	1	69.03269709599999	299.950268872	9.62e-08	363.22844	10.1039/c4ee02280g	doped	50.0	mole %
1155	33	42.0	c1nc[nH]n1	OS(C(F)(F)C(F)(F)C(F)(F)C(F)(F)F)(=O)=O	1	1	69.03269709599999	299.950268872	1.51e-07	368.24712	10.1039/c4ee02280g	doped	50.0	mole %
1156	33	42.0	c1nc[nH]n1	OS(C(F)(F)C(F)(F)C(F)(F)C(F)(F)F)(=O)=O	1	1	69.03269709599999	299.950268872	2.7e-07	373.2648	10.1039/c4ee02280g	doped	50.0	mole %
1157	33	42.0	c1nc[nH]n1	OS(C(F)(F)C(F)(F)C(F)(F)C(F)(F)F)(=O)=O	1	1	69.03269709599999	299.950268872	3.38e-07	378.2853	10.1039/c4ee02280g	doped	50.0	mole %
1158	33	42.0	c1nc[nH]n1	OS(C(F)(F)C(F)(F)C(F)(F)C(F)(F)F)(=O)=O	1	1	69.03269709599999	299.950268872	3.72e-07	383.3068	10.1039/c4ee02280g	doped	50.0	mole %
1159	33	42.0	c1nc[nH]n1	OS(C(F)(F)C(F)(F)C(F)(F)C(F)(F)F)(=O)=O	1	1	69.03269709599999	299.950268872	4.51e-07	388.1602	10.1039/c4ee02280g	doped	50.0	mole %
1160	33	42.0	c1nc[nH]n1	OS(C(F)(F)C(F)(F)C(F)(F)C(F)(F)F)(=O)=O	1	1	69.03269709599999	299.950268872	4.96e-07	393.1817	10.1039/c4ee02280g	doped	50.0	mole %
1161	33	42.0	c1nc[nH]n1	OS(C(F)(F)C(F)(F)C(F)(F)C(F)(F)F)(=O)=O	1	1	69.03269709599999	299.950268872	5.46e-07	398.2033	10.1039/c4ee02280g	doped	50.0	mole %
1162	33	42.0	c1nc[nH]n1	OS(C(F)(F)C(F)(F)C(F)(F)C(F)(F)F)(=O)=O	1	1	69.03269709599999	299.950268872	6.41e-07	403.3917	10.1039/c4ee02280g	doped	50.0	mole %
1163	33	42.0	c1nc[nH]n1	OS(C(F)(F)C(F)(F)C(F)(F)C(F)(F)F)(=O)=O	1	1	69.03269709599999	299.950268872	7.52e-07	408.0779	10.1039/c4ee02280g	doped	50.0	mole %
1164	33	42.0	c1nc[nH]n1	OS(C(F)(F)C(F)(F)C(F)(F)C(F)(F)F)(=O)=O	1	1	69.03269709599999	299.950268872	8.01e-07	413.0997	10.1039/c4ee02280g	doped	50.0	mole %
1165	33	42.0	c1nc[nH]n1	OS(C(F)(F)C(F)(F)C(F)(F)C(F)(F)F)(=O)=O	1	1	69.03269709599999	299.950268872	8.54e-07	417.9541	10.1039/c4ee02280g	doped	50.0	mole %
1166	33	42.0	c1nc[nH]n1	OS(C(F)(F)C(F)(F)C(F)(F)C(F)(F)F)(=O)=O	1	1	69.03269709599999	299.950268872	1.22e-06	423.141	10.1039/c4ee02280g	doped	50.0	mole %
1167	33	42.0	c1nc[nH]n1	OS(C(F)(F)C(F)(F)C(F)(F)C(F)(F)F)(=O)=O	1	1	69.03269709599999	299.950268872	1.25e-06	427.9956	10.1039/c4ee02280g	doped	50.0	mole %
1168	33	42.0	c1nc[nH]n1	OS(C(F)(F)C(F)(F)C(F)(F)C(F)(F)F)(=O)=O	1	1	69.03269709599999	299.950268872	1.85e-06	433.3497	10.1039/c4ee02280g	doped	50.0	mole %
1169	33	42.0	c1nc[nH]n1	OS(C(F)(F)C(F)(F)C(F)(F)C(F)(F)F)(=O)=O	1	1	69.03269709599999	299.950268872	2.72e-06	437.8665999999999	10.1039/c4ee02280g	doped	50.0	mole %
1170	33	42.0	c1nc[nH]n1	OS(C(F)(F)C(F)(F)C(F)(F)C(F)(F)F)(=O)=O	1	1	69.03269709599999	299.950268872	1.24e-05	442.8767	10.1039/c4ee02280g	doped	50.0	mole %
1171	33	42.0	c1nc[nH]n1	OS(C(F)(F)C(F)(F)C(F)(F)C(F)(F)F)(=O)=O	1	1	69.03269709599999	299.950268872	3.36e-05	448.0584	10.1039/c4ee02280g	doped	50.0	mole %
1172	33	42.0	c1nc[nH]n1	OS(C(F)(F)C(F)(F)C(F)(F)C(F)(F)F)(=O)=O	1	1	69.03269709599999	299.950268872	0.000111	453.071	10.1039/c4ee02280g	doped	50.0	mole %
1173	33	42.0	c1nc[nH]n1	OS(C(F)(F)C(F)(F)C(F)(F)C(F)(F)F)(=O)=O	1	1	69.03269709599999	299.950268872	0.017034	458.0527	10.1039/c4ee02280g	doped	50.0	mole %
1174	33	42.0	c1nc[nH]n1	OS(C(F)(F)C(F)(F)C(F)(F)C(F)(F)F)(=O)=O	1	1	69.03269709599999	299.950268872	0.018151	462.9071	10.1039/c4ee02280g	doped	50.0	mole %
1175	33	42.0	c1nc[nH]n1	OS(C(F)(F)C(F)(F)C(F)(F)C(F)(F)F)(=O)=O	1	1	69.03269709599999	299.950268872	0.021306	468.0955	10.1039/c4ee02280g	doped	50.0	mole %
1176	33	42.0	c1nc[nH]n1	OS(C(F)(F)C(F)(F)C(F)(F)C(F)(F)F)(=O)=O	1	1	69.03269709599999	299.950268872	0.021982	473.1176	10.1039/c4ee02280g	doped	50.0	mole %
1177	33	42.0	c1nc[nH]n1	OS(C(F)(F)C(F)(F)C(F)(F)C(F)(F)F)(=O)=O	1	1	69.03269709599999	299.950268872	0.0001042382754830997	452.8281677327645	10.1039/c4ee02280g	doped	50.0	mole %
1178	33	42.0	c1nc[nH]n1	OS(C(F)(F)C(F)(F)C(F)(F)C(F)(F)F)(=O)=O	1	1	69.03269709599999	299.950268872	3.484466942962434e-05	447.82494558703	10.1039/c4ee02280g	doped	50.0	mole %
1179	33	42.0	c1nc[nH]n1	OS(C(F)(F)C(F)(F)C(F)(F)C(F)(F)F)(=O)=O	1	1	69.03269709599999	299.950268872	1.109416892220471e-05	442.7207229188809	10.1039/c4ee02280g	doped	50.0	mole %
1180	33	42.0	c1nc[nH]n1	OS(C(F)(F)C(F)(F)C(F)(F)C(F)(F)F)(=O)=O	1	1	69.03269709599999	299.950268872	2.511876385909694e-06	437.9371791098528	10.1039/c4ee02280g	doped	50.0	mole %
1181	33	42.0	c1nc[nH]n1	OS(C(F)(F)C(F)(F)C(F)(F)C(F)(F)F)(=O)=O	1	1	69.03269709599999	299.950268872	1.786254461526365e-06	433.0546370952687	10.1039/c4ee02280g	doped	50.0	mole %
1182	33	42.0	c1nc[nH]n1	OS(C(F)(F)C(F)(F)C(F)(F)C(F)(F)F)(=O)=O	1	1	69.03269709599999	299.950268872	1.239689825950683e-06	427.6902996718751	10.1039/c4ee02280g	doped	50.0	mole %
1183	33	42.0	c1nc[nH]n1	OS(C(F)(F)C(F)(F)C(F)(F)C(F)(F)F)(=O)=O	1	1	69.03269709599999	299.950268872	1.152356824686224e-06	422.6487668715048	10.1039/c4ee02280g	doped	50.0	mole %
1184	33	42.0	c1nc[nH]n1	OS(C(F)(F)C(F)(F)C(F)(F)C(F)(F)F)(=O)=O	1	1	69.03269709599999	299.950268872	8.603650250661382e-07	418.0994034308524	10.1039/c4ee02280g	doped	50.0	mole %
1185	33	42.0	c1nc[nH]n1	OS(C(F)(F)C(F)(F)C(F)(F)C(F)(F)F)(=O)=O	1	1	69.03269709599999	299.950268872	7.997544931015191e-07	412.9140603304076	10.1039/c4ee02280g	doped	50.0	mole %
1186	33	42.0	c1nc[nH]n1	OS(C(F)(F)C(F)(F)C(F)(F)C(F)(F)F)(=O)=O	1	1	69.03269709599999	299.950268872	7.080760809904076e-07	408.0342793417276	10.1039/c4ee02280g	doped	50.0	mole %
1187	33	42.0	c1nc[nH]n1	OS(C(F)(F)C(F)(F)C(F)(F)C(F)(F)F)(=O)=O	1	1	69.03269709599999	299.950268872	6.118258339408922e-07	403.0941152790754	10.1039/c4ee02280g	doped	50.0	mole %
1188	33	42.0	c1nc[nH]n1	OS(C(F)(F)C(F)(F)C(F)(F)C(F)(F)F)(=O)=O	1	1	69.03269709599999	299.950268872	5.416902843089909e-07	397.9321277118134	10.1039/c4ee02280g	doped	50.0	mole %
1189	33	42.0	c1nc[nH]n1	OS(C(F)(F)C(F)(F)C(F)(F)C(F)(F)F)(=O)=O	1	1	69.03269709599999	299.950268872	4.680572029370911e-07	393.0663405687681	10.1039/c4ee02280g	doped	50.0	mole %
1190	33	42.0	c1nc[nH]n1	OS(C(F)(F)C(F)(F)C(F)(F)C(F)(F)F)(=O)=O	1	1	69.03269709599999	299.950268872	4.144023107013137e-07	388.3181107119817	10.1039/c4ee02280g	doped	50.0	mole %
1191	33	42.0	c1nc[nH]n1	OS(C(F)(F)C(F)(F)C(F)(F)C(F)(F)F)(=O)=O	1	1	69.03269709599999	299.950268872	3.580717434231175e-07	382.8952704676256	10.1039/c4ee02280g	doped	50.0	mole %
1192	33	42.0	c1nc[nH]n1	OS(C(F)(F)C(F)(F)C(F)(F)C(F)(F)F)(=O)=O	1	1	69.03269709599999	299.950268872	3.248393579648347e-07	378.3881849115662	10.1039/c4ee02280g	doped	50.0	mole %
1193	33	42.0	c1nc[nH]n1	OS(C(F)(F)C(F)(F)C(F)(F)C(F)(F)F)(=O)=O	1	1	69.03269709599999	299.950268872	2.609098451960449e-07	372.9386715112931	10.1039/c4ee02280g	doped	50.0	mole %
1194	33	42.0	c1nc[nH]n1	OS(C(F)(F)C(F)(F)C(F)(F)C(F)(F)F)(=O)=O	1	1	69.03269709599999	299.950268872	1.385260018431576e-07	367.9341031551855	10.1039/c4ee02280g	doped	50.0	mole %
1195	33	42.0	c1nc[nH]n1	OS(C(F)(F)C(F)(F)C(F)(F)C(F)(F)F)(=O)=O	1	1	69.03269709599999	299.950268872	9.156938646719282e-08	362.7794966701634	10.1039/c4ee02280g	doped	50.0	mole %
1196	33	42.0	c1nc[nH]n1	OS(C(F)(F)C(F)(F)C(F)(F)C(F)(F)F)(=O)=O	1	1	69.03269709599999	299.950268872	4.410519283787623e-08	358.0421404621752	10.1039/c4ee02280g	doped	50.0	mole %
1197	33	42.0	c1nc[nH]n1	OS(C(F)(F)C(F)(F)C(F)(F)C(F)(F)F)(=O)=O	1	1	69.03269709599999	299.950268872	1.547923745517126e-08	353.0253951225615	10.1039/c4ee02280g	doped	50.0	mole %
1198	33	42.0	c1nc[nH]n1	OS(C(F)(F)C(F)(F)C(F)(F)C(F)(F)F)(=O)=O	1	1	69.03269709599999	299.950268872	3.257819305796437e-09	347.887448978331	10.1039/c4ee02280g	doped	50.0	mole %
1199	33	42.0	c1nc[nH]n1	OS(C(F)(F)C(F)(F)C(F)(F)C(F)(F)F)(=O)=O	1	1	69.03269709599999	299.950268872	1.323240982333992e-09	343.023086292742	10.1039/c4ee02280g	doped	50.0	mole %
1200	33	42.0	c1nc[nH]n1	OS(C(F)(F)C(F)(F)C(F)(F)C(F)(F)F)(=O)=O	1	1	69.03269709599999	299.950268872	3.223060744798788e-10	338.0475332909481	10.1039/c4ee02280g	doped	50.0	mole %
1220	43	32.0	C1CCC2=NCCCN2CC1	O=S(NS(=O)(C(F)(F)F)=O)(C(F)(F)F)=O	1	1	152.131348512	280.925118832	0.02526	422.6448012787541	10.1039/c2cp00007e	doped	50.0	mole %
1221	43	32.0	C1CCC2=NCCCN2CC1	O=S(NS(=O)(C(F)(F)F)=O)(C(F)(F)F)=O	1	1	152.131348512	280.925118832	0.019634	403.0368016933994	10.1039/c2cp00007e	doped	50.0	mole %
1222	43	32.0	C1CCC2=NCCCN2CC1	O=S(NS(=O)(C(F)(F)F)=O)(C(F)(F)F)=O	1	1	152.131348512	280.925118832	0.01365	382.8218641816933	10.1039/c2cp00007e	doped	50.0	mole %
1223	43	32.0	C1CCC2=NCCCN2CC1	O=S(NS(=O)(C(F)(F)F)=O)(C(F)(F)F)=O	1	1	152.131348512	280.925118832	0.0091	362.7569089773991	10.1039/c2cp00007e	doped	50.0	mole %
1224	43	32.0	C1CCC2=NCCCN2CC1	O=S(NS(=O)(C(F)(F)F)=O)(C(F)(F)F)=O	1	1	152.131348512	280.925118832	0.005352	342.9548163888504	10.1039/c2cp00007e	doped	50.0	mole %
1225	43	32.0	C1CCC2=NCCCN2CC1	O=S(NS(=O)(C(F)(F)F)=O)(C(F)(F)F)=O	1	1	152.131348512	280.925118832	0.002738	322.8895775764813	10.1039/c2cp00007e	doped	50.0	mole %
1226	43	32.0	C1CCC2=NCCCN2CC1	O=S(NS(=O)(C(F)(F)F)=O)(C(F)(F)F)=O	1	1	152.131348512	280.925118832	0.001045	303.1208718726262	10.1039/c2cp00007e	doped	50.0	mole %
1227	43	44.0	C1CCC2=NCCCN2CC1	O=S(NS(=O)(C(F)(F)C(F)(F)F)=O)(C(F)(F)C(F)(F)F)=O	1	1	152.131348512	380.918731712	0.016638	422.8741061498581	10.1039/c2cp00007e	doped	50.0	mole %
1228	43	44.0	C1CCC2=NCCCN2CC1	O=S(NS(=O)(C(F)(F)C(F)(F)F)=O)(C(F)(F)C(F)(F)F)=O	1	1	152.131348512	380.918731712	0.012577	402.8481363238093	10.1039/c2cp00007e	doped	50.0	mole %
1229	43	44.0	C1CCC2=NCCCN2CC1	O=S(NS(=O)(C(F)(F)C(F)(F)F)=O)(C(F)(F)C(F)(F)F)=O	1	1	152.131348512	380.918731712	0.010783	392.7728229486163	10.1039/c2cp00007e	doped	50.0	mole %
1230	43	44.0	C1CCC2=NCCCN2CC1	O=S(NS(=O)(C(F)(F)C(F)(F)F)=O)(C(F)(F)C(F)(F)F)=O	1	1	152.131348512	380.918731712	0.008623	382.8313903364169	10.1039/c2cp00007e	doped	50.0	mole %
1231	43	44.0	C1CCC2=NCCCN2CC1	O=S(NS(=O)(C(F)(F)C(F)(F)F)=O)(C(F)(F)C(F)(F)F)=O	1	1	152.131348512	380.918731712	0.006896	372.8690070162762	10.1039/c2cp00007e	doped	50.0	mole %
1232	43	44.0	C1CCC2=NCCCN2CC1	O=S(NS(=O)(C(F)(F)C(F)(F)F)=O)(C(F)(F)C(F)(F)F)=O	1	1	152.131348512	380.918731712	0.005215	362.6060350698053	10.1039/c2cp00007e	doped	50.0	mole %
1233	43	44.0	C1CCC2=NCCCN2CC1	O=S(NS(=O)(C(F)(F)C(F)(F)F)=O)(C(F)(F)C(F)(F)F)=O	1	1	152.131348512	380.918731712	0.002782	342.9656375868389	10.1039/c2cp00007e	doped	50.0	mole %
1234	43	6.0	C1CCC2=NCCCN2CC1	COCCOCCOCC1=NC=CN1	1	1	152.131348512	200.116092372	0.019122	422.65176791008	10.1039/c2cp00007e	doped	50.0	mole %
1235	43	6.0	C1CCC2=NCCCN2CC1	COCCOCCOCC1=NC=CN1	1	1	152.131348512	200.116092372	0.013297	402.6481362625717	10.1039/c2cp00007e	doped	50.0	mole %
1236	43	6.0	C1CCC2=NCCCN2CC1	COCCOCCOCC1=NC=CN1	1	1	152.131348512	200.116092372	0.008744	382.6516458038612	10.1039/c2cp00007e	doped	50.0	mole %
1237	43	6.0	C1CCC2=NCCCN2CC1	COCCOCCOCC1=NC=CN1	1	1	152.131348512	200.116092372	0.005072	362.9288503393929	10.1039/c2cp00007e	doped	50.0	mole %
1238	43	6.0	C1CCC2=NCCCN2CC1	COCCOCCOCC1=NC=CN1	1	1	152.131348512	200.116092372	0.002559	342.823017274509	10.1039/c2cp00007e	doped	50.0	mole %
1239	43	6.0	C1CCC2=NCCCN2CC1	COCCOCCOCC1=NC=CN1	1	1	152.131348512	200.116092372	0.001033	322.9038615104087	10.1039/c2cp00007e	doped	50.0	mole %
1240	43	6.0	C1CCC2=NCCCN2CC1	COCCOCCOCC1=NC=CN1	1	1	152.131348512	200.116092372	0.000307	302.7992580206981	10.1039/c2cp00007e	doped	50.0	mole %
1241	43	42.0	C1CCC2=NCCCN2CC1	OS(C(F)(F)C(F)(F)C(F)(F)C(F)(F)F)(=O)=O	1	1	152.131348512	299.950268872	0.009804	422.8873394296772	10.1039/c2cp00007e	doped	50.0	mole %
1242	43	42.0	C1CCC2=NCCCN2CC1	OS(C(F)(F)C(F)(F)C(F)(F)C(F)(F)F)(=O)=O	1	1	152.131348512	299.950268872	0.006723	402.8624180527484	10.1039/c2cp00007e	doped	50.0	mole %
1243	43	42.0	C1CCC2=NCCCN2CC1	OS(C(F)(F)C(F)(F)C(F)(F)C(F)(F)F)(=O)=O	1	1	152.131348512	299.950268872	0.005229	393.1669162621307	10.1039/c2cp00007e	doped	50.0	mole %
1244	43	42.0	C1CCC2=NCCCN2CC1	OS(C(F)(F)C(F)(F)C(F)(F)C(F)(F)F)(=O)=O	1	1	152.131348512	299.950268872	0.004011	382.8470728852772	10.1039/c2cp00007e	doped	50.0	mole %
1245	43	42.0	C1CCC2=NCCCN2CC1	OS(C(F)(F)C(F)(F)C(F)(F)C(F)(F)F)(=O)=O	1	1	152.131348512	299.950268872	0.00295	373.2265208794113	10.1039/c2cp00007e	doped	50.0	mole %
1246	43	42.0	C1CCC2=NCCCN2CC1	OS(C(F)(F)C(F)(F)C(F)(F)C(F)(F)F)(=O)=O	1	1	152.131348512	299.950268872	0.0022	362.7830977903607	10.1039/c2cp00007e	doped	50.0	mole %
1247	43	9.0	C1CCC2=NCCCN2CC1	CS(O)(=O)=O	1	1	152.131348512	95.988114988	0.013317	423.0988265777144	10.1039/c2cp00007e	doped	50.0	mole %
1248	43	9.0	C1CCC2=NCCCN2CC1	CS(O)(=O)=O	1	1	152.131348512	95.988114988	0.008284	403.255562809675	10.1039/c2cp00007e	doped	50.0	mole %
1249	43	9.0	C1CCC2=NCCCN2CC1	CS(O)(=O)=O	1	1	152.131348512	95.988114988	0.006533	392.9727049018629	10.1039/c2cp00007e	doped	50.0	mole %
1250	43	9.0	C1CCC2=NCCCN2CC1	CS(O)(=O)=O	1	1	152.131348512	95.988114988	0.004546	383.0240669342217	10.1039/c2cp00007e	doped	50.0	mole %
1251	43	9.0	C1CCC2=NCCCN2CC1	CS(O)(=O)=O	1	1	152.131348512	95.988114988	0.00217	363.1059648506164	10.1039/c2cp00007e	doped	50.0	mole %
1252	43	9.0	C1CCC2=NCCCN2CC1	CS(O)(=O)=O	1	1	152.131348512	95.988114988	0.000773	342.9866938312128	10.1039/c2cp00007e	doped	50.0	mole %
1253	43	9.0	C1CCC2=NCCCN2CC1	CS(O)(=O)=O	1	1	152.131348512	95.988114988	0.000179	323.0573110130883	10.1039/c2cp00007e	doped	50.0	mole %
1254	43	9.0	C1CCC2=NCCCN2CC1	CS(O)(=O)=O	1	1	152.131348512	95.988114988	1.38e-05	303.1765627539104	10.1039/c2cp00007e	doped	50.0	mole %
1255	43	10.0	C1CCC2=NCCCN2CC1	FC(F)(C(O)=O)F	1	1	152.131348512	113.992863932	0.011096	402.4536795937472	10.1039/c2cp00007e	doped	50.0	mole %
1256	43	10.0	C1CCC2=NCCCN2CC1	FC(F)(C(O)=O)F	1	1	152.131348512	113.992863932	0.009252	392.9652925194341	10.1039/c2cp00007e	doped	50.0	mole %
1257	43	10.0	C1CCC2=NCCCN2CC1	FC(F)(C(O)=O)F	1	1	152.131348512	113.992863932	0.007096	382.8353474939024	10.1039/c2cp00007e	doped	50.0	mole %
1258	43	10.0	C1CCC2=NCCCN2CC1	FC(F)(C(O)=O)F	1	1	152.131348512	113.992863932	0.005675	372.8727608990708	10.1039/c2cp00007e	doped	50.0	mole %
1259	43	10.0	C1CCC2=NCCCN2CC1	FC(F)(C(O)=O)F	1	1	152.131348512	113.992863932	0.004233	363.0937035920861	10.1039/c2cp00007e	doped	50.0	mole %
1260	43	10.0	C1CCC2=NCCCN2CC1	FC(F)(C(O)=O)F	1	1	152.131348512	113.992863932	0.001911	342.9718718478742	10.1039/c2cp00007e	doped	50.0	mole %
1261	43	10.0	C1CCC2=NCCCN2CC1	FC(F)(C(O)=O)F	1	1	152.131348512	113.992863932	0.00072	322.9091792100737	10.1039/c2cp00007e	doped	50.0	mole %
1262	43	10.0	C1CCC2=NCCCN2CC1	FC(F)(C(O)=O)F	1	1	152.131348512	113.992863932	0.000126	302.9230866166157	10.1039/c2cp00007e	doped	50.0	mole %
1263	43	11.0	C1CCC2=NCCCN2CC1	CC(O)=O	1	1	152.131348512	60.021129368	0.007004	392.4046162479056	10.1039/c2cp00007e	doped	50.0	mole %
1264	43	11.0	C1CCC2=NCCCN2CC1	CC(O)=O	1	1	152.131348512	60.021129368	0.005372	382.6616027781233	10.1039/c2cp00007e	doped	50.0	mole %
1265	43	11.0	C1CCC2=NCCCN2CC1	CC(O)=O	1	1	152.131348512	60.021129368	0.003952	372.7096062919345	10.1039/c2cp00007e	doped	50.0	mole %
1266	43	11.0	C1CCC2=NCCCN2CC1	CC(O)=O	1	1	152.131348512	60.021129368	0.002867	362.9393880333802	10.1039/c2cp00007e	doped	50.0	mole %
1267	43	11.0	C1CCC2=NCCCN2CC1	CC(O)=O	1	1	152.131348512	60.021129368	0.001174	342.9798708543594	10.1039/c2cp00007e	doped	50.0	mole %
1268	43	11.0	C1CCC2=NCCCN2CC1	CC(O)=O	1	1	152.131348512	60.021129368	0.00033	323.3042208659251	10.1039/c2cp00007e	doped	50.0	mole %
1269	43	11.0	C1CCC2=NCCCN2CC1	CC(O)=O	1	1	152.131348512	60.021129368	4.38e-05	303.049128809517	10.1039/c2cp00007e	doped	50.0	mole %
1270	33	21.0	c1nc[nH]n1	CCCCCCCCCCCCOC1=C(OCCCCCCCCCCCC)C=C(CP(O)(O)=O)C=C1OCCCCCCCCCCCC	1	1	69.03269709599999	724.5770769419998	2.467067840092694e-09	323.02377535	10.1002/cphc.201801017	doped	50.0	mole %
1271	33	21.0	c1nc[nH]n1	CCCCCCCCCCCCOC1=C(OCCCCCCCCCCCC)C=C(CP(O)(O)=O)C=C1OCCCCCCCCCCCC	1	1	69.03269709599999	724.5770769419998	1.061663591510253e-08	333.13727194	10.1002/cphc.201801017	doped	50.0	mole %
1272	33	21.0	c1nc[nH]n1	CCCCCCCCCCCCOC1=C(OCCCCCCCCCCCC)C=C(CP(O)(O)=O)C=C1OCCCCCCCCCCCC	1	1	69.03269709599999	724.5770769419998	6.585360251718605e-08	342.73708017	10.1002/cphc.201801017	doped	50.0	mole %
1273	33	21.0	c1nc[nH]n1	CCCCCCCCCCCCOC1=C(OCCCCCCCCCCCC)C=C(CP(O)(O)=O)C=C1OCCCCCCCCCCCC	1	1	69.03269709599999	724.5770769419998	2.951164818993718e-07	353.10993231	10.1002/cphc.201801017	doped	50.0	mole %
1274	33	21.0	c1nc[nH]n1	CCCCCCCCCCCCOC1=C(OCCCCCCCCCCCC)C=C(CP(O)(O)=O)C=C1OCCCCCCCCCCCC	1	1	69.03269709599999	724.5770769419998	2.979281453042503e-06	363.75081562	10.1002/cphc.201801017	doped	50.0	mole %
1275	33	21.0	c1nc[nH]n1	CCCCCCCCCCCCOC1=C(OCCCCCCCCCCCC)C=C(CP(O)(O)=O)C=C1OCCCCCCCCCCCC	1	1	69.03269709599999	724.5770769419998	2.774317114450835e-05	372.57849315	10.1002/cphc.201801017	doped	50.0	mole %
1276	33	21.0	c1nc[nH]n1	CCCCCCCCCCCCOC1=C(OCCCCCCCCCCCC)C=C(CP(O)(O)=O)C=C1OCCCCCCCCCCCC	1	1	69.03269709599999	724.5770769419998	0.000105687467891375	382.9495188	10.1002/cphc.201801017	doped	50.0	mole %
1277	33	21.0	c1nc[nH]n1	CCCCCCCCCCCCOC1=C(OCCCCCCCCCCCC)C=C(CP(O)(O)=O)C=C1OCCCCCCCCCCCC	1	1	69.03269709599999	724.5770769419998	0.0008708801484445302	393.5881191	10.1002/cphc.201801017	doped	50.0	mole %
1278	33	21.0	c1nc[nH]n1	CCCCCCCCCCCCOC1=C(OCCCCCCCCCCCC)C=C(CP(O)(O)=O)C=C1OCCCCCCCCCCCC	1	1	69.03269709599999	724.5770769419998	0.001663642789311531	403.4335844999999	10.1002/cphc.201801017	doped	50.0	mole %
1279	33	21.0	c1nc[nH]n1	CCCCCCCCCCCCOC1=C(OCCCCCCCCCCCC)C=C(CP(O)(O)=O)C=C1OCCCCCCCCCCCC	1	1	69.03269709599999	724.5770769419998	0.001952190360552238	413.2735706	10.1002/cphc.201801017	doped	50.0	mole %
1280	33	21.0	c1nc[nH]n1	CCCCCCCCCCCCOC1=C(OCCCCCCCCCCCC)C=C(CP(O)(O)=O)C=C1OCCCCCCCCCCCC	1	1	69.03269709599999	724.5770769419998	0.002199475227909752	423.371999	10.1002/cphc.201801017	doped	50.0	mole %
1281	33	21.0	c1nc[nH]n1	CCCCCCCCCCCCOC1=C(OCCCCCCCCCCCC)C=C(CP(O)(O)=O)C=C1OCCCCCCCCCCCC	1	1	69.03269709599999	724.5770769419998	0.002478083779535195	433.4704273999999	10.1002/cphc.201801017	doped	50.0	mole %
1282	33	21.0	c1nc[nH]n1	CCCCCCCCCCCCOC1=C(OCCCCCCCCCCCC)C=C(CP(O)(O)=O)C=C1OCCCCCCCCCCCC	1	1	69.03269709599999	724.5770769419998	0.002574522572975455	443.0501447	10.1002/cphc.201801017	doped	50.0	mole %
1283	33	21.0	c1nc[nH]n1	CCCCCCCCCCCCOC1=C(OCCCCCCCCCCCC)C=C(CP(O)(O)=O)C=C1OCCCCCCCCCCCC	1	1	69.03269709599999	724.5770769419998	0.002674187214015951	453.4065588	10.1002/cphc.201801017	doped	50.0	mole %
1284	46		O=P(O)(O)C(F)(F)F				149.969365214		0.082878	393.4343672788505	10.1002/cphc.201000184	un-doped
1285	46		O=P(O)(O)C(F)(F)F				149.969365214		0.064872	383.1125519548509	10.1002/cphc.201000184	un-doped
1286	46		O=P(O)(O)C(F)(F)F				149.969365214		0.059785	373.4376767994001	10.1002/cphc.201000184	un-doped
1287	46		O=P(O)(O)C(F)(F)F				149.969365214		0.046796	362.9800956234764	10.1002/cphc.201000184	un-doped
1288	46		O=P(O)(O)C(F)(F)F				149.969365214		0.040565	353.0912610265987	10.1002/cphc.201000184	un-doped
1289	47		O=P(O)(C(F)(F)F)C(F)(F)F				201.961835222		0.11726	393.1621243335902	10.1002/cphc.201000184	un-doped
1290	47		O=P(O)(C(F)(F)F)C(F)(F)F				201.961835222		0.103743	383.1074148907722	10.1002/cphc.201000184	un-doped
1291	47		O=P(O)(C(F)(F)F)C(F)(F)F				201.961835222		0.088112	373.3127662886626	10.1002/cphc.201000184	un-doped
1292	47		O=P(O)(C(F)(F)F)C(F)(F)F				201.961835222		0.073324	363.0900121925626	10.1002/cphc.201000184	un-doped
1293	47		O=P(O)(C(F)(F)F)C(F)(F)F				201.961835222		0.064872	353.1950198089427	10.1002/cphc.201000184	un-doped
1294	47		O=P(O)(C(F)(F)F)C(F)(F)F				201.961835222		0.051825	343.0079879700239	10.1002/cphc.201000184	un-doped
1295	47		O=P(O)(C(F)(F)F)C(F)(F)F				201.961835222		0.040565	333.0072082740303	10.1002/cphc.201000184	un-doped
1296	47		O=P(O)(C(F)(F)F)C(F)(F)F				201.961835222		0.029866	323.1203603955252	10.1002/cphc.201000184	un-doped
1297	8		O=S(=O)(O)C(F)(F)F				149.959849552		0.021109	393.1820657078005	10.1002/cphc.201000184	un-doped
1298	8		O=S(=O)(O)C(F)(F)F				149.959849552		0.019454	383.2532142488946	10.1002/cphc.201000184	un-doped
1299	8		O=S(=O)(O)C(F)(F)F				149.959849552		0.016523	373.3303267797684	10.1002/cphc.201000184	un-doped
1300	8		O=S(=O)(O)C(F)(F)F				149.959849552		0.015541	363.3340696903812	10.1002/cphc.201000184	un-doped
1301	8		O=S(=O)(O)C(F)(F)F				149.959849552		0.01375	353.1014845445715	10.1002/cphc.201000184	un-doped
1302	8		O=S(=O)(O)C(F)(F)F				149.959849552		0.011919	343.0210481145334	10.1002/cphc.201000184	un-doped
1303	8		O=S(=O)(O)C(F)(F)F				149.959849552		0.010763	332.8261063472601	10.1002/cphc.201000184	un-doped
1304	8		O=S(=O)(O)C(F)(F)F				149.959849552		0.009522	322.9483896178552	10.1002/cphc.201000184	un-doped
1305	10		O=C(O)C(F)(F)F				113.992863932		5.02e-05	363.276653698901	10.1002/cphc.201000184	un-doped
1306	10		O=C(O)C(F)(F)F				113.992863932		4.72e-05	353.0466335767825	10.1002/cphc.201000184	un-doped
1307	10		O=C(O)C(F)(F)F				113.992863932		4.09e-05	342.9692840138929	10.1002/cphc.201000184	un-doped
1308	10		O=C(O)C(F)(F)F				113.992863932		3.93e-05	332.9690651760308	10.1002/cphc.201000184	un-doped
1309	10		O=C(O)C(F)(F)F				113.992863932		3.33e-05	323.0833002442187	10.1002/cphc.201000184	un-doped
1310	19	12.0	c1c[nH]cn1	O=P(O)(O)O	0.01	0.99	68.037448128	97.97689520600001	0.085345	315.25522	10.1016/S0167-2738(02)00040-1	doped	99.0	mole %
1311	19	12.0	c1c[nH]cn1	O=P(O)(O)O	0.01	0.99	68.037448128	97.97689520600001	0.136552	333.67625	10.1016/S0167-2738(02)00040-1	doped	99.0	mole %
1312	19	12.0	c1c[nH]cn1	O=P(O)(O)O	0.01	0.99	68.037448128	97.97689520600001	0.206379	353.97698	10.1016/S0167-2738(02)00040-1	doped	99.0	mole %
1313	19	12.0	c1c[nH]cn1	O=P(O)(O)O	0.01	0.99	68.037448128	97.97689520600001	0.297931	373.5258	10.1016/S0167-2738(02)00040-1	doped	99.0	mole %
1314	19	12.0	c1c[nH]cn1	O=P(O)(O)O	0.01	0.99	68.037448128	97.97689520600001	0.378621	393.4506	10.1016/S0167-2738(02)00040-1	doped	99.0	mole %
1315	19	12.0	c1c[nH]cn1	O=P(O)(O)O	0.01	0.99	68.037448128	97.97689520600001	0.522931	423.1498	10.1016/S0167-2738(02)00040-1	doped	99.0	mole %
1316	19	12.0	c1c[nH]cn1	O=P(O)(O)O	0.01	0.99	68.037448128	97.97689520600001	0.612931	442.6987	10.1016/S0167-2738(02)00040-1	doped	99.0	mole %
1317	19	12.0	c1c[nH]cn1	O=P(O)(O)O	0.05	0.95	68.037448128	97.97689520600001	0.057414	318.26273	10.1016/S0167-2738(02)00040-1	doped	95.0	mole %
1318	19	12.0	c1c[nH]cn1	O=P(O)(O)O	0.05	0.95	68.037448128	97.97689520600001	0.09	333.30031	10.1016/S0167-2738(02)00040-1	doped	95.0	mole %
1319	19	12.0	c1c[nH]cn1	O=P(O)(O)O	0.05	0.95	68.037448128	97.97689520600001	0.142759	353.60104	10.1016/S0167-2738(02)00040-1	doped	95.0	mole %
1320	19	12.0	c1c[nH]cn1	O=P(O)(O)O	0.05	0.95	68.037448128	97.97689520600001	0.211034	373.5258	10.1016/S0167-2738(02)00040-1	doped	95.0	mole %
1321	19	12.0	c1c[nH]cn1	O=P(O)(O)O	0.05	0.95	68.037448128	97.97689520600001	0.293276	393.0747	10.1016/S0167-2738(02)00040-1	doped	95.0	mole %
1322	19	12.0	c1c[nH]cn1	O=P(O)(O)O	0.05	0.95	68.037448128	97.97689520600001	0.422069	423.1498	10.1016/S0167-2738(02)00040-1	doped	95.0	mole %
1323	19	12.0	c1c[nH]cn1	O=P(O)(O)O	0.05	0.95	68.037448128	97.97689520600001	0.524483	443.0746	10.1016/S0167-2738(02)00040-1	doped	95.0	mole %
1324	19	12.0	c1c[nH]cn1	O=P(O)(O)O	0.1	0.9	68.037448128	97.97689520600001	0.03569	313.37552	10.1016/S0167-2738(02)00040-1	doped	90.0	mole %
1325	19	12.0	c1c[nH]cn1	O=P(O)(O)O	0.1	0.9	68.037448128	97.97689520600001	0.065172	332.92437	10.1016/S0167-2738(02)00040-1	doped	90.0	mole %
1326	19	12.0	c1c[nH]cn1	O=P(O)(O)O	0.1	0.9	68.037448128	97.97689520600001	0.110172	353.60104	10.1016/S0167-2738(02)00040-1	doped	90.0	mole %
1327	19	12.0	c1c[nH]cn1	O=P(O)(O)O	0.1	0.9	68.037448128	97.97689520600001	0.167586	373.14989	10.1016/S0167-2738(02)00040-1	doped	90.0	mole %
1328	19	12.0	c1c[nH]cn1	O=P(O)(O)O	0.1	0.9	68.037448128	97.97689520600001	0.229655	393.0747	10.1016/S0167-2738(02)00040-1	doped	90.0	mole %
1329	19	12.0	c1c[nH]cn1	O=P(O)(O)O	0.1	0.9	68.037448128	97.97689520600001	0.341379	423.5258	10.1016/S0167-2738(02)00040-1	doped	90.0	mole %
1330	19	12.0	c1c[nH]cn1	O=P(O)(O)O	0.1	0.9	68.037448128	97.97689520600001	0.412759	443.0746	10.1016/S0167-2738(02)00040-1	doped	90.0	mole %
1331	19	12.0	c1c[nH]cn1	O=P(O)(O)O	1	0.56	68.037448128	97.97689520600001	0.001497747474651107	352.7149481320553	10.1016/j.electacta.2006.02.035	doped	35.8974358974359	mole %
1332	19	12.0	c1c[nH]cn1	O=P(O)(O)O	1	0.56	68.037448128	97.97689520600001	0.0008681534411025808	333.1262477333137	10.1016/j.electacta.2006.02.035	doped	35.8974358974359	mole %
1333	19	12.0	c1c[nH]cn1	O=P(O)(O)O	1	0.56	68.037448128	97.97689520600001	0.0003949037228938597	312.9209341999648	10.1016/j.electacta.2006.02.035	doped	35.8974358974359	mole %
1334	19	12.0	c1c[nH]cn1	O=P(O)(O)O	1	0.56	68.037448128	97.97689520600001	5.239601357659169e-06	293.029567256502	10.1016/j.electacta.2006.02.035	doped	35.8974358974359	mole %
1335	19	12.0	c1c[nH]cn1	O=P(O)(O)O	1	0.42	68.037448128	97.97689520600001	0.003792690187055202	352.9650116164686	10.1016/j.electacta.2006.02.035	doped	29.57746478873239	mole %
1336	19	12.0	c1c[nH]cn1	O=P(O)(O)O	1	0.42	68.037448128	97.97689520600001	0.002916837810251518	333.0148343935611	10.1016/j.electacta.2006.02.035	doped	29.57746478873239	mole %
1337	19	12.0	c1c[nH]cn1	O=P(O)(O)O	1	0.42	68.037448128	97.97689520600001	0.000885866790302726	312.9209341999648	10.1016/j.electacta.2006.02.035	doped	29.57746478873239	mole %
1338	19	12.0	c1c[nH]cn1	O=P(O)(O)O	1	0.42	68.037448128	97.97689520600001	8.171103320078352e-05	293.1158285383599	10.1016/j.electacta.2006.02.035	doped	29.57746478873239	mole %
1339	19	12.0	c1c[nH]cn1	O=P(O)(O)O	1	0.28	68.037448128	97.97689520600001	0.00850794279172261	352.9650116164686	10.1016/j.electacta.2006.02.035	doped	21.875	mole %
1340	19	12.0	c1c[nH]cn1	O=P(O)(O)O	1	0.28	68.037448128	97.97689520600001	0.00428133239508745	332.7922311362862	10.1016/j.electacta.2006.02.035	doped	21.875	mole %
1341	19	12.0	c1c[nH]cn1	O=P(O)(O)O	1	0.28	68.037448128	97.97689520600001	0.002745342232396996	313.1177396164642	10.1016/j.electacta.2006.02.035	doped	21.875	mole %
1342	19	12.0	c1c[nH]cn1	O=P(O)(O)O	1	0.28	68.037448128	97.97689520600001	0.00026904477424255	292.9433568173201	10.1016/j.electacta.2006.02.035	doped	21.875	mole %
1343	48		O=C(O)c1[nH]nnc1C(F)(F)C(F)(F)C(F)(F)C(F)(F)C(F)(F)C(F)(F)C(F)(F)F				480.990749604		3.167998220722768e-07	423.8696746120912	10.1016/j.jfluchem.2010.03.015	un-doped
1344	48		O=C(O)c1[nH]nnc1C(F)(F)C(F)(F)C(F)(F)C(F)(F)C(F)(F)C(F)(F)C(F)(F)F				480.990749604		1.482909338080185e-07	413.2454653136997	10.1016/j.jfluchem.2010.03.015	un-doped
1345	48		O=C(O)c1[nH]nnc1C(F)(F)C(F)(F)C(F)(F)C(F)(F)C(F)(F)C(F)(F)C(F)(F)F				480.990749604		8.62255142133403e-08	403.1408206278186	10.1016/j.jfluchem.2010.03.015	un-doped
1346	48		O=C(O)c1[nH]nnc1C(F)(F)C(F)(F)C(F)(F)C(F)(F)C(F)(F)C(F)(F)C(F)(F)F				480.990749604		3.82311693778776e-08	393.6805455568626	10.1016/j.jfluchem.2010.03.015	un-doped
1347	48		O=C(O)c1[nH]nnc1C(F)(F)C(F)(F)C(F)(F)C(F)(F)C(F)(F)C(F)(F)C(F)(F)F				480.990749604		6.364549374826437e-11	383.1130071053721	10.1016/j.jfluchem.2010.03.015	un-doped
1348	48		O=C(O)c1[nH]nnc1C(F)(F)C(F)(F)C(F)(F)C(F)(F)C(F)(F)C(F)(F)C(F)(F)F				480.990749604		2.038272147557527e-11	373.2435929131743	10.1016/j.jfluchem.2010.03.015	un-doped
1349	48		O=C(O)c1[nH]nnc1C(F)(F)C(F)(F)C(F)(F)C(F)(F)C(F)(F)C(F)(F)C(F)(F)F				480.990749604		5.856806960752063e-12	363.5931954723144	10.1016/j.jfluchem.2010.03.015	un-doped
1350	48		O=C(O)c1[nH]nnc1C(F)(F)C(F)(F)C(F)(F)C(F)(F)C(F)(F)C(F)(F)C(F)(F)F				480.990749604		1.682905190880341e-12	353.3814206242247	10.1016/j.jfluchem.2010.03.015	un-doped
1351	48		O=C(O)c1[nH]nnc1C(F)(F)C(F)(F)C(F)(F)C(F)(F)C(F)(F)C(F)(F)C(F)(F)F				480.990749604		5.689866018323284e-13	343.6040759553839	10.1016/j.jfluchem.2010.03.015	un-doped
1352	48		O=C(O)c1[nH]nnc1C(F)(F)C(F)(F)C(F)(F)C(F)(F)C(F)(F)C(F)(F)C(F)(F)F				480.990749604		2.522805853573836e-13	333.4205590412233	10.1016/j.jfluchem.2010.03.015	un-doped
1353	48		O=C(O)c1[nH]nnc1C(F)(F)C(F)(F)C(F)(F)C(F)(F)C(F)(F)C(F)(F)C(F)(F)F				480.990749604		1.726031311986292e-13	323.604122638728	10.1016/j.jfluchem.2010.03.015	un-doped
1354	48	8.0	O=C(O)c1[nH]nnc1C(F)(F)C(F)(F)C(F)(F)C(F)(F)C(F)(F)C(F)(F)C(F)(F)F	FC(F)(S(=O)(O)=O)F	1	1	480.990749604	149.959849552	0.009963917913544368	423.8696746120912	10.1016/j.jfluchem.2010.03.015	doped	50.0	mole %
1355	48	8.0	O=C(O)c1[nH]nnc1C(F)(F)C(F)(F)C(F)(F)C(F)(F)C(F)(F)C(F)(F)C(F)(F)F	FC(F)(S(=O)(O)=O)F	1	1	480.990749604	149.959849552	0.00719685672764418	413.2454653136997	10.1016/j.jfluchem.2010.03.015	doped	50.0	mole %
1356	48	8.0	O=C(O)c1[nH]nnc1C(F)(F)C(F)(F)C(F)(F)C(F)(F)C(F)(F)C(F)(F)C(F)(F)F	FC(F)(S(=O)(O)=O)F	1	1	480.990749604	149.959849552	0.005487865438442304	403.3108503989319	10.1016/j.jfluchem.2010.03.015	doped	50.0	mole %
1357	48	8.0	O=C(O)c1[nH]nnc1C(F)(F)C(F)(F)C(F)(F)C(F)(F)C(F)(F)C(F)(F)C(F)(F)F	FC(F)(S(=O)(O)=O)F	1	1	480.990749604	149.959849552	0.004664013641550706	393.6805455568626	10.1016/j.jfluchem.2010.03.015	doped	50.0	mole %
1358	48	8.0	O=C(O)c1[nH]nnc1C(F)(F)C(F)(F)C(F)(F)C(F)(F)C(F)(F)C(F)(F)C(F)(F)F	FC(F)(S(=O)(O)=O)F	1	1	480.990749604	149.959849552	0.004664013641550706	383.1130071053721	10.1016/j.jfluchem.2010.03.015	doped	50.0	mole %
1359	48	8.0	O=C(O)c1[nH]nnc1C(F)(F)C(F)(F)C(F)(F)C(F)(F)C(F)(F)C(F)(F)C(F)(F)F	FC(F)(S(=O)(O)=O)F	1	1	480.990749604	149.959849552	0.002711945796102323	373.0979655065692	10.1016/j.jfluchem.2010.03.015	doped	50.0	mole %
1360	48	8.0	O=C(O)c1[nH]nnc1C(F)(F)C(F)(F)C(F)(F)C(F)(F)C(F)(F)C(F)(F)C(F)(F)F	FC(F)(S(=O)(O)=O)F	1	1	480.990749604	149.959849552	0.0002009012930578382	363.8699023524588	10.1016/j.jfluchem.2010.03.015	doped	50.0	mole %
1361	48	8.0	O=C(O)c1[nH]nnc1C(F)(F)C(F)(F)C(F)(F)C(F)(F)C(F)(F)C(F)(F)C(F)(F)F	FC(F)(S(=O)(O)=O)F	1	1	480.990749604	149.959849552	0.0001374508933982737	353.5120605185611	10.1016/j.jfluchem.2010.03.015	doped	50.0	mole %
1362	48	8.0	O=C(O)c1[nH]nnc1C(F)(F)C(F)(F)C(F)(F)C(F)(F)C(F)(F)C(F)(F)C(F)(F)F	FC(F)(S(=O)(O)=O)F	1	1	480.990749604	149.959849552	0.0001233251933431041	343.4806550073871	10.1016/j.jfluchem.2010.03.015	doped	50.0	mole %
1363	48	8.0	O=C(O)c1[nH]nnc1C(F)(F)C(F)(F)C(F)(F)C(F)(F)C(F)(F)C(F)(F)C(F)(F)F	FC(F)(S(=O)(O)=O)F	1	1	480.990749604	149.959849552	9.927966041645021e-05	333.3043441879976	10.1016/j.jfluchem.2010.03.015	doped	50.0	mole %
1364	48	8.0	O=C(O)c1[nH]nnc1C(F)(F)C(F)(F)C(F)(F)C(F)(F)C(F)(F)C(F)(F)C(F)(F)F	FC(F)(S(=O)(O)=O)F	1	1	480.990749604	149.959849552	3.741092358428001e-05	323.7136703665997	10.1016/j.jfluchem.2010.03.015	doped	50.0	mole %
1365	48	8.0	O=C(O)c1[nH]nnc1C(F)(F)C(F)(F)C(F)(F)C(F)(F)C(F)(F)C(F)(F)C(F)(F)F	FC(F)(S(=O)(O)=O)F	1	2	480.990749604	149.959849552	0.008021186588550222	423.6818724802707	10.1016/j.jfluchem.2010.03.015	doped	66.66666666666666	mole %
1366	48	8.0	O=C(O)c1[nH]nnc1C(F)(F)C(F)(F)C(F)(F)C(F)(F)C(F)(F)C(F)(F)C(F)(F)F	FC(F)(S(=O)(O)=O)F	1	2	480.990749604	149.959849552	0.005793637706720132	412.7104047787876	10.1016/j.jfluchem.2010.03.015	doped	66.66666666666666	mole %
1367	48	8.0	O=C(O)c1[nH]nnc1C(F)(F)C(F)(F)C(F)(F)C(F)(F)C(F)(F)C(F)(F)C(F)(F)F	FC(F)(S(=O)(O)=O)F	1	2	480.990749604	149.959849552	0.002863049686462309	403.3108503989319	10.1016/j.jfluchem.2010.03.015	doped	66.66666666666666	mole %
1368	48	8.0	O=C(O)c1[nH]nnc1C(F)(F)C(F)(F)C(F)(F)C(F)(F)C(F)(F)C(F)(F)C(F)(F)F	FC(F)(S(=O)(O)=O)F	1	2	480.990749604	149.959849552	0.003190984149954275	393.6805455568626	10.1016/j.jfluchem.2010.03.015	doped	66.66666666666666	mole %
1369	48	8.0	O=C(O)c1[nH]nnc1C(F)(F)C(F)(F)C(F)(F)C(F)(F)C(F)(F)C(F)(F)C(F)(F)F	FC(F)(S(=O)(O)=O)F	1	2	480.990749604	149.959849552	0.002711945796102323	382.9595778697847	10.1016/j.jfluchem.2010.03.015	doped	66.66666666666666	mole %
1370	48	8.0	O=C(O)c1[nH]nnc1C(F)(F)C(F)(F)C(F)(F)C(F)(F)C(F)(F)C(F)(F)C(F)(F)F	FC(F)(S(=O)(O)=O)F	1	2	480.990749604	149.959849552	4.647184907206243e-05	373.3893341860182	10.1016/j.jfluchem.2010.03.015	doped	66.66666666666666	mole %
1371	48	8.0	O=C(O)c1[nH]nnc1C(F)(F)C(F)(F)C(F)(F)C(F)(F)C(F)(F)C(F)(F)C(F)(F)F	FC(F)(S(=O)(O)=O)F	1	2	480.990749604	149.959849552	9.135946170032783e-06	363.454999723667	10.1016/j.jfluchem.2010.03.015	doped	66.66666666666666	mole %
1372	48	8.0	O=C(O)c1[nH]nnc1C(F)(F)C(F)(F)C(F)(F)C(F)(F)C(F)(F)C(F)(F)C(F)(F)F	FC(F)(S(=O)(O)=O)F	1	2	480.990749604	149.959849552	8.65377603097159e-06	353.2508771250189	10.1016/j.jfluchem.2010.03.015	doped	66.66666666666666	mole %
1373	48	8.0	O=C(O)c1[nH]nnc1C(F)(F)C(F)(F)C(F)(F)C(F)(F)C(F)(F)C(F)(F)C(F)(F)F	FC(F)(S(=O)(O)=O)F	1	2	480.990749604	149.959849552	6.250551920280676e-06	343.6040759553839	10.1016/j.jfluchem.2010.03.015	doped	66.66666666666666	mole %
1374	48	8.0	O=C(O)c1[nH]nnc1C(F)(F)C(F)(F)C(F)(F)C(F)(F)C(F)(F)C(F)(F)C(F)(F)F	FC(F)(S(=O)(O)=O)F	1	2	480.990749604	149.959849552	5.031840252902837e-06	333.4205590412233	10.1016/j.jfluchem.2010.03.015	doped	66.66666666666666	mole %
1375	48	8.0	O=C(O)c1[nH]nnc1C(F)(F)C(F)(F)C(F)(F)C(F)(F)C(F)(F)C(F)(F)C(F)(F)F	FC(F)(S(=O)(O)=O)F	1	2	480.990749604	149.959849552	3.088843593864793e-06	323.7136703665997	10.1016/j.jfluchem.2010.03.015	doped	66.66666666666666	mole %
1376	48	8.0	O=C(O)c1[nH]nnc1C(F)(F)C(F)(F)C(F)(F)C(F)(F)C(F)(F)C(F)(F)C(F)(F)F	FC(F)(S(=O)(O)=O)F	1	2	480.990749604	149.959849552	3.088843593864793e-06	323.7136703665997	10.1016/j.jfluchem.2010.03.015	doped	66.66666666666666	mole %
1377	27	12.0	O=P([O-])(O)O.[Cs+]	O=P(O)(O)O	2	1	229.874522074	97.97689520600001	0.004128537683485274	413.435432756945	10.1016/j.ssi.2008.04.033	doped	33.33333333333333	mole %
1378	27	12.0	O=P([O-])(O)O.[Cs+]	O=P(O)(O)O	2	1	229.874522074	97.97689520600001	0.004124458071475008	403.3317412081737	10.1016/j.ssi.2008.04.033	doped	33.33333333333333	mole %
1379	27	12.0	O=P([O-])(O)O.[Cs+]	O=P(O)(O)O	2	1	229.874522074	97.97689520600001	0.003885230630666719	393.4799947776548	10.1016/j.ssi.2008.04.033	doped	33.33333333333333	mole %
1380	27	12.0	O=P([O-])(O)O.[Cs+]	O=P(O)(O)O	2	1	229.874522074	97.97689520600001	0.00403601148120336	383.4469272935057	10.1016/j.ssi.2008.04.033	doped	33.33333333333333	mole %
1381	27	12.0	O=P([O-])(O)O.[Cs+]	O=P(O)(O)O	2	1	229.874522074	97.97689520600001	0.003655557142113688	373.7038299872244	10.1016/j.ssi.2008.04.033	doped	33.33333333333333	mole %
1382	27	12.0	O=P([O-])(O)O.[Cs+]	O=P(O)(O)O	2	1	229.874522074	97.97689520600001	0.00331056713221289	363.4648045478845	10.1016/j.ssi.2008.04.033	doped	33.33333333333333	mole %
1383	27	12.0	O=P([O-])(O)O.[Cs+]	O=P(O)(O)O	2	1	229.874522074	97.97689520600001	0.003117795228034351	353.5876570073285	10.1016/j.ssi.2008.04.033	doped	33.33333333333333	mole %
1384	27	12.0	O=P([O-])(O)O.[Cs+]	O=P(O)(O)O	2	1	229.874522074	97.97689520600001	0.002413769253701665	343.1826575301624	10.1016/j.ssi.2008.04.033	doped	33.33333333333333	mole %
1385	27	12.0	O=P([O-])(O)O.[Cs+]	O=P(O)(O)O	2	1	229.874522074	97.97689520600001	0.001868763689179242	333.5368507377376	10.1016/j.ssi.2008.04.033	doped	33.33333333333333	mole %
1386	27	12.0	O=P([O-])(O)O.[Cs+]	O=P(O)(O)O	2	1	229.874522074	97.97689520600001	0.00123683670468349	323.3312199973686	10.1016/j.ssi.2008.04.033	doped	33.33333333333333	mole %
1387	27	12.0	O=P([O-])(O)O.[Cs+]	O=P(O)(O)O	2	1	229.874522074	97.97689520600001	0.0007568951475726787	313.4399571626876	10.1016/j.ssi.2008.04.033	doped	33.33333333333333	mole %
1388	27	12.0	O=P([O-])(O)O.[Cs+]	O=P(O)(O)O	2	1	229.874522074	97.97689520600001	0.0004038250485891244	303.5884806267904	10.1016/j.ssi.2008.04.033	doped	33.33333333333333	mole %
1389	27	12.0	O=P([O-])(O)O.[Cs+]	O=P(O)(O)O	2	1	229.874522074	97.97689520600001	0.0001771058138488657	293.3145381366373	10.1016/j.ssi.2008.04.033	doped	33.33333333333333	mole %
1390	49		O=P(O)(O)CCCCCCCCCCCCCCCCCCCCCCCCCCCCCCCCP(=O)(O)O				610.449113156		7.541231518699085e-05	444.9224467762669	10.1021/jacs.1c08031	un-doped
1391	49		O=P(O)(O)CCCCCCCCCCCCCCCCCCCCCCCCCCCCCCCCP(=O)(O)O				610.449113156		5.997567341712363e-05	432.7818008515195	10.1021/jacs.1c08031	un-doped
1392	49		O=P(O)(O)CCCCCCCCCCCCCCCCCCCCCCCCCCCCCCCCP(=O)(O)O				610.449113156		3.919678475046106e-05	417.7170647856791	10.1021/jacs.1c08031	un-doped
1393	49		O=P(O)(O)CCCCCCCCCCCCCCCCCCCCCCCCCCCCCCCCP(=O)(O)O				610.449113156		1.620285233246493e-05	409.9891493050724	10.1021/jacs.1c08031	un-doped
1394	49		O=P(O)(O)CCCCCCCCCCCCCCCCCCCCCCCCCCCCCCCCP(=O)(O)O				610.449113156		6.697805071998311e-06	396.4357842987458	10.1021/jacs.1c08031	un-doped
1395	49		O=P(O)(O)CCCCCCCCCCCCCCCCCCCCCCCCCCCCCCCCP(=O)(O)O				610.449113156		4.522904387284155e-06	383.7586664181262	10.1021/jacs.1c08031	un-doped
1396	49		O=P(O)(O)CCCCCCCCCCCCCCCCCCCCCCCCCCCCCCCCP(=O)(O)O				610.449113156		3.481293786846318e-06	370.9379767773619	10.1021/jacs.1c08031	un-doped
1397	49		O=P(O)(O)CCCCCCCCCCCCCCCCCCCCCCCCCCCCCCCCP(=O)(O)O				610.449113156		1.751214134997743e-06	363.0458086369198	10.1021/jacs.1c08031	un-doped
1398	49		O=P(O)(O)CCCCCCCCCCCCCCCCCCCCCCCCCCCCCCCCP(=O)(O)O				610.449113156		4.288711387461334e-07	351.8120754313404	10.1021/jacs.1c08031	un-doped
1399	49		O=P(O)(O)CCCCCCCCCCCCCCCCCCCCCCCCCCCCCCCCP(=O)(O)O				610.449113156		1.555354840050594e-07	343.1030492434664	10.1021/jacs.1c08031	un-doped
1400	49		O=P(O)(O)CCCCCCCCCCCCCCCCCCCCCCCCCCCCCCCCP(=O)(O)O				610.449113156		4.948730266773214e-08	333.8067694716344	10.1021/jacs.1c08031	un-doped
1401	49		O=P(O)(O)CCCCCCCCCCCCCCCCCCCCCCCCCCCCCCCCP(=O)(O)O				610.449113156		9.638605603693439e-09	323.5744598581087	10.1021/jacs.1c08031	un-doped
1402	49		O=P(O)(O)CCCCCCCCCCCCCCCCCCCCCCCCCCCCCCCCP(=O)(O)O				610.449113156		2.284505379187293e-09	315.0663708592949	10.1021/jacs.1c08031	un-doped
1403	49		O=P(O)(O)CCCCCCCCCCCCCCCCCCCCCCCCCCCCCCCCP(=O)(O)O				610.449113156		5.973088286825422e-10	307.207649814553	10.1021/jacs.1c08031	un-doped
1404	49		O=P(O)(O)CCCCCCCCCCCCCCCCCCCCCCCCCCCCCCCCP(=O)(O)O				610.449113156		3.424805237607388e-10	303.2176996544948	10.1021/jacs.1c08031	un-doped
1405	49		O=P(O)(O)CCCCCCCCCCCCCCCCCCCCCCCCCCCCCCCCP(=O)(O)O				610.449113156		7.063551094540016e-05	443.1457469438794	10.1021/jacs.1c08031	un-doped
1406	49		O=P(O)(O)CCCCCCCCCCCCCCCCCCCCCCCCCCCCCCCCP(=O)(O)O				610.449113156		5.617666458864787e-05	431.5192697342092	10.1021/jacs.1c08031	un-doped
1407	49		O=P(O)(O)CCCCCCCCCCCCCCCCCCCCCCCCCCCCCCCCP(=O)(O)O				610.449113156		4.769885928048763e-05	420.091089770903	10.1021/jacs.1c08031	un-doped
1408	49		O=P(O)(O)CCCCCCCCCCCCCCCCCCCCCCCCCCCCCCCCP(=O)(O)O				610.449113156		3.553216498640566e-05	408.1221179344509	10.1021/jacs.1c08031	un-doped
1409	49		O=P(O)(O)CCCCCCCCCCCCCCCCCCCCCCCCCCCCCCCCP(=O)(O)O				610.449113156		2.47922625823631e-05	397.1697518262247	10.1021/jacs.1c08031	un-doped
1410	49		O=P(O)(O)CCCCCCCCCCCCCCCCCCCCCCCCCCCCCCCCP(=O)(O)O				610.449113156		1.206994110576196e-05	383.4451083748778	10.1021/jacs.1c08031	un-doped
1411	49		O=P(O)(O)CCCCCCCCCCCCCCCCCCCCCCCCCCCCCCCCP(=O)(O)O				610.449113156		7.388585086571853e-06	372.8183082236866	10.1021/jacs.1c08031	un-doped
1412	49		O=P(O)(O)CCCCCCCCCCCCCCCCCCCCCCCCCCCCCCCCP(=O)(O)O				610.449113156		3.481293786846318e-06	359.8224777520898	10.1021/jacs.1c08031	un-doped
1413	49		O=P(O)(O)CCCCCCCCCCCCCCCCCCCCCCCCCCCCCCCCP(=O)(O)O				610.449113156		1.221894607024115e-06	349.3381562782191	10.1021/jacs.1c08031	un-doped
1414	49		O=P(O)(O)CCCCCCCCCCCCCCCCCCCCCCCCCCCCCCCCP(=O)(O)O				610.449113156		4.017053705346858e-07	339.4465888682852	10.1021/jacs.1c08031	un-doped
1415	49		O=P(O)(O)CCCCCCCCCCCCCCCCCCCCCCCCCCCCCCCCP(=O)(O)O				610.449113156		1.016493945004123e-07	332.3184341646682	10.1021/jacs.1c08031	un-doped
1416	49		O=P(O)(O)CCCCCCCCCCCCCCCCCCCCCCCCCCCCCCCCP(=O)(O)O				610.449113156		2.489386683252356e-08	325.0068725221998	10.1021/jacs.1c08031	un-doped
1417	49		O=P(O)(O)CCCCCCCCCCCCCCCCCCCCCCCCCCCCCCCCP(=O)(O)O				610.449113156		5.176449386626895e-09	318.6924314688934	10.1021/jacs.1c08031	un-doped
1418	49		O=P(O)(O)CCCCCCCCCCCCCCCCCCCCCCCCCCCCCCCCP(=O)(O)O				610.449113156		1.758391003122051e-09	313.0651176593681	10.1021/jacs.1c08031	un-doped
1419	49		O=P(O)(O)CCCCCCCCCCCCCCCCCCCCCCCCCCCCCCCCP(=O)(O)O				610.449113156		3.104610378726045e-10	303.6310418310549	10.1021/jacs.1c08031	un-doped
1420	50		O=P(O)(O)CCCCCCCCCCCCCCCCCCCCCCCCCCCCCCCCCCCCCCCCCCCCCCCP(=O)(O)O				820.6838641160002		2.304092976055845e-05	442.7224861566434	10.1021/jacs.1c08031	un-doped
1421	50		O=P(O)(O)CCCCCCCCCCCCCCCCCCCCCCCCCCCCCCCCCCCCCCCCCCCCCCCP(=O)(O)O				820.6838641160002		2.818382931264455e-05	430.3216123465743	10.1021/jacs.1c08031	un-doped
1422	50		O=P(O)(O)CCCCCCCCCCCCCCCCCCCCCCCCCCCCCCCCCCCCCCCCCCCCCCCP(=O)(O)O				820.6838641160002		9.716279515771058e-05	425.960092879133	10.1021/jacs.1c08031	un-doped
1423	50		O=P(O)(O)CCCCCCCCCCCCCCCCCCCCCCCCCCCCCCCCCCCCCCCCCCCCCCCP(=O)(O)O				820.6838641160002		0.0001584893192461114	418.567908142654	10.1021/jacs.1c08031	un-doped
1424	50		O=P(O)(O)CCCCCCCCCCCCCCCCCCCCCCCCCCCCCCCCCCCCCCCCCCCCCCCP(=O)(O)O				820.6838641160002		4.34010263644744e-05	410.4611961250291	10.1021/jacs.1c08031	un-doped
1425	50		O=P(O)(O)CCCCCCCCCCCCCCCCCCCCCCCCCCCCCCCCCCCCCCCCCCCCCCCP(=O)(O)O				820.6838641160002		1.63117290922784e-05	394.8201404272903	10.1021/jacs.1c08031	un-doped
1426	50		O=P(O)(O)CCCCCCCCCCCCCCCCCCCCCCCCCCCCCCCCCCCCCCCCCCCCCCCP(=O)(O)O				820.6838641160002		6.493816315762113e-06	378.9056930545143	10.1021/jacs.1c08031	un-doped
1427	50		O=P(O)(O)CCCCCCCCCCCCCCCCCCCCCCCCCCCCCCCCCCCCCCCCCCCCCCCP(=O)(O)O				820.6838641160002		8.659643233600654e-07	370.8997174855739	10.1021/jacs.1c08031	un-doped
1428	50		O=P(O)(O)CCCCCCCCCCCCCCCCCCCCCCCCCCCCCCCCCCCCCCCCCCCCCCCP(=O)(O)O				820.6838641160002		1.295686697517019e-07	358.6004041100945	10.1021/jacs.1c08031	un-doped
1429	50		O=P(O)(O)CCCCCCCCCCCCCCCCCCCCCCCCCCCCCCCCCCCCCCCCCCCCCCCP(=O)(O)O				820.6838641160002		1.678804018122559e-08	346.8550839441938	10.1021/jacs.1c08031	un-doped
1430	50		O=P(O)(O)CCCCCCCCCCCCCCCCCCCCCCCCCCCCCCCCCCCCCCCCCCCCCCCP(=O)(O)O				820.6838641160002		2.304092976055849e-09	334.9667384510325	10.1021/jacs.1c08031	un-doped
1431	50		O=P(O)(O)CCCCCCCCCCCCCCCCCCCCCCCCCCCCCCCCCCCCCCCCCCCCCCCP(=O)(O)O				820.6838641160002		3.758374042884436e-10	323.2451077004067	10.1021/jacs.1c08031	un-doped
1432	50		O=P(O)(O)CCCCCCCCCCCCCCCCCCCCCCCCCCCCCCCCCCCCCCCCCCCCCCCP(=O)(O)O				820.6838641160002		7.079457843841374e-11	311.355883594351	10.1021/jacs.1c08031	un-doped
1433	50		O=P(O)(O)CCCCCCCCCCCCCCCCCCCCCCCCCCCCCCCCCCCCCCCCCCCCCCCP(=O)(O)O				820.6838641160002		2.371373705661655e-05	442.3357352364282	10.1021/jacs.1c08031	un-doped
1434	50		O=P(O)(O)CCCCCCCCCCCCCCCCCCCCCCCCCCCCCCCCCCCCCCCCCCCCCCCP(=O)(O)O				820.6838641160002		2.511886431509582e-05	431.0554179311512	10.1021/jacs.1c08031	un-doped
1435	50		O=P(O)(O)CCCCCCCCCCCCCCCCCCCCCCCCCCCCCCCCCCCCCCCCCCCCCCCP(=O)(O)O				820.6838641160002		9.716279515771058e-05	427.0361231065048	10.1021/jacs.1c08031	un-doped
1436	50		O=P(O)(O)CCCCCCCCCCCCCCCCCCCCCCCCCCCCCCCCCCCCCCCCCCCCCCCP(=O)(O)O				820.6838641160002		0.0001453784385607662	418.2243467312702	10.1021/jacs.1c08031	un-doped
1437	50		O=P(O)(O)CCCCCCCCCCCCCCCCCCCCCCCCCCCCCCCCCCCCCCCCCCCCCCCP(=O)(O)O				820.6838641160002		9.172759353897803e-05	406.1742055196695	10.1021/jacs.1c08031	un-doped
1438	50		O=P(O)(O)CCCCCCCCCCCCCCCCCCCCCCCCCCCCCCCCCCCCCCCCCCCCCCCP(=O)(O)O				820.6838641160002		4.731512589614803e-05	394.4952631204171	10.1021/jacs.1c08031	un-doped
1439	50		O=P(O)(O)CCCCCCCCCCCCCCCCCCCCCCCCCCCCCCCCCCCCCCCCCCCCCCCP(=O)(O)O				820.6838641160002		1.883649089489802e-05	382.8942015459353	10.1021/jacs.1c08031	un-doped
1440	50		O=P(O)(O)CCCCCCCCCCCCCCCCCCCCCCCCCCCCCCCCCCCCCCCCCCCCCCCP(=O)(O)O				820.6838641160002		1e-05	375.2543537333777	10.1021/jacs.1c08031	un-doped
1441	50		O=P(O)(O)CCCCCCCCCCCCCCCCCCCCCCCCCCCCCCCCCCCCCCCCCCCCCCCP(=O)(O)O				820.6838641160002		2.900681198693156e-06	370.6108832445304	10.1021/jacs.1c08031	un-doped
1442	50		O=P(O)(O)CCCCCCCCCCCCCCCCCCCCCCCCCCCCCCCCCCCCCCCCCCCCCCCP(=O)(O)O				820.6838641160002		4.597269885308718e-07	362.6860541647844	10.1021/jacs.1c08031	un-doped
1443	50		O=P(O)(O)CCCCCCCCCCCCCCCCCCCCCCCCCCCCCCCCCCCCCCCCCCCCCCCP(=O)(O)O				820.6838641160002		5.95662143529011e-08	351.1616929735721	10.1021/jacs.1c08031	un-doped
1444	50		O=P(O)(O)CCCCCCCCCCCCCCCCCCCCCCCCCCCCCCCCCCCCCCCCCCCCCCCP(=O)(O)O				820.6838641160002		6.878599123088082e-09	338.7571757158291	10.1021/jacs.1c08031	un-doped
1445	50		O=P(O)(O)CCCCCCCCCCCCCCCCCCCCCCCCCCCCCCCCCCCCCCCCCCCCCCCP(=O)(O)O				820.6838641160002		1.05925372517729e-09	327.1958194551372	10.1021/jacs.1c08031	un-doped
1446	50		O=P(O)(O)CCCCCCCCCCCCCCCCCCCCCCCCCCCCCCCCCCCCCCCCCCCCCCCP(=O)(O)O				820.6838641160002		8.413951416451964e-11	310.9722563734977	10.1021/jacs.1c08031	un-doped
1447	51	20.0	CCCCCCCCCCCCn1ccnc1	OS(=O)(O)=O	1	1	236.225248896	97.96737954400001	0.005256989710800679	403.2353515852076	10.1007/s11581-022-04481-y	doped	50.0	mole %
1448	51	20.0	CCCCCCCCCCCCn1ccnc1	OS(=O)(O)=O	1	1	236.225248896	97.96737954400001	0.004520121659025843	398.1902257425523	10.1007/s11581-022-04481-y	doped	50.0	mole %
1449	51	20.0	CCCCCCCCCCCCn1ccnc1	OS(=O)(O)=O	1	1	236.225248896	97.96737954400001	0.003974316923043304	393.1189569515609	10.1007/s11581-022-04481-y	doped	50.0	mole %
1450	51	20.0	CCCCCCCCCCCCn1ccnc1	OS(=O)(O)=O	1	1	236.225248896	97.96737954400001	0.003478859401170128	388.1753316238144	10.1007/s11581-022-04481-y	doped	50.0	mole %
1451	51	20.0	CCCCCCCCCCCCn1ccnc1	OS(=O)(O)=O	1	1	236.225248896	97.96737954400001	0.002991360254574696	383.2120085902459	10.1007/s11581-022-04481-y	doped	50.0	mole %
1452	51	20.0	CCCCCCCCCCCCn1ccnc1	OS(=O)(O)=O	1	1	236.225248896	97.96737954400001	0.002363184263498593	378.0974736602876	10.1007/s11581-022-04481-y	doped	50.0	mole %
1453	51	20.0	CCCCCCCCCCCCn1ccnc1	OS(=O)(O)=O	1	1	236.225248896	97.96737954400001	0.002087213115051116	373.2509054792628	10.1007/s11581-022-04481-y	doped	50.0	mole %
1454	52	20.0	CCCCCCCCCCCCCCn1ccnc1	OS(=O)(O)=O	1	1	264.256549024	97.96737954400001	0.00190055987450309	403.1532443947228	10.1007/s11581-022-04481-y	doped	50.0	mole %
1455	52	20.0	CCCCCCCCCCCCCCn1ccnc1	OS(=O)(O)=O	1	1	264.256549024	97.96737954400001	0.001762938864414703	398.1598486762279	10.1007/s11581-022-04481-y	doped	50.0	mole %
1456	52	20.0	CCCCCCCCCCCCCCn1ccnc1	OS(=O)(O)=O	1	1	264.256549024	97.96737954400001	0.001570931734498424	393.1892577747429	10.1007/s11581-022-04481-y	doped	50.0	mole %
1457	52	20.0	CCCCCCCCCCCCCCn1ccnc1	OS(=O)(O)=O	1	1	264.256549024	97.96737954400001	0.001418733324633651	388.1943586297682	10.1007/s11581-022-04481-y	doped	50.0	mole %
1458	52	20.0	CCCCCCCCCCCCCCn1ccnc1	OS(=O)(O)=O	1	1	264.256549024	97.96737954400001	0.001258649559055817	383.1347171771586	10.1007/s11581-022-04481-y	doped	50.0	mole %
1459	52	20.0	CCCCCCCCCCCCCCn1ccnc1	OS(=O)(O)=O	1	1	264.256549024	97.96737954400001	0.001183330081826088	378.1577429382536	10.1007/s11581-022-04481-y	doped	50.0	mole %
1460	52	20.0	CCCCCCCCCCCCCCn1ccnc1	OS(=O)(O)=O	1	1	264.256549024	97.96737954400001	0.001031265680262211	373.174430267311	10.1007/s11581-022-04481-y	doped	50.0	mole %
1461	53		CCCCCCCCCCCCOc1cc(C[N+](CC)(CC)CCCS(=O)(=O)[O-])cc(OCCCCCCCCCCCC)c1OCCCCCCCCCCCC				837.68801076		4.933727331510835e-07	452.2599774564954	10.1021/ja407883b	un-doped
1462	53		CCCCCCCCCCCCOc1cc(C[N+](CC)(CC)CCCS(=O)(=O)[O-])cc(OCCCCCCCCCCCC)c1OCCCCCCCCCCCC				837.68801076		1.884007090776424e-07	434.8844281868235	10.1021/ja407883b	un-doped
1463	53		CCCCCCCCCCCCOc1cc(C[N+](CC)(CC)CCCS(=O)(=O)[O-])cc(OCCCCCCCCCCCC)c1OCCCCCCCCCCCC				837.68801076		9.228797335933112e-08	418.0473002744889	10.1021/ja407883b	un-doped
1464	53		CCCCCCCCCCCCOc1cc(C[N+](CC)(CC)CCCS(=O)(=O)[O-])cc(OCCCCCCCCCCCC)c1OCCCCCCCCCCCC				837.68801076		5.401632293075795e-08	403.143409953258	10.1021/ja407883b	un-doped
1465	53	54.0	CCCCCCCCCCCCOc1cc(C[N+](CC)(CC)CCCS(=O)(=O)[O-])cc(OCCCCCCCCCCCC)c1OCCCCCCCCCCCC	O=S(C1=CC=CC=C1)(O)=O	80	20	837.68801076	158.003765052	1.5570408187314e-05	449.5417255443265	10.1021/ja407883b	doped	20.0	mole %
1466	53	54.0	CCCCCCCCCCCCOc1cc(C[N+](CC)(CC)CCCS(=O)(=O)[O-])cc(OCCCCCCCCCCCC)c1OCCCCCCCCCCCC	O=S(C1=CC=CC=C1)(O)=O	80	20	837.68801076	158.003765052	1.08789996053299e-05	424.6064738814089	10.1021/ja407883b	doped	20.0	mole %
1467	53	54.0	CCCCCCCCCCCCOc1cc(C[N+](CC)(CC)CCCS(=O)(=O)[O-])cc(OCCCCCCCCCCCC)c1OCCCCCCCCCCCC	O=S(C1=CC=CC=C1)(O)=O	80	20	837.68801076	158.003765052	6.831985107530814e-06	402.9792315843877	10.1021/ja407883b	doped	20.0	mole %
1468	53	54.0	CCCCCCCCCCCCOc1cc(C[N+](CC)(CC)CCCS(=O)(=O)[O-])cc(OCCCCCCCCCCCC)c1OCCCCCCCCCCCC	O=S(C1=CC=CC=C1)(O)=O	80	20	837.68801076	158.003765052	3.112192300909144e-06	377.9584014017044	10.1021/ja407883b	doped	20.0	mole %
1469	53	54.0	CCCCCCCCCCCCOc1cc(C[N+](CC)(CC)CCCS(=O)(=O)[O-])cc(OCCCCCCCCCCCC)c1OCCCCCCCCCCCC	O=S(C1=CC=CC=C1)(O)=O	80	20	837.68801076	158.003765052	6.336013997144748e-06	372.0090721242324	10.1021/ja407883b	doped	20.0	mole %
1470	53	54.0	CCCCCCCCCCCCOc1cc(C[N+](CC)(CC)CCCS(=O)(=O)[O-])cc(OCCCCCCCCCCCC)c1OCCCCCCCCCCCC	O=S(C1=CC=CC=C1)(O)=O	80	20	837.68801076	158.003765052	1.005308364396944e-05	365.1234173123936	10.1021/ja407883b	doped	20.0	mole %
1471	53	54.0	CCCCCCCCCCCCOc1cc(C[N+](CC)(CC)CCCS(=O)(=O)[O-])cc(OCCCCCCCCCCCC)c1OCCCCCCCCCCCC	O=S(C1=CC=CC=C1)(O)=O	80	20	837.68801076	158.003765052	5.101601914984209e-06	351.6089196430615	10.1021/ja407883b	doped	20.0	mole %
1472	53	54.0	CCCCCCCCCCCCOc1cc(C[N+](CC)(CC)CCCS(=O)(=O)[O-])cc(OCCCCCCCCCCCC)c1OCCCCCCCCCCCC	O=S(C1=CC=CC=C1)(O)=O	80	20	837.68801076	158.003765052	2.091649571811617e-06	340.5247532350088	10.1021/ja407883b	doped	20.0	mole %
1473	53	54.0	CCCCCCCCCCCCOc1cc(C[N+](CC)(CC)CCCS(=O)(=O)[O-])cc(OCCCCCCCCCCCC)c1OCCCCCCCCCCCC	O=S(C1=CC=CC=C1)(O)=O	80	20	837.68801076	158.003765052	9.211531403165507e-07	331.964700965077	10.1021/ja407883b	doped	20.0	mole %
1474	53	54.0	CCCCCCCCCCCCOc1cc(C[N+](CC)(CC)CCCS(=O)(=O)[O-])cc(OCCCCCCCCCCCC)c1OCCCCCCCCCCCC	O=S(C1=CC=CC=C1)(O)=O	80	20	837.68801076	158.003765052	3.913878639104829e-07	322.5042159274939	10.1021/ja407883b	doped	20.0	mole %
1475	53	54.0	CCCCCCCCCCCCOc1cc(C[N+](CC)(CC)CCCS(=O)(=O)[O-])cc(OCCCCCCCCCCCC)c1OCCCCCCCCCCCC	O=S(C1=CC=CC=C1)(O)=O	80	20	837.68801076	158.003765052	1.663674863896715e-07	315.6546910582836	10.1021/ja407883b	doped	20.0	mole %
1476	53	54.0	CCCCCCCCCCCCOc1cc(C[N+](CC)(CC)CCCS(=O)(=O)[O-])cc(OCCCCCCCCCCCC)c1OCCCCCCCCCCCC	O=S(C1=CC=CC=C1)(O)=O	80	20	837.68801076	158.003765052	5.712067027900457e-08	309.0943230208471	10.1021/ja407883b	doped	20.0	mole %
1477	53	54.0	CCCCCCCCCCCCOc1cc(C[N+](CC)(CC)CCCS(=O)(=O)[O-])cc(OCCCCCCCCCCCC)c1OCCCCCCCCCCCC	O=S(C1=CC=CC=C1)(O)=O	80	20	837.68801076	158.003765052	2.342139567473248e-08	300.8770140421863	10.1021/ja407883b	doped	20.0	mole %
1478	53	54.0	CCCCCCCCCCCCOc1cc(C[N+](CC)(CC)CCCS(=O)(=O)[O-])cc(OCCCCCCCCCCCC)c1OCCCCCCCCCCCC	O=S(C1=CC=CC=C1)(O)=O	70	30	837.68801076	158.003765052	0.000106414441733503	451.1706846989411	10.1021/ja407883b	doped	30.0	mole %
1479	53	54.0	CCCCCCCCCCCCOc1cc(C[N+](CC)(CC)CCCS(=O)(=O)[O-])cc(OCCCCCCCCCCCC)c1OCCCCCCCCCCCC	O=S(C1=CC=CC=C1)(O)=O	70	30	837.68801076	158.003765052	7.989795562097624e-05	433.058368537554	10.1021/ja407883b	doped	30.0	mole %
1480	53	54.0	CCCCCCCCCCCCOc1cc(C[N+](CC)(CC)CCCS(=O)(=O)[O-])cc(OCCCCCCCCCCCC)c1OCCCCCCCCCCCC	O=S(C1=CC=CC=C1)(O)=O	70	30	837.68801076	158.003765052	5.584833254728517e-05	413.4435655410137	10.1021/ja407883b	doped	30.0	mole %
1481	53	54.0	CCCCCCCCCCCCOc1cc(C[N+](CC)(CC)CCCS(=O)(=O)[O-])cc(OCCCCCCCCCCCC)c1OCCCCCCCCCCCC	O=S(C1=CC=CC=C1)(O)=O	70	30	837.68801076	158.003765052	0.0001022122936520924	408.4381767073912	10.1021/ja407883b	doped	30.0	mole %
1482	53	54.0	CCCCCCCCCCCCOc1cc(C[N+](CC)(CC)CCCS(=O)(=O)[O-])cc(OCCCCCCCCCCCC)c1OCCCCCCCCCCCC	O=S(C1=CC=CC=C1)(O)=O	70	30	837.68801076	158.003765052	0.0001870185596961946	401.5030125551955	10.1021/ja407883b	doped	30.0	mole %
1483	53	54.0	CCCCCCCCCCCCOc1cc(C[N+](CC)(CC)CCCS(=O)(=O)[O-])cc(OCCCCCCCCCCCC)c1OCCCCCCCCCCCC	O=S(C1=CC=CC=C1)(O)=O	70	30	837.68801076	158.003765052	0.0001132827848989956	378.4541629243968	10.1021/ja407883b	doped	30.0	mole %
1484	53	54.0	CCCCCCCCCCCCOc1cc(C[N+](CC)(CC)CCCS(=O)(=O)[O-])cc(OCCCCCCCCCCCC)c1OCCCCCCCCCCCC	O=S(C1=CC=CC=C1)(O)=O	70	30	837.68801076	158.003765052	5.353304955044012e-05	363.3987111865566	10.1021/ja407883b	doped	30.0	mole %
1485	53	54.0	CCCCCCCCCCCCOc1cc(C[N+](CC)(CC)CCCS(=O)(=O)[O-])cc(OCCCCCCCCCCCC)c1OCCCCCCCCCCCC	O=S(C1=CC=CC=C1)(O)=O	70	30	837.68801076	158.003765052	2.27339450012709e-05	348.983736779251	10.1021/ja407883b	doped	30.0	mole %
1486	53	54.0	CCCCCCCCCCCCOc1cc(C[N+](CC)(CC)CCCS(=O)(=O)[O-])cc(OCCCCCCCCCCCC)c1OCCCCCCCCCCCC	O=S(C1=CC=CC=C1)(O)=O	70	30	837.68801076	158.003765052	8.675315220782467e-06	334.7237557312155	10.1021/ja407883b	doped	30.0	mole %
1487	53	54.0	CCCCCCCCCCCCOc1cc(C[N+](CC)(CC)CCCS(=O)(=O)[O-])cc(OCCCCCCCCCCCC)c1OCCCCCCCCCCCC	O=S(C1=CC=CC=C1)(O)=O	70	30	837.68801076	158.003765052	2.976295570427058e-06	323.3394077049264	10.1021/ja407883b	doped	30.0	mole %
1488	53	54.0	CCCCCCCCCCCCOc1cc(C[N+](CC)(CC)CCCS(=O)(=O)[O-])cc(OCCCCCCCCCCCC)c1OCCCCCCCCCCCC	O=S(C1=CC=CC=C1)(O)=O	70	30	837.68801076	158.003765052	1.09670617052975e-06	313.9443136671209	10.1021/ja407883b	doped	30.0	mole %
1489	53	54.0	CCCCCCCCCCCCOc1cc(C[N+](CC)(CC)CCCS(=O)(=O)[O-])cc(OCCCCCCCCCCCC)c1OCCCCCCCCCCCC	O=S(C1=CC=CC=C1)(O)=O	70	30	837.68801076	158.003765052	4.663369758274415e-07	309.0524427381453	10.1021/ja407883b	doped	30.0	mole %
1490	53	54.0	CCCCCCCCCCCCOc1cc(C[N+](CC)(CC)CCCS(=O)(=O)[O-])cc(OCCCCCCCCCCCC)c1OCCCCCCCCCCCC	O=S(C1=CC=CC=C1)(O)=O	70	30	837.68801076	158.003765052	2.206743113626614e-07	305.0915373278586	10.1021/ja407883b	doped	30.0	mole %
1491	53	54.0	CCCCCCCCCCCCOc1cc(C[N+](CC)(CC)CCCS(=O)(=O)[O-])cc(OCCCCCCCCCCCC)c1OCCCCCCCCCCCC	O=S(C1=CC=CC=C1)(O)=O	60	40	837.68801076	158.003765052	0.0001574044651543103	451.1540469314522	10.1021/ja407883b	doped	40.0	mole %
1492	53	54.0	CCCCCCCCCCCCOc1cc(C[N+](CC)(CC)CCCS(=O)(=O)[O-])cc(OCCCCCCCCCCCC)c1OCCCCCCCCCCCC	O=S(C1=CC=CC=C1)(O)=O	60	40	837.68801076	158.003765052	0.0001181317294264198	429.1253714941023	10.1021/ja407883b	doped	40.0	mole %
1493	53	54.0	CCCCCCCCCCCCOc1cc(C[N+](CC)(CC)CCCS(=O)(=O)[O-])cc(OCCCCCCCCCCCC)c1OCCCCCCCCCCCC	O=S(C1=CC=CC=C1)(O)=O	60	40	837.68801076	158.003765052	6.90954645387088e-05	407.7495872063465	10.1021/ja407883b	doped	40.0	mole %
1494	53	54.0	CCCCCCCCCCCCOc1cc(C[N+](CC)(CC)CCCS(=O)(=O)[O-])cc(OCCCCCCCCCCCC)c1OCCCCCCCCCCCC	O=S(C1=CC=CC=C1)(O)=O	60	40	837.68801076	158.003765052	0.0001218792230389977	392.8708949660746	10.1021/ja407883b	doped	40.0	mole %
1495	53	54.0	CCCCCCCCCCCCOc1cc(C[N+](CC)(CC)CCCS(=O)(=O)[O-])cc(OCCCCCCCCCCCC)c1OCCCCCCCCCCCC	O=S(C1=CC=CC=C1)(O)=O	60	40	837.68801076	158.003765052	7.129956627709319e-05	376.0675231343766	10.1021/ja407883b	doped	40.0	mole %
1496	53	54.0	CCCCCCCCCCCCOc1cc(C[N+](CC)(CC)CCCS(=O)(=O)[O-])cc(OCCCCCCCCCCCC)c1OCCCCCCCCCCCC	O=S(C1=CC=CC=C1)(O)=O	60	40	837.68801076	158.003765052	3.026852408767527e-05	358.4708401516892	10.1021/ja407883b	doped	40.0	mole %
1497	53	54.0	CCCCCCCCCCCCOc1cc(C[N+](CC)(CC)CCCS(=O)(=O)[O-])cc(OCCCCCCCCCCCC)c1OCCCCCCCCCCCC	O=S(C1=CC=CC=C1)(O)=O	60	40	837.68801076	158.003765052	1.076155917251775e-05	345.9482880719559	10.1021/ja407883b	doped	40.0	mole %
1498	53	54.0	CCCCCCCCCCCCOc1cc(C[N+](CC)(CC)CCCS(=O)(=O)[O-])cc(OCCCCCCCCCCCC)c1OCCCCCCCCCCCC	O=S(C1=CC=CC=C1)(O)=O	60	40	837.68801076	158.003765052	3.440437866524795e-06	337.1245290307119	10.1021/ja407883b	doped	40.0	mole %
1499	53	54.0	CCCCCCCCCCCCOc1cc(C[N+](CC)(CC)CCCS(=O)(=O)[O-])cc(OCCCCCCCCCCCC)c1OCCCCCCCCCCCC	O=S(C1=CC=CC=C1)(O)=O	60	40	837.68801076	158.003765052	1.180433779900143e-06	326.0266663594018	10.1021/ja407883b	doped	40.0	mole %
1500	53	54.0	CCCCCCCCCCCCOc1cc(C[N+](CC)(CC)CCCS(=O)(=O)[O-])cc(OCCCCCCCCCCCC)c1OCCCCCCCCCCCC	O=S(C1=CC=CC=C1)(O)=O	60	40	837.68801076	158.003765052	3.906860586354447e-07	313.5504742400441	10.1021/ja407883b	doped	40.0	mole %
1501	53	54.0	CCCCCCCCCCCCOc1cc(C[N+](CC)(CC)CCCS(=O)(=O)[O-])cc(OCCCCCCCCCCCC)c1OCCCCCCCCCCCC	O=S(C1=CC=CC=C1)(O)=O	60	40	837.68801076	158.003765052	8.437541307286671e-08	302.7731645710916	10.1021/ja407883b	doped	40.0	mole %
1502	53	54.0	CCCCCCCCCCCCOc1cc(C[N+](CC)(CC)CCCS(=O)(=O)[O-])cc(OCCCCCCCCCCCC)c1OCCCCCCCCCCCC	O=S(C1=CC=CC=C1)(O)=O	50	50	837.68801076	158.003765052	7.724298794679699e-05	450.3276057451594	10.1021/ja407883b	doped	50.0	mole %
1503	53	54.0	CCCCCCCCCCCCOc1cc(C[N+](CC)(CC)CCCS(=O)(=O)[O-])cc(OCCCCCCCCCCCC)c1OCCCCCCCCCCCC	O=S(C1=CC=CC=C1)(O)=O	50	50	837.68801076	158.003765052	4.68404203700382e-05	431.5033900528775	10.1021/ja407883b	doped	50.0	mole %
1504	53	54.0	CCCCCCCCCCCCOc1cc(C[N+](CC)(CC)CCCS(=O)(=O)[O-])cc(OCCCCCCCCCCCC)c1OCCCCCCCCCCCC	O=S(C1=CC=CC=C1)(O)=O	50	50	837.68801076	158.003765052	3.049702487572671e-05	413.4651599352887	10.1021/ja407883b	doped	50.0	mole %
1505	53	54.0	CCCCCCCCCCCCOc1cc(C[N+](CC)(CC)CCCS(=O)(=O)[O-])cc(OCCCCCCCCCCCC)c1OCCCCCCCCCCCC	O=S(C1=CC=CC=C1)(O)=O	50	50	837.68801076	158.003765052	5.989155016282129e-05	402.9056361881204	10.1021/ja407883b	doped	50.0	mole %
1506	53	54.0	CCCCCCCCCCCCOc1cc(C[N+](CC)(CC)CCCS(=O)(=O)[O-])cc(OCCCCCCCCCCCC)c1OCCCCCCCCCCCC	O=S(C1=CC=CC=C1)(O)=O	50	50	837.68801076	158.003765052	8.846839961574794e-05	392.2314677851472	10.1021/ja407883b	doped	50.0	mole %
1507	53	54.0	CCCCCCCCCCCCOc1cc(C[N+](CC)(CC)CCCS(=O)(=O)[O-])cc(OCCCCCCCCCCCC)c1OCCCCCCCCCCCC	O=S(C1=CC=CC=C1)(O)=O	50	50	837.68801076	158.003765052	4.816964902968527e-05	371.3680509142389	10.1021/ja407883b	doped	50.0	mole %
1508	53	54.0	CCCCCCCCCCCCOc1cc(C[N+](CC)(CC)CCCS(=O)(=O)[O-])cc(OCCCCCCCCCCCC)c1OCCCCCCCCCCCC	O=S(C1=CC=CC=C1)(O)=O	50	50	837.68801076	158.003765052	2.119557633057295e-05	355.7914969948014	10.1021/ja407883b	doped	50.0	mole %
1509	53	54.0	CCCCCCCCCCCCOc1cc(C[N+](CC)(CC)CCCS(=O)(=O)[O-])cc(OCCCCCCCCCCCC)c1OCCCCCCCCCCCC	O=S(C1=CC=CC=C1)(O)=O	50	50	837.68801076	158.003765052	1.002305761969769e-05	346.4554293822509	10.1021/ja407883b	doped	50.0	mole %
1510	53	54.0	CCCCCCCCCCCCOc1cc(C[N+](CC)(CC)CCCS(=O)(=O)[O-])cc(OCCCCCCCCCCCC)c1OCCCCCCCCCCCC	O=S(C1=CC=CC=C1)(O)=O	50	50	837.68801076	158.003765052	3.568742040765938e-06	342.9739290861226	10.1021/ja407883b	doped	50.0	mole %
1511	53	54.0	CCCCCCCCCCCCOc1cc(C[N+](CC)(CC)CCCS(=O)(=O)[O-])cc(OCCCCCCCCCCCC)c1OCCCCCCCCCCCC	O=S(C1=CC=CC=C1)(O)=O	50	50	837.68801076	158.003765052	1.100932057715078e-06	333.8296260430581	10.1021/ja407883b	doped	50.0	mole %
1512	53	54.0	CCCCCCCCCCCCOc1cc(C[N+](CC)(CC)CCCS(=O)(=O)[O-])cc(OCCCCCCCCCCCC)c1OCCCCCCCCCCCC	O=S(C1=CC=CC=C1)(O)=O	50	50	837.68801076	158.003765052	5.391065755440533e-07	322.0593306317198	10.1021/ja407883b	doped	50.0	mole %
1513	53	54.0	CCCCCCCCCCCCOc1cc(C[N+](CC)(CC)CCCS(=O)(=O)[O-])cc(OCCCCCCCCCCCC)c1OCCCCCCCCCCCC	O=S(C1=CC=CC=C1)(O)=O	50	50	837.68801076	158.003765052	2.058119886351477e-07	311.9140839168617	10.1021/ja407883b	doped	50.0	mole %
1514	53	54.0	CCCCCCCCCCCCOc1cc(C[N+](CC)(CC)CCCS(=O)(=O)[O-])cc(OCCCCCCCCCCCC)c1OCCCCCCCCCCCC	O=S(C1=CC=CC=C1)(O)=O	50	50	837.68801076	158.003765052	5.504823413323387e-08	302.7813390557222	10.1021/ja407883b	doped	50.0	mole %
1515	55		CCCCCCCCCCCCCCCCCCOc1ccc(S(=O)(=O)O)cc1				426.2803808239999		1.47e-07	298.14998	10.1039/c0jm00523a	un-doped
1516	55		CCCCCCCCCCCCCCCCCCOc1ccc(S(=O)(=O)O)cc1				426.2803808239999		1.52e-07	303.14997	10.1039/c0jm00523a	un-doped
1517	55		CCCCCCCCCCCCCCCCCCOc1ccc(S(=O)(=O)O)cc1				426.2803808239999		1.52e-07	308.26359	10.1039/c0jm00523a	un-doped
1518	55		CCCCCCCCCCCCCCCCCCOc1ccc(S(=O)(=O)O)cc1				426.2803808239999		1.56e-07	313.14994	10.1039/c0jm00523a	un-doped
1519	55		CCCCCCCCCCCCCCCCCCOc1ccc(S(=O)(=O)O)cc1				426.2803808239999		1.43e-07	322.92263	10.1039/c0jm00523a	un-doped
1520	55		CCCCCCCCCCCCCCCCCCOc1ccc(S(=O)(=O)O)cc1				426.2803808239999		0.006781	339.17258	10.1039/c0jm00523a	un-doped
1521	55		CCCCCCCCCCCCCCCCCCOc1ccc(S(=O)(=O)O)cc1				426.2803808239999		0.009001	343.14984	10.1039/c0jm00523a	un-doped
1522	55		CCCCCCCCCCCCCCCCCCOc1ccc(S(=O)(=O)O)cc1				426.2803808239999		0.007594	347.1271	10.1039/c0jm00523a	un-doped
1523	55		CCCCCCCCCCCCCCCCCCOc1ccc(S(=O)(=O)O)cc1				426.2803808239999		0.006228	352.12708	10.1039/c0jm00523a	un-doped
1524	55		CCCCCCCCCCCCCCCCCCOc1ccc(S(=O)(=O)O)cc1				426.2803808239999		1.21e-07	341.89984	10.1039/c0jm00523a	un-doped
1525	55		CCCCCCCCCCCCCCCCCCOc1ccc(S(=O)(=O)O)cc1				426.2803808239999		1.21e-07	345.8771	10.1039/c0jm00523a	un-doped
1526	55		CCCCCCCCCCCCCCCCCCOc1ccc(S(=O)(=O)O)cc1				426.2803808239999		1.08e-07	350.87709	10.1039/c0jm00523a	un-doped
1527	55		CCCCCCCCCCCCCCCCCCOc1ccc(S(=O)(=O)O)cc1				426.2803808239999		0.00014	361.2179599999999	10.1039/c0jm00523a	un-doped
1528	55		CCCCCCCCCCCCCCCCCCOc1ccc(S(=O)(=O)O)cc1				426.2803808239999		0.000176	371.3315699999999	10.1039/c0jm00523a	un-doped
1529	55		CCCCCCCCCCCCCCCCCCOc1ccc(S(=O)(=O)O)cc1				426.2803808239999		0.00022	381.2179	10.1039/c0jm00523a	un-doped
1530	56		CCCCCCCP(=O)(O)O				180.091531034		0.009878	476.2684935056028	10.1002/fuce.200400059	un-doped
1531	56		CCCCCCCP(=O)(O)O				180.091531034		0.009288	466.7200594414667	10.1002/fuce.200400059	un-doped
1532	56		CCCCCCCP(=O)(O)O				180.091531034		0.008521	456.8289764792465	10.1002/fuce.200400059	un-doped
1533	56		CCCCCCCP(=O)(O)O				180.091531034		0.007914	447.3482315206037	10.1002/fuce.200400059	un-doped
1534	56		CCCCCCCP(=O)(O)O				180.091531034		0.006911	438.5832183148843	10.1002/fuce.200400059	un-doped
1535	56		CCCCCCCP(=O)(O)O				180.091531034		0.006036	428.2559874469605	10.1002/fuce.200400059	un-doped
1536	56		CCCCCCCP(=O)(O)O				180.091531034		0.005143	419.3083090134514	10.1002/fuce.200400059	un-doped
1537	56		CCCCCCCP(=O)(O)O				180.091531034		0.004382	409.8590781531586	10.1002/fuce.200400059	un-doped
1538	56		CCCCCCCP(=O)(O)O				180.091531034		0.003643	400.5505166300564	10.1002/fuce.200400059	un-doped
1539	56		CCCCCCCP(=O)(O)O				180.091531034		0.002955	390.8663905325906	10.1002/fuce.200400059	un-doped
1540	56		CCCCCCCP(=O)(O)O				180.091531034		0.002397	381.6393317495301	10.1002/fuce.200400059	un-doped
1541	57		CCCCCCCc1ncc[nH]1				166.146998576		0.000658	443.5974690102808	10.1002/fuce.200400059	un-doped
1542	57		CCCCCCCc1ncc[nH]1				166.146998576		0.000634	438.913933805634	10.1002/fuce.200400059	un-doped
1543	57		CCCCCCCc1ncc[nH]1				166.146998576		0.000604	434.9775921293415	10.1002/fuce.200400059	un-doped
1544	57		CCCCCCCc1ncc[nH]1				166.146998576		0.000561	430.1552602396309	10.1002/fuce.200400059	un-doped
1545	57		CCCCCCCc1ncc[nH]1				166.146998576		0.000534	425.7498625892319	10.1002/fuce.200400059	un-doped
1546	57		CCCCCCCc1ncc[nH]1				166.146998576		0.000496	420.8242347626909	10.1002/fuce.200400059	un-doped
1547	57		CCCCCCCc1ncc[nH]1				166.146998576		0.00049	416.9055187868049	10.1002/fuce.200400059	un-doped
1548	57		CCCCCCCc1ncc[nH]1				166.146998576		0.000444	412.1812756763173	10.1002/fuce.200400059	un-doped
1549	57		CCCCCCCc1ncc[nH]1				166.146998576		0.000444	409.2826952411473	10.1002/fuce.200400059	un-doped
1550	57		CCCCCCCc1ncc[nH]1				166.146998576		0.000428	406.1410145971142	10.1002/fuce.200400059	un-doped
1551	57		CCCCCCCc1ncc[nH]1				166.146998576		0.000412	401.1027115746611	10.1002/fuce.200400059	un-doped
1552	57		CCCCCCCc1ncc[nH]1				166.146998576		0.000373	396.1878802165563	10.1002/fuce.200400059	un-doped
1553	57		CCCCCCCc1ncc[nH]1				166.146998576		0.000364	392.4477357727885	10.1002/fuce.200400059	un-doped
1554	57		CCCCCCCc1ncc[nH]1				166.146998576		0.000314	387.2255829100312	10.1002/fuce.200400059	un-doped
1555	57		CCCCCCCc1ncc[nH]1				166.146998576		0.00031	382.8947146745165	10.1002/fuce.200400059	un-doped
1556	57		CCCCCCCc1ncc[nH]1				166.146998576		0.000271	378.4134787853835	10.1002/fuce.200400059	un-doped
1557	57		CCCCCCCc1ncc[nH]1				166.146998576		0.000258	374.5173875314922	10.1002/fuce.200400059	un-doped
1558	57		CCCCCCCc1ncc[nH]1				166.146998576		0.000231	369.9936620085698	10.1002/fuce.200400059	un-doped
1559	57		CCCCCCCc1ncc[nH]1				166.146998576		0.000225	366.4987857895227	10.1002/fuce.200400059	un-doped
1560	57		CCCCCCCc1ncc[nH]1				166.146998576		0.000202	364.2053185631081	10.1002/fuce.200400059	un-doped
1561	57		CCCCCCCc1ncc[nH]1				166.146998576		0.000187	357.9336348089028	10.1002/fuce.200400059	un-doped
1562	57		CCCCCCCc1ncc[nH]1				166.146998576		0.00015	352.3002387186418	10.1002/fuce.200400059	un-doped
1563	57		CCCCCCCc1ncc[nH]1				166.146998576		0.00015	349.549518058602	10.1002/fuce.200400059	un-doped
1564	57		CCCCCCCc1ncc[nH]1				166.146998576		0.000128	348.5029706393217	10.1002/fuce.200400059	un-doped
1565	57		CCCCCCCc1ncc[nH]1				166.146998576		0.000117	341.5493017878399	10.1002/fuce.200400059	un-doped
1566	57		CCCCCCCc1ncc[nH]1				166.146998576		9.4e-05	338.3721457463576	10.1002/fuce.200400059	un-doped
1567	57		CCCCCCCc1ncc[nH]1				166.146998576		8.01e-05	333.7155488753119	10.1002/fuce.200400059	un-doped
1568	58	59.0	CCCCCCCS(=O)(=O)O	O	1	0.6	180.082015372	18.010564684	0.027112	434.6527798001206	10.1002/fuce.200400059	doped	37.49999999999999	mole %
1569	58	59.0	CCCCCCCS(=O)(=O)O	O	1	0.6	180.082015372	18.010564684	0.025181	429.8376073519424	10.1002/fuce.200400059	doped	37.49999999999999	mole %
1570	58	59.0	CCCCCCCS(=O)(=O)O	O	1	0.6	180.082015372	18.010564684	0.024873	425.4386804593886	10.1002/fuce.200400059	doped	37.49999999999999	mole %
1571	58	59.0	CCCCCCCS(=O)(=O)O	O	1	0.6	180.082015372	18.010564684	0.021456	417.5035873995748	10.1002/fuce.200400059	doped	37.49999999999999	mole %
1572	58	59.0	CCCCCCCS(=O)(=O)O	O	1	0.6	180.082015372	18.010564684	0.021456	412.4733593769012	10.1002/fuce.200400059	doped	37.49999999999999	mole %
1573	58	59.0	CCCCCCCS(=O)(=O)O	O	1	0.6	180.082015372	18.010564684	0.01897	404.7288519056658	10.1002/fuce.200400059	doped	37.49999999999999	mole %
1574	58	59.0	CCCCCCCS(=O)(=O)O	O	1	0.6	180.082015372	18.010564684	0.018059	401.9336222700165	10.1002/fuce.200400059	doped	37.49999999999999	mole %
1575	58	59.0	CCCCCCCS(=O)(=O)O	O	1	0.6	180.082015372	18.010564684	0.015966	392.1833158942485	10.1002/fuce.200400059	doped	37.49999999999999	mole %
1576	58	59.0	CCCCCCCS(=O)(=O)O	O	1	0.6	180.082015372	18.010564684	0.014469	387.99993792001	10.1002/fuce.200400059	doped	37.49999999999999	mole %
1577	58	59.0	CCCCCCCS(=O)(=O)O	O	1	0.6	180.082015372	18.010564684	0.013773	382.3916302119979	10.1002/fuce.200400059	doped	37.49999999999999	mole %
1578	58	59.0	CCCCCCCS(=O)(=O)O	O	1	0.6	180.082015372	18.010564684	0.012481	378.1676265821588	10.1002/fuce.200400059	doped	37.49999999999999	mole %
1579	58	59.0	CCCCCCCS(=O)(=O)O	O	1	0.6	180.082015372	18.010564684	0.011881	372.8378666068137	10.1002/fuce.200400059	doped	37.49999999999999	mole %
1580	58	59.0	CCCCCCCS(=O)(=O)O	O	1	0.6	180.082015372	18.010564684	0.01	367.888756326307	10.1002/fuce.200400059	doped	37.49999999999999	mole %
1581	58	59.0	CCCCCCCS(=O)(=O)O	O	1	0.6	180.082015372	18.010564684	0.009288	360.818307054936	10.1002/fuce.200400059	doped	37.49999999999999	mole %
1582	58	59.0	CCCCCCCS(=O)(=O)O	O	1	0.6	180.082015372	18.010564684	0.008314	355.963347166069	10.1002/fuce.200400059	doped	37.49999999999999	mole %
1583	58	59.0	CCCCCCCS(=O)(=O)O	O	1	0.6	180.082015372	18.010564684	0.00726	351.8742936123556	10.1002/fuce.200400059	doped	37.49999999999999	mole %
1584	58	59.0	CCCCCCCS(=O)(=O)O	O	1	0.6	180.082015372	18.010564684	0.005962	340.7494033477947	10.1002/fuce.200400059	doped	37.49999999999999	mole %
1585	58	59.0	CCCCCCCS(=O)(=O)O	O	1	0.6	180.082015372	18.010564684	0.00508	336.8055742669764	10.1002/fuce.200400059	doped	37.49999999999999	mole %
1586	58	59.0	CCCCCCCS(=O)(=O)O	O	1	0.6	180.082015372	18.010564684	0.004661	332.9519923181316	10.1002/fuce.200400059	doped	37.49999999999999	mole %
1587	58	59.0	CCCCCCCS(=O)(=O)O	O	1	0.6	180.082015372	18.010564684	0.003599	322.2591137294306	10.1002/fuce.200400059	doped	37.49999999999999	mole %
1588	58	59.0	CCCCCCCS(=O)(=O)O	O	1	0.6	180.082015372	18.010564684	0.002955	317.8591045019021	10.1002/fuce.200400059	doped	37.49999999999999	mole %
1589	58	59.0	CCCCCCCS(=O)(=O)O	O	1	0.6	180.082015372	18.010564684	0.002678	314.9350383496396	10.1002/fuce.200400059	doped	37.49999999999999	mole %
1590	58	59.0	CCCCCCCS(=O)(=O)O	O	1	0.6	180.082015372	18.010564684	0.002119	306.6386031017108	10.1002/fuce.200400059	doped	37.49999999999999	mole %
1591	58	59.0	CCCCCCCS(=O)(=O)O	O	1	0.3	180.082015372	18.010564684	0.004223	397.8126668326872	10.1002/fuce.200400059	doped	23.07692307692308	mole %
1592	58	59.0	CCCCCCCS(=O)(=O)O	O	1	0.3	180.082015372	18.010564684	0.004223	394.576311847864	10.1002/fuce.200400059	doped	23.07692307692308	mole %
1593	58	59.0	CCCCCCCS(=O)(=O)O	O	1	0.3	180.082015372	18.010564684	0.00402	386.1977556503628	10.1002/fuce.200400059	doped	23.07692307692308	mole %
1594	58	59.0	CCCCCCCS(=O)(=O)O	O	1	0.3	180.082015372	18.010564684	0.003599	375.4839048824172	10.1002/fuce.200400059	doped	23.07692307692308	mole %
1595	58	59.0	CCCCCCCS(=O)(=O)O	O	1	0.3	180.082015372	18.010564684	0.003182	367.888756326307	10.1002/fuce.200400059	doped	23.07692307692308	mole %
1596	58	59.0	CCCCCCCS(=O)(=O)O	O	1	0.3	180.082015372	18.010564684	0.003143	364.2053185631081	10.1002/fuce.200400059	doped	23.07692307692308	mole %
1597	58	59.0	CCCCCCCS(=O)(=O)O	O	1	0.3	180.082015372	18.010564684	0.002813	359.4811536612976	10.1002/fuce.200400059	doped	23.07692307692308	mole %
1598	58	59.0	CCCCCCCS(=O)(=O)O	O	1	0.3	180.082015372	18.010564684	0.002487	351.0253626355265	10.1002/fuce.200400059	doped	23.07692307692308	mole %
1599	58	59.0	CCCCCCCS(=O)(=O)O	O	1	0.3	180.082015372	18.010564684	0.002457	346.2225047397861	10.1002/fuce.200400059	doped	23.07692307692308	mole %
1600	58	59.0	CCCCCCCS(=O)(=O)O	O	1	0.3	180.082015372	18.010564684	0.002199	342.3529645370259	10.1002/fuce.200400059	doped	23.07692307692308	mole %
1601	58	59.0	CCCCCCCS(=O)(=O)O	O	1	0.3	180.082015372	18.010564684	0.001897	334.4827274791944	10.1002/fuce.200400059	doped	23.07692307692308	mole %
1602	58	59.0	CCCCCCCS(=O)(=O)O	O	1	0.3	180.082015372	18.010564684	0.001762	330.1190739499738	10.1002/fuce.200400059	doped	23.07692307692308	mole %
1603	58	59.0	CCCCCCCS(=O)(=O)O	O	1	0.3	180.082015372	18.010564684	0.001677	327.5182468603282	10.1002/fuce.200400059	doped	23.07692307692308	mole %
1604	58	59.0	CCCCCCCS(=O)(=O)O	O	1	0.3	180.082015372	18.010564684	0.001465	322.4376284712426	10.1002/fuce.200400059	doped	23.07692307692308	mole %
1605	58	59.0	CCCCCCCS(=O)(=O)O	O	1	0.3	180.082015372	18.010564684	0.001311	318.7294678460932	10.1002/fuce.200400059	doped	23.07692307692308	mole %
1606	58	59.0	CCCCCCCS(=O)(=O)O	O	1	0.3	180.082015372	18.010564684	0.001077	311.3964886931935	10.1002/fuce.200400059	doped	23.07692307692308	mole %
1607	58	59.0	CCCCCCCS(=O)(=O)O	O	1	0.2	180.082015372	18.010564684	0.001657	370.46463303811	10.1002/fuce.200400059	doped	16.66666666666667	mole %
1608	58	59.0	CCCCCCCS(=O)(=O)O	O	1	0.2	180.082015372	18.010564684	0.001616	368.3543804887104	10.1002/fuce.200400059	doped	16.66666666666667	mole %
1609	58	59.0	CCCCCCCS(=O)(=O)O	O	1	0.2	180.082015372	18.010564684	0.001501	361.0422423033917	10.1002/fuce.200400059	doped	16.66666666666667	mole %
1610	58	59.0	CCCCCCCS(=O)(=O)O	O	1	0.2	180.082015372	18.010564684	0.001429	355.3113540098485	10.1002/fuce.200400059	doped	16.66666666666667	mole %
1611	58	59.0	CCCCCCCS(=O)(=O)O	O	1	0.2	180.082015372	18.010564684	0.001327	351.2371802819662	10.1002/fuce.200400059	doped	16.66666666666667	mole %
1612	58	59.0	CCCCCCCS(=O)(=O)O	O	1	0.2	180.082015372	18.010564684	0.001104	341.5493017878399	10.1002/fuce.200400059	doped	16.66666666666667	mole %
1613	58	59.0	CCCCCCCS(=O)(=O)O	O	1	0.2	180.082015372	18.010564684	0.001064	336.8055742669764	10.1002/fuce.200400059	doped	16.66666666666667	mole %
1614	58	59.0	CCCCCCCS(=O)(=O)O	O	1	0.2	180.082015372	18.010564684	0.001	333.1425536975825	10.1002/fuce.200400059	doped	16.66666666666667	mole %
1615	58	59.0	CCCCCCCS(=O)(=O)O	O	1	0.2	180.082015372	18.010564684	0.000831	325.1397044024891	10.1002/fuce.200400059	doped	16.66666666666667	mole %
1616	58	59.0	CCCCCCCS(=O)(=O)O	O	1	0.2	180.082015372	18.010564684	0.000744	319.6046107439565	10.1002/fuce.200400059	doped	16.66666666666667	mole %
1617	58	59.0	CCCCCCCS(=O)(=O)O	O	1	0.2	180.082015372	18.010564684	0.000708	318.0327764579417	10.1002/fuce.200400059	doped	16.66666666666667	mole %
1618	58	59.0	CCCCCCCS(=O)(=O)O	O	1	0.1	180.082015372	18.010564684	0.000735	361.2663251736516	10.1002/fuce.200400059	doped	9.090909090909092	mole %
1619	58	59.0	CCCCCCCS(=O)(=O)O	O	1	0.1	180.082015372	18.010564684	0.000596	349.3397304424772	10.1002/fuce.200400059	doped	9.090909090909092	mole %
1620	58	59.0	CCCCCCCS(=O)(=O)O	O	1	0.1	180.082015372	18.010564684	0.000502	337.391250365226	10.1002/fuce.200400059	doped	9.090909090909092	mole %
1621	58	59.0	CCCCCCCS(=O)(=O)O	O	1	0.1	180.082015372	18.010564684	0.000378	324.2340295286415	10.1002/fuce.200400059	doped	9.090909090909092	mole %
1622	58	59.0	CCCCCCCS(=O)(=O)O	O	1	0.1	180.082015372	18.010564684	0.000338	319.9559740579696	10.1002/fuce.200400059	doped	9.090909090909092	mole %
1691	19	15.0	c1c[nH]cn1	OC(CCC(O)=O)=O	1	1	68.037448128	118.026608672	0.000339	396.138442462872	10.1016/j.ssi.2021.115775	doped	50.0	mole %
1692	19	15.0	c1c[nH]cn1	OC(CCC(O)=O)=O	1	1	68.037448128	118.026608672	3.67e-05	393.6226827432667	10.1016/j.ssi.2021.115775	doped	50.0	mole %
1693	19	15.0	c1c[nH]cn1	OC(CCC(O)=O)=O	1	1	68.037448128	118.026608672	5.98e-06	390.8303385958639	10.1016/j.ssi.2021.115775	doped	50.0	mole %
1694	19	15.0	c1c[nH]cn1	OC(CCC(O)=O)=O	1	1	68.037448128	118.026608672	8.59e-07	388.6856710638676	10.1016/j.ssi.2021.115775	doped	50.0	mole %
1695	19	15.0	c1c[nH]cn1	OC(CCC(O)=O)=O	1	1	68.037448128	118.026608672	1.91e-07	385.962691302408	10.1016/j.ssi.2021.115775	doped	50.0	mole %
1696	19	15.0	c1c[nH]cn1	OC(CCC(O)=O)=O	1	1	68.037448128	118.026608672	4.82e-08	383.4257325444477	10.1016/j.ssi.2021.115775	doped	50.0	mole %
1697	19	15.0	c1c[nH]cn1	OC(CCC(O)=O)=O	1	1	68.037448128	118.026608672	1.61e-08	380.7757010271043	10.1016/j.ssi.2021.115775	doped	50.0	mole %
1698	19	15.0	c1c[nH]cn1	OC(CCC(O)=O)=O	1	1	68.037448128	118.026608672	5.57e-09	378.161906238537	10.1016/j.ssi.2021.115775	doped	50.0	mole %
1699	19	15.0	c1c[nH]cn1	OC(CCC(O)=O)=O	1	1	68.037448128	118.026608672	1.98e-09	375.5838921082689	10.1016/j.ssi.2021.115775	doped	50.0	mole %
1700	19	15.0	c1c[nH]cn1	OC(CCC(O)=O)=O	1	1	68.037448128	118.026608672	9.65e-10	373.0407897721169	10.1016/j.ssi.2021.115775	doped	50.0	mole %
1701	19	15.0	c1c[nH]cn1	OC(CCC(O)=O)=O	1	1	68.037448128	118.026608672	4.85e-10	370.5317575358749	10.1016/j.ssi.2021.115775	doped	50.0	mole %
1702	19	15.0	c1c[nH]cn1	OC(CCC(O)=O)=O	1	1	68.037448128	118.026608672	2.59e-10	367.7833550080324	10.1016/j.ssi.2021.115775	doped	50.0	mole %
1703	19	15.0	c1c[nH]cn1	OC(CCC(O)=O)=O	1	1	68.037448128	118.026608672	5.18e-05	405.8662281146783	10.1016/j.ssi.2021.115775	doped	50.0	mole %
1704	19	15.0	c1c[nH]cn1	OC(CCC(O)=O)=O	1	1	68.037448128	118.026608672	6.17e-06	403.0619812592301	10.1016/j.ssi.2021.115775	doped	50.0	mole %
1705	19	15.0	c1c[nH]cn1	OC(CCC(O)=O)=O	1	1	68.037448128	118.026608672	2.27e-06	400.2960589652106	10.1016/j.ssi.2021.115775	doped	50.0	mole %
1706	19	15.0	c1c[nH]cn1	OC(CCC(O)=O)=O	1	1	68.037448128	118.026608672	1e-06	397.2492870368421	10.1016/j.ssi.2021.115775	doped	50.0	mole %
1707	19	15.0	c1c[nH]cn1	OC(CCC(O)=O)=O	1	1	68.037448128	118.026608672	5.21e-07	395.1913121141945	10.1016/j.ssi.2021.115775	doped	50.0	mole %
1708	19	15.0	c1c[nH]cn1	OC(CCC(O)=O)=O	1	1	68.037448128	118.026608672	2.53e-07	392.2214639273919	10.1016/j.ssi.2021.115775	doped	50.0	mole %
1709	19	15.0	c1c[nH]cn1	OC(CCC(O)=O)=O	1	1	68.037448128	118.026608672	1.49e-07	389.6018386089967	10.1016/j.ssi.2021.115775	doped	50.0	mole %
1710	19	15.0	c1c[nH]cn1	OC(CCC(O)=O)=O	1	1	68.037448128	118.026608672	8.48e-08	387.1681630070887	10.1016/j.ssi.2021.115775	doped	50.0	mole %
1711	19	15.0	c1c[nH]cn1	OC(CCC(O)=O)=O	1	1	68.037448128	118.026608672	4.53e-08	384.3172431233155	10.1016/j.ssi.2021.115775	doped	50.0	mole %
1712	19	15.0	c1c[nH]cn1	OC(CCC(O)=O)=O	1	1	68.037448128	118.026608672	3.21e-08	381.3613455953718	10.1016/j.ssi.2021.115775	doped	50.0	mole %
1713	19	15.0	c1c[nH]cn1	OC(CCC(O)=O)=O	1	1	68.037448128	118.026608672	2.07e-08	378.8843220698602	10.1016/j.ssi.2021.115775	doped	50.0	mole %
1714	19	15.0	c1c[nH]cn1	OC(CCC(O)=O)=O	1	1	68.037448128	118.026608672	1.42e-08	375.8686324094983	10.1016/j.ssi.2021.115775	doped	50.0	mole %
1715	19	15.0	c1c[nH]cn1	OC(CCC(O)=O)=O	1	1	68.037448128	118.026608672	1.01e-08	373.0407897721169	10.1016/j.ssi.2021.115775	doped	50.0	mole %
1716	19	15.0	c1c[nH]cn1	OC(CCC(O)=O)=O	1	1	68.037448128	118.026608672	7.38e-09	370.2551798699664	10.1016/j.ssi.2021.115775	doped	50.0	mole %
1717	19	15.0	c1c[nH]cn1	OC(CCC(O)=O)=O	1	1	68.037448128	118.026608672	5.4e-09	367.7833550080324	10.1016/j.ssi.2021.115775	doped	50.0	mole %
1718	19	15.0	c1c[nH]cn1	OC(CCC(O)=O)=O	1	1	68.037448128	118.026608672	4.07e-09	364.9411276972799	10.1016/j.ssi.2021.115775	doped	50.0	mole %
1719	19	15.0	c1c[nH]cn1	OC(CCC(O)=O)=O	1	1	68.037448128	118.026608672	2.89e-09	362.5396482422809	10.1016/j.ssi.2021.115775	doped	50.0	mole %
1720	19	15.0	c1c[nH]cn1	OC(CCC(O)=O)=O	1	1	68.037448128	118.026608672	2.25e-09	359.6470280208192	10.1016/j.ssi.2021.115775	doped	50.0	mole %
1721	19	15.0	c1c[nH]cn1	OC(CCC(O)=O)=O	1	1	68.037448128	118.026608672	1.5e-09	357.1857194291887	10.1016/j.ssi.2021.115775	doped	50.0	mole %
1722	19	15.0	c1c[nH]cn1	OC(CCC(O)=O)=O	1	1	68.037448128	118.026608672	1.09e-09	354.377573002666	10.1016/j.ssi.2021.115775	doped	50.0	mole %
1723	19	15.0	c1c[nH]cn1	OC(CCC(O)=O)=O	1	1	68.037448128	118.026608672	7.75e-10	351.6132366912632	10.1016/j.ssi.2021.115775	doped	50.0	mole %
1724	19	15.0	c1c[nH]cn1	OC(CCC(O)=O)=O	1	1	68.037448128	118.026608672	5.85e-10	348.76903712193	10.1016/j.ssi.2021.115775	doped	50.0	mole %
1725	19	15.0	c1c[nH]cn1	OC(CCC(O)=O)=O	1	1	68.037448128	118.026608672	4.14e-10	346.2120763619204	10.1016/j.ssi.2021.115775	doped	50.0	mole %
1726	19	15.0	c1c[nH]cn1	OC(CCC(O)=O)=O	1	1	68.037448128	118.026608672	3.23e-10	343.3352617330534	10.1016/j.ssi.2021.115775	doped	50.0	mole %
1727	19	15.0	c1c[nH]cn1	OC(CCC(O)=O)=O	1	1	68.037448128	118.026608672	2.59e-10	340.7398825810365	10.1016/j.ssi.2021.115775	doped	50.0	mole %
1728	19	15.0	c1c[nH]cn1	OC(CCC(O)=O)=O	1	1	68.037448128	118.026608672	1.96e-10	338.0682039078656	10.1016/j.ssi.2021.115775	doped	50.0	mole %
1729	19	15.0	c1c[nH]cn1	OC(CCC(O)=O)=O	1	1	68.037448128	118.026608672	1.57e-10	335.3246025984304	10.1016/j.ssi.2021.115775	doped	50.0	mole %
1730	19	15.0	c1c[nH]cn1	OC(CCC(O)=O)=O	1	1	68.037448128	118.026608672	1.26e-10	332.513687094645	10.1016/j.ssi.2021.115775	doped	50.0	mole %
1731	19	15.0	c1c[nH]cn1	OC(CCC(O)=O)=O	1	1	68.037448128	118.026608672	9.82e-11	329.5303335967379	10.1016/j.ssi.2021.115775	doped	50.0	mole %
1732	19	15.0	c1c[nH]cn1	OC(CCC(O)=O)=O	1	1	68.037448128	118.026608672	8.14e-11	326.7077011539316	10.1016/j.ssi.2021.115775	doped	50.0	mole %
1733	19	15.0	c1c[nH]cn1	OC(CCC(O)=O)=O	1	1	68.037448128	118.026608672	6.54e-11	324.2506405571404	10.1016/j.ssi.2021.115775	doped	50.0	mole %
1734	19	15.0	c1c[nH]cn1	OC(CCC(O)=O)=O	1	1	68.037448128	118.026608672	5.25e-11	321.2049554215703	10.1016/j.ssi.2021.115775	doped	50.0	mole %
1735	19	15.0	c1c[nH]cn1	OC(CCC(O)=O)=O	1	1	68.037448128	118.026608672	4.22e-11	318.3179569844212	10.1016/j.ssi.2021.115775	doped	50.0	mole %
1736	19	15.0	c1c[nH]cn1	OC(CCC(O)=O)=O	1	1	68.037448128	118.026608672	3.61e-11	315.9851183648655	10.1016/j.ssi.2021.115775	doped	50.0	mole %
1737	19	15.0	c1c[nH]cn1	OC(CCC(O)=O)=O	1	1	68.037448128	118.026608672	4.37e-11	315.9	10.1016/j.ssi.2021.115775	doped	50.0	mole %
1738	19	15.0	c1c[nH]cn1	OC(CCC(O)=O)=O	1	1	68.037448128	118.026608672	7.78e-11	315.9	10.1016/j.ssi.2021.115775	doped	50.0	mole %
1739	19	15.0	c1c[nH]cn1	OC(CCC(O)=O)=O	1	1	68.037448128	118.026608672	1.61e-10	315.9	10.1016/j.ssi.2021.115775	doped	50.0	mole %
1740	19	15.0	c1c[nH]cn1	OC(CCC(O)=O)=O	1	1	68.037448128	118.026608672	7.65e-10	315.9	10.1016/j.ssi.2021.115775	doped	50.0	mole %
1741	19	15.0	c1c[nH]cn1	OC(CCC(O)=O)=O	1	1	68.037448128	118.026608672	2.82e-09	315.9	10.1016/j.ssi.2021.115775	doped	50.0	mole %
1742	19	15.0	c1c[nH]cn1	OC(CCC(O)=O)=O	1	1	68.037448128	118.026608672	1.12e-08	315.9	10.1016/j.ssi.2021.115775	doped	50.0	mole %
1743	19	15.0	c1c[nH]cn1	OC(CCC(O)=O)=O	1	1	68.037448128	118.026608672	6.36e-08	315.9	10.1016/j.ssi.2021.115775	doped	50.0	mole %
1744	19	15.0	c1c[nH]cn1	OC(CCC(O)=O)=O	1	1	68.037448128	118.026608672	2.66e-07	315.9	10.1016/j.ssi.2021.115775	doped	50.0	mole %
1745	19	15.0	c1c[nH]cn1	OC(CCC(O)=O)=O	1	1	68.037448128	118.026608672	1.01e-06	315.9	10.1016/j.ssi.2021.115775	doped	50.0	mole %
1746	19	15.0	c1c[nH]cn1	OC(CCC(O)=O)=O	1	1	68.037448128	118.026608672	4.22e-06	362.6	10.1016/j.ssi.2021.115775	doped	50.0	mole %
1747	19	15.0	c1c[nH]cn1	OC(CCC(O)=O)=O	1	1	68.037448128	118.026608672	2.9e-09	362.6	10.1016/j.ssi.2021.115775	doped	50.0	mole %
1748	19	15.0	c1c[nH]cn1	OC(CCC(O)=O)=O	1	1	68.037448128	118.026608672	3.12e-09	362.6	10.1016/j.ssi.2021.115775	doped	50.0	mole %
1749	19	15.0	c1c[nH]cn1	OC(CCC(O)=O)=O	1	1	68.037448128	118.026608672	3.05e-09	362.6	10.1016/j.ssi.2021.115775	doped	50.0	mole %
1750	19	15.0	c1c[nH]cn1	OC(CCC(O)=O)=O	1	1	68.037448128	118.026608672	4.33e-09	362.6	10.1016/j.ssi.2021.115775	doped	50.0	mole %
1751	19	15.0	c1c[nH]cn1	OC(CCC(O)=O)=O	1	1	68.037448128	118.026608672	1.34e-08	362.6	10.1016/j.ssi.2021.115775	doped	50.0	mole %
1752	19	15.0	c1c[nH]cn1	OC(CCC(O)=O)=O	1	1	68.037448128	118.026608672	5.2e-08	362.6	10.1016/j.ssi.2021.115775	doped	50.0	mole %
1753	19	15.0	c1c[nH]cn1	OC(CCC(O)=O)=O	1	1	68.037448128	118.026608672	1.83e-07	362.6	10.1016/j.ssi.2021.115775	doped	50.0	mole %
1754	19	15.0	c1c[nH]cn1	OC(CCC(O)=O)=O	1	1	68.037448128	118.026608672	1.01e-06	362.6	10.1016/j.ssi.2021.115775	doped	50.0	mole %
1755	19	15.0	c1c[nH]cn1	OC(CCC(O)=O)=O	1	1	68.037448128	118.026608672	4.55e-06	362.6	10.1016/j.ssi.2021.115775	doped	50.0	mole %
1756	19	15.0	c1c[nH]cn1	OC(CCC(O)=O)=O	1	1	68.037448128	118.026608672	3.95e-05	406.0	10.1016/j.ssi.2021.115775	doped	50.0	mole %
1757	19	15.0	c1c[nH]cn1	OC(CCC(O)=O)=O	1	1	68.037448128	118.026608672	3.95e-05	406.0	10.1016/j.ssi.2021.115775	doped	50.0	mole %
1758	19	15.0	c1c[nH]cn1	OC(CCC(O)=O)=O	1	1	68.037448128	118.026608672	3.75e-05	406.0	10.1016/j.ssi.2021.115775	doped	50.0	mole %
1759	19	15.0	c1c[nH]cn1	OC(CCC(O)=O)=O	1	1	68.037448128	118.026608672	3.85e-05	406.0	10.1016/j.ssi.2021.115775	doped	50.0	mole %
1760	19	15.0	c1c[nH]cn1	OC(CCC(O)=O)=O	1	1	68.037448128	118.026608672	3.57e-05	406.0	10.1016/j.ssi.2021.115775	doped	50.0	mole %
1761	19	15.0	c1c[nH]cn1	OC(CCC(O)=O)=O	1	1	68.037448128	118.026608672	3.66e-05	406.0	10.1016/j.ssi.2021.115775	doped	50.0	mole %
1762	19	15.0	c1c[nH]cn1	OC(CCC(O)=O)=O	1	1	68.037448128	118.026608672	3.4e-05	406.0	10.1016/j.ssi.2021.115775	doped	50.0	mole %
1763	19	15.0	c1c[nH]cn1	OC(CCC(O)=O)=O	1	1	68.037448128	118.026608672	4.48e-05	406.0	10.1016/j.ssi.2021.115775	doped	50.0	mole %
1764	60		c1ccc2[nH]c(COCCOCCOCc3nc4ccccc4[nH]3)nc2c1				366.1691905640001		7.585775750291836e-05	452.1756253185445	10.1021/cm0310768	un-doped
1765	60		c1ccc2[nH]c(COCCOCCOCc3nc4ccccc4[nH]3)nc2c1				366.1691905640001		5.011872336272725e-05	442.6841449794258	10.1021/cm0310768	un-doped
1766	60		c1ccc2[nH]c(COCCOCCOCc3nc4ccccc4[nH]3)nc2c1				366.1691905640001		2.630267991895381e-05	432.4787056902542	10.1021/cm0310768	un-doped
1767	60		c1ccc2[nH]c(COCCOCCOCc3nc4ccccc4[nH]3)nc2c1				366.1691905640001		1.258925411794166e-05	423.8006157990773	10.1021/cm0310768	un-doped
1768	60		c1ccc2[nH]c(COCCOCCOCc3nc4ccccc4[nH]3)nc2c1				366.1691905640001		5.248074602497723e-06	412.4165799467669	10.1021/cm0310768	un-doped
1769	60		c1ccc2[nH]c(COCCOCCOCc3nc4ccccc4[nH]3)nc2c1				366.1691905640001		1.819700858609983e-06	402.5947118059755	10.1021/cm0310768	un-doped
1770	60		c1ccc2[nH]c(COCCOCCOCc3nc4ccccc4[nH]3)nc2c1				366.1691905640001		6.30957344480193e-07	391.4018648179026	10.1021/cm0310768	un-doped
1771	60		c1ccc2[nH]c(COCCOCCOCc3nc4ccccc4[nH]3)nc2c1				366.1691905640001		2.187761623949552e-07	383.4156781382306	10.1021/cm0310768	un-doped
1772	60		c1ccc2[nH]c(COCCOCCOCc3nc4ccccc4[nH]3)nc2c1				366.1691905640001		3.981071705534969e-08	372.4441462739375	10.1021/cm0310768	un-doped
1773	60		c1ccc2[nH]c(COCCOCCOCc3nc4ccccc4[nH]3)nc2c1				366.1691905640001		5.495408738576248e-09	362.0908380138602	10.1021/cm0310768	un-doped
1774	60		c1ccc2[nH]c(COCCOCCOCc3nc4ccccc4[nH]3)nc2c1				366.1691905640001		7.244359600749891e-10	351.5633155444944	10.1021/cm0310768	un-doped
1775	60		c1ccc2[nH]c(COCCOCCOCc3nc4ccccc4[nH]3)nc2c1				366.1691905640001		8.317637711026709e-11	343.0259205091058	10.1021/cm0310768	un-doped
1776	60		c1ccc2[nH]c(COCCOCCOCc3nc4ccccc4[nH]3)nc2c1				366.1691905640001		1.995262314968883e-12	330.9813478804314	10.1021/cm0310768	un-doped
1777	61		c1ccc2[nH]c(COCCOCCOCCOCCOCCOCCOCCOCCOCCOCCOCc3nc4ccccc4[nH]3)nc2c1				718.3789085479998		7.943282347242822e-05	382.3593966738691	10.1021/cm0310768	un-doped
1778	61		c1ccc2[nH]c(COCCOCCOCCOCCOCCOCCOCCOCCOCCOCCOCc3nc4ccccc4[nH]3)nc2c1				718.3789085479998		4.78630092322638e-05	371.4118724006	10.1021/cm0310768	un-doped
1779	61		c1ccc2[nH]c(COCCOCCOCCOCCOCCOCCOCCOCCOCCOCCOCc3nc4ccccc4[nH]3)nc2c1				718.3789085479998		3.311311214825908e-05	361.069916223121	10.1021/cm0310768	un-doped
1780	61		c1ccc2[nH]c(COCCOCCOCCOCCOCCOCCOCCOCCOCCOCCOCc3nc4ccccc4[nH]3)nc2c1				718.3789085479998		2.089296130854041e-05	352.7625032172425	10.1021/cm0310768	un-doped
1781	61		c1ccc2[nH]c(COCCOCCOCCOCCOCCOCCOCCOCCOCCOCCOCc3nc4ccccc4[nH]3)nc2c1				718.3789085479998		1e-05	341.3409727299925	10.1021/cm0310768	un-doped
1782	61		c1ccc2[nH]c(COCCOCCOCCOCCOCCOCCOCCOCCOCCOCCOCc3nc4ccccc4[nH]3)nc2c1				718.3789085479998		5.248074602497723e-06	331.9371211577778	10.1021/cm0310768	un-doped
1783	61		c1ccc2[nH]c(COCCOCCOCCOCCOCCOCCOCCOCCOCCOCCOCc3nc4ccccc4[nH]3)nc2c1				718.3789085479998		1.995262314968879e-06	322.4262382520369	10.1021/cm0310768	un-doped
1784	61		c1ccc2[nH]c(COCCOCCOCCOCCOCCOCCOCCOCCOCCOCCOCc3nc4ccccc4[nH]3)nc2c1				718.3789085479998		6.918309709189363e-07	312.864799965679	10.1021/cm0310768	un-doped
1785	61		c1ccc2[nH]c(COCCOCCOCCOCCOCCOCCOCCOCCOCCOCCOCc3nc4ccccc4[nH]3)nc2c1				718.3789085479998		1.995262314968879e-07	302.7651591945489	10.1021/cm0310768	un-doped
1786	61		c1ccc2[nH]c(COCCOCCOCCOCCOCCOCCOCCOCCOCCOCCOCc3nc4ccccc4[nH]3)nc2c1				718.3789085479998		4.168693834703355e-08	292.2849952086744	10.1021/cm0310768	un-doped
1787	61		c1ccc2[nH]c(COCCOCCOCCOCCOCCOCCOCCOCCOCCOCCOCc3nc4ccccc4[nH]3)nc2c1				718.3789085479998		5.754399373371567e-09	282.9879539733756	10.1021/cm0310768	un-doped
1788	62		O=C(O)c1nnn(CCCCCCn2nnc(C(=O)O)c2C(=O)O)c1C(=O)O				396.102961472		8.893621058795077e-06	402.9071535199339	10.1016/j.synthmet.2011.01.010	un-doped
1789	62		O=C(O)c1nnn(CCCCCCn2nnc(C(=O)O)c2C(=O)O)c1C(=O)O				396.102961472		3.461609977721591e-06	392.7509081970038	10.1016/j.synthmet.2011.01.010	un-doped
1790	62		O=C(O)c1nnn(CCCCCCn2nnc(C(=O)O)c2C(=O)O)c1C(=O)O				396.102961472		1.523246451216172e-06	382.0181627280674	10.1016/j.synthmet.2011.01.010	un-doped
1791	62		O=C(O)c1nnn(CCCCCCn2nnc(C(=O)O)c2C(=O)O)c1C(=O)O				396.102961472		4.504176682776339e-07	372.2757686170158	10.1016/j.synthmet.2011.01.010	un-doped
1792	62		O=C(O)c1nnn(CCCCCCn2nnc(C(=O)O)c2C(=O)O)c1C(=O)O				396.102961472		1.215387526841901e-07	362.6355058598875	10.1016/j.synthmet.2011.01.010	un-doped
1793	62		O=C(O)c1nnn(CCCCCCn2nnc(C(=O)O)c2C(=O)O)c1C(=O)O				396.102961472		2.491717107706724e-08	352.7603576119555	10.1016/j.synthmet.2011.01.010	un-doped
1794	62		O=C(O)c1nnn(CCCCCCn2nnc(C(=O)O)c2C(=O)O)c1C(=O)O				396.102961472		2.68926692156929e-09	342.9107599916771	10.1016/j.synthmet.2011.01.010	un-doped
1795	62		O=C(O)c1nnn(CCCCCCn2nnc(C(=O)O)c2C(=O)O)c1C(=O)O				396.102961472		2.417220044917766e-10	332.7887022143869	10.1016/j.synthmet.2011.01.010	un-doped
1796	62		O=C(O)c1nnn(CCCCCCn2nnc(C(=O)O)c2C(=O)O)c1C(=O)O				396.102961472		3.33305177529312e-11	323.2357059886716	10.1016/j.synthmet.2011.01.010	un-doped
1797	62		O=C(O)c1nnn(CCCCCCn2nnc(C(=O)O)c2C(=O)O)c1C(=O)O				396.102961472		1.049857681050936e-11	312.8996497086544	10.1016/j.synthmet.2011.01.010	un-doped
1798	62		O=C(O)c1nnn(CCCCCCn2nnc(C(=O)O)c2C(=O)O)c1C(=O)O				396.102961472		4.920257703747688e-12	303.1948487122437	10.1016/j.synthmet.2011.01.010	un-doped
1799	62		O=C(O)c1nnn(CCCCCCn2nnc(C(=O)O)c2C(=O)O)c1C(=O)O				396.102961472		3.03800343098654e-12	293.1842556597482	10.1016/j.synthmet.2011.01.010	un-doped
1800	63		O=C(O)c1nnn(CCCCCCCCn2nnc(C(=O)O)c2C(=O)O)c1C(=O)O				424.1342616		1.079475820778602e-06	402.519243486029	10.1016/j.synthmet.2011.01.010	un-doped
1801	63		O=C(O)c1nnn(CCCCCCCCn2nnc(C(=O)O)c2C(=O)O)c1C(=O)O				424.1342616		3.497246989524188e-07	392.6150454269114	10.1016/j.synthmet.2011.01.010	un-doped
1802	63		O=C(O)c1nnn(CCCCCCCCn2nnc(C(=O)O)c2C(=O)O)c1C(=O)O				424.1342616		1.133228355898542e-07	382.7570521657738	10.1016/j.synthmet.2011.01.010	un-doped
1803	63		O=C(O)c1nnn(CCCCCCCCn2nnc(C(=O)O)c2C(=O)O)c1C(=O)O				424.1342616		3.454604608164398e-08	373.1801268892814	10.1016/j.synthmet.2011.01.010	un-doped
1804	63		O=C(O)c1nnn(CCCCCCCCn2nnc(C(=O)O)c2C(=O)O)c1C(=O)O				424.1342616		8.508040763188172e-09	362.7244720712797	10.1016/j.synthmet.2011.01.010	un-doped
1805	63		O=C(O)c1nnn(CCCCCCCCn2nnc(C(=O)O)c2C(=O)O)c1C(=O)O				424.1342616		2.227459734012814e-09	352.8368009107959	10.1016/j.synthmet.2011.01.010	un-doped
1806	63		O=C(O)c1nnn(CCCCCCCCn2nnc(C(=O)O)c2C(=O)O)c1C(=O)O				424.1342616		5.006050103856134e-10	343.1333494389147	10.1016/j.synthmet.2011.01.010	un-doped
1807	63		O=C(O)c1nnn(CCCCCCCCn2nnc(C(=O)O)c2C(=O)O)c1C(=O)O				424.1342616		8.548777031579242e-11	333.1426564687622	10.1016/j.synthmet.2011.01.010	un-doped
1808	63		O=C(O)c1nnn(CCCCCCCCn2nnc(C(=O)O)c2C(=O)O)c1C(=O)O				424.1342616		1.982147458715222e-11	323.4025770882199	10.1016/j.synthmet.2011.01.010	un-doped
1809	63		O=C(O)c1nnn(CCCCCCCCn2nnc(C(=O)O)c2C(=O)O)c1C(=O)O				424.1342616		1.222778122823349e-11	313.4702807395541	10.1016/j.synthmet.2011.01.010	un-doped
1810	63		O=C(O)c1nnn(CCCCCCCCn2nnc(C(=O)O)c2C(=O)O)c1C(=O)O				424.1342616		9.067315136689005e-12	303.1805560064356	10.1016/j.synthmet.2011.01.010	un-doped
1811	63		O=C(O)c1nnn(CCCCCCCCn2nnc(C(=O)O)c2C(=O)O)c1C(=O)O				424.1342616		5.951524147111679e-12	293.1695548260474	10.1016/j.synthmet.2011.01.010	un-doped
1812	64		O=C(O)c1nnn(CCCCCCCCCCn2nnc(C(=O)O)c2C(=O)O)c1C(=O)O				452.165561728		5.509778106453349e-07	402.7843536631069	10.1016/j.synthmet.2011.01.010	un-doped
1813	64		O=C(O)c1nnn(CCCCCCCCCCn2nnc(C(=O)O)c2C(=O)O)c1C(=O)O				452.165561728		1.441075796258345e-07	393.1017888007272	10.1016/j.synthmet.2011.01.010	un-doped
1814	64		O=C(O)c1nnn(CCCCCCCCCCn2nnc(C(=O)O)c2C(=O)O)c1C(=O)O				452.165561728		4.260820081935904e-08	383.0081658286985	10.1016/j.synthmet.2011.01.010	un-doped
1815	64		O=C(O)c1nnn(CCCCCCCCCCn2nnc(C(=O)O)c2C(=O)O)c1C(=O)O				452.165561728		2.054618158290844e-08	373.1985331274912	10.1016/j.synthmet.2011.01.010	un-doped
1816	64		O=C(O)c1nnn(CCCCCCCCCCn2nnc(C(=O)O)c2C(=O)O)c1C(=O)O				452.165561728		1.190616204275969e-08	363.0988809063738	10.1016/j.synthmet.2011.01.010	un-doped
1817	64		O=C(O)c1nnn(CCCCCCCCCCn2nnc(C(=O)O)c2C(=O)O)c1C(=O)O				452.165561728		6.297153995400492e-09	352.8038972781691	10.1016/j.synthmet.2011.01.010	un-doped
1818	64		O=C(O)c1nnn(CCCCCCCCCCn2nnc(C(=O)O)c2C(=O)O)c1C(=O)O				452.165561728		2.947261473127926e-09	343.080267638193	10.1016/j.synthmet.2011.01.010	un-doped
1819	64		O=C(O)c1nnn(CCCCCCCCCCn2nnc(C(=O)O)c2C(=O)O)c1C(=O)O				452.165561728		8.463179750381124e-10	332.9156024873783	10.1016/j.synthmet.2011.01.010	un-doped
1820	64		O=C(O)c1nnn(CCCCCCCCCCn2nnc(C(=O)O)c2C(=O)O)c1C(=O)O				452.165561728		1.203404760037441e-10	323.0487225436586	10.1016/j.synthmet.2011.01.010	un-doped
1821	64		O=C(O)c1nnn(CCCCCCCCCCn2nnc(C(=O)O)c2C(=O)O)c1C(=O)O				452.165561728		1.876156230767725e-11	313.1721239447002	10.1016/j.synthmet.2011.01.010	un-doped
1822	64		O=C(O)c1nnn(CCCCCCCCCCn2nnc(C(=O)O)c2C(=O)O)c1C(=O)O				452.165561728		9.066503426093282e-12	303.3151983562316	10.1016/j.synthmet.2011.01.010	un-doped
1823	64		O=C(O)c1nnn(CCCCCCCCCCn2nnc(C(=O)O)c2C(=O)O)c1C(=O)O				452.165561728		5.598595748314821e-12	293.1708912436226	10.1016/j.synthmet.2011.01.010	un-doped
1824	65		O=C(O)c1nnn(CCC(F)(F)C(F)(F)C(F)(F)C(F)(F)F)c1C(=O)O				403.021459652		4.46e-06	403.0621437182563	10.1016/j.cap.2009.05.009	un-doped
1825	65		O=C(O)c1nnn(CCC(F)(F)C(F)(F)C(F)(F)C(F)(F)F)c1C(=O)O				403.021459652		3.17e-06	393.2685017099315	10.1016/j.cap.2009.05.009	un-doped
1826	65		O=C(O)c1nnn(CCC(F)(F)C(F)(F)C(F)(F)C(F)(F)F)c1C(=O)O				403.021459652		2.96e-06	383.13163368478	10.1016/j.cap.2009.05.009	un-doped
1827	65		O=C(O)c1nnn(CCC(F)(F)C(F)(F)C(F)(F)C(F)(F)F)c1C(=O)O				403.021459652		2.03e-06	373.3127662886626	10.1016/j.cap.2009.05.009	un-doped
1828	65		O=C(O)c1nnn(CCC(F)(F)C(F)(F)C(F)(F)C(F)(F)F)c1C(=O)O				403.021459652		1.3e-06	363.0774883606434	10.1016/j.cap.2009.05.009	un-doped
1829	65		O=C(O)c1nnn(CCC(F)(F)C(F)(F)C(F)(F)C(F)(F)F)c1C(=O)O				403.021459652		5.74e-07	353.3883582566363	10.1016/j.cap.2009.05.009	un-doped
1830	65		O=C(O)c1nnn(CCC(F)(F)C(F)(F)C(F)(F)C(F)(F)F)c1C(=O)O				403.021459652		3.44e-07	343.2296745393257	10.1016/j.cap.2009.05.009	un-doped
1831	65		O=C(O)c1nnn(CCC(F)(F)C(F)(F)C(F)(F)C(F)(F)F)c1C(=O)O				403.021459652		1.99e-07	333.1808475654309	10.1016/j.cap.2009.05.009	un-doped
1832	65		O=C(O)c1nnn(CCC(F)(F)C(F)(F)C(F)(F)C(F)(F)F)c1C(=O)O				403.021459652		1.08e-07	323.1292352144948	10.1016/j.cap.2009.05.009	un-doped
1833	65		O=C(O)c1nnn(CCC(F)(F)C(F)(F)C(F)(F)C(F)(F)F)c1C(=O)O				403.021459652		6.01e-08	313.2616173070779	10.1016/j.cap.2009.05.009	un-doped
1834	65		O=C(O)c1nnn(CCC(F)(F)C(F)(F)C(F)(F)C(F)(F)F)c1C(=O)O				403.021459652		3.48e-08	303.0933097001377	10.1016/j.cap.2009.05.009	un-doped
1835	65		O=C(O)c1nnn(CCC(F)(F)C(F)(F)C(F)(F)C(F)(F)F)c1C(=O)O				403.021459652		1.95e-08	293.0919115718256	10.1016/j.cap.2009.05.009	un-doped
1836	66		O=C(O)c1nnn(CCC(F)(F)C(F)(F)C(F)(F)C(F)(F)C(F)(F)C(F)(F)F)c1C(=O)O				503.015072532		2.3e-05	393.2685017099315	10.1016/j.cap.2009.05.009	un-doped
1837	66		O=C(O)c1nnn(CCC(F)(F)C(F)(F)C(F)(F)C(F)(F)C(F)(F)C(F)(F)F)c1C(=O)O				503.015072532		1.24e-05	383.333282222229	10.1016/j.cap.2009.05.009	un-doped
1838	66		O=C(O)c1nnn(CCC(F)(F)C(F)(F)C(F)(F)C(F)(F)C(F)(F)C(F)(F)F)c1C(=O)O				503.015072532		6.96e-06	372.7396137970314	10.1016/j.cap.2009.05.009	un-doped
1839	66		O=C(O)c1nnn(CCC(F)(F)C(F)(F)C(F)(F)C(F)(F)C(F)(F)C(F)(F)F)c1C(=O)O				503.015072532		3.28e-06	363.621289881074	10.1016/j.cap.2009.05.009	un-doped
1840	66		O=C(O)c1nnn(CCC(F)(F)C(F)(F)C(F)(F)C(F)(F)C(F)(F)C(F)(F)F)c1C(=O)O				503.015072532		1.22e-06	353.2169765969028	10.1016/j.cap.2009.05.009	un-doped
1841	66		O=C(O)c1nnn(CCC(F)(F)C(F)(F)C(F)(F)C(F)(F)C(F)(F)C(F)(F)F)c1C(=O)O				503.015072532		5.18e-07	343.2296745393257	10.1016/j.cap.2009.05.009	un-doped
1842	66		O=C(O)c1nnn(CCC(F)(F)C(F)(F)C(F)(F)C(F)(F)C(F)(F)C(F)(F)F)c1C(=O)O				503.015072532		1.99e-07	333.3333333333333	10.1016/j.cap.2009.05.009	un-doped
1843	66		O=C(O)c1nnn(CCC(F)(F)C(F)(F)C(F)(F)C(F)(F)C(F)(F)C(F)(F)F)c1C(=O)O				503.015072532		6.9e-08	323.1292352144948	10.1016/j.cap.2009.05.009	un-doped
1844	66		O=C(O)c1nnn(CCC(F)(F)C(F)(F)C(F)(F)C(F)(F)C(F)(F)C(F)(F)F)c1C(=O)O				503.015072532		3.73e-08	312.9923761317022	10.1016/j.cap.2009.05.009	un-doped
1845	66		O=C(O)c1nnn(CCC(F)(F)C(F)(F)C(F)(F)C(F)(F)C(F)(F)C(F)(F)F)c1C(=O)O				503.015072532		2.16e-08	303.0933097001377	10.1016/j.cap.2009.05.009	un-doped
1846	66		O=C(O)c1nnn(CCC(F)(F)C(F)(F)C(F)(F)C(F)(F)C(F)(F)C(F)(F)F)c1C(=O)O				503.015072532		1.59e-08	293.209903692275	10.1016/j.cap.2009.05.009	un-doped
1847	67		O=C(O)c1nnn(CCC(F)(F)C(F)(F)C(F)(F)C(F)(F)C(F)(F)C(F)(F)C(F)(F)C(F)(F)F)c1C(=O)O				603.008685412		1.81e-05	403.0621437182563	10.1016/j.cap.2009.05.009	un-doped
1848	67		O=C(O)c1nnn(CCC(F)(F)C(F)(F)C(F)(F)C(F)(F)C(F)(F)C(F)(F)C(F)(F)C(F)(F)F)c1C(=O)O				603.008685412		1.16e-05	393.2685017099315	10.1016/j.cap.2009.05.009	un-doped
1849	67		O=C(O)c1nnn(CCC(F)(F)C(F)(F)C(F)(F)C(F)(F)C(F)(F)C(F)(F)C(F)(F)C(F)(F)F)c1C(=O)O				603.008685412		4.46e-06	383.13163368478	10.1016/j.cap.2009.05.009	un-doped
1850	67		O=C(O)c1nnn(CCC(F)(F)C(F)(F)C(F)(F)C(F)(F)C(F)(F)C(F)(F)C(F)(F)C(F)(F)F)c1C(=O)O				603.008685412		1.26e-06	373.3127662886626	10.1016/j.cap.2009.05.009	un-doped
1851	67		O=C(O)c1nnn(CCC(F)(F)C(F)(F)C(F)(F)C(F)(F)C(F)(F)C(F)(F)C(F)(F)C(F)(F)F)c1C(=O)O				603.008685412		3.81e-07	362.7158567402944	10.1016/j.cap.2009.05.009	un-doped
1852	67		O=C(O)c1nnn(CCC(F)(F)C(F)(F)C(F)(F)C(F)(F)C(F)(F)C(F)(F)C(F)(F)C(F)(F)F)c1C(=O)O				603.008685412		8.76e-08	352.874711480814	10.1016/j.cap.2009.05.009	un-doped
1853	67		O=C(O)c1nnn(CCC(F)(F)C(F)(F)C(F)(F)C(F)(F)C(F)(F)C(F)(F)C(F)(F)C(F)(F)F)c1C(=O)O				603.008685412		2.39e-08	343.0680022532706	10.1016/j.cap.2009.05.009	un-doped
1854	67		O=C(O)c1nnn(CCC(F)(F)C(F)(F)C(F)(F)C(F)(F)C(F)(F)C(F)(F)C(F)(F)C(F)(F)F)c1C(=O)O				603.008685412		5.14e-09	333.1808475654309	10.1016/j.cap.2009.05.009	un-doped
1855	67		O=C(O)c1nnn(CCC(F)(F)C(F)(F)C(F)(F)C(F)(F)C(F)(F)C(F)(F)C(F)(F)C(F)(F)F)c1C(=O)O				603.008685412		8.69e-10	323.1292352144948	10.1016/j.cap.2009.05.009	un-doped
1856	67		O=C(O)c1nnn(CCC(F)(F)C(F)(F)C(F)(F)C(F)(F)C(F)(F)C(F)(F)C(F)(F)C(F)(F)F)c1C(=O)O				603.008685412		1.42e-10	312.9923761317022	10.1016/j.cap.2009.05.009	un-doped
1857	67		O=C(O)c1nnn(CCC(F)(F)C(F)(F)C(F)(F)C(F)(F)C(F)(F)C(F)(F)C(F)(F)C(F)(F)F)c1C(=O)O				603.008685412		3.62e-11	303.4721769121402	10.1016/j.cap.2009.05.009	un-doped
1858	67		O=C(O)c1nnn(CCC(F)(F)C(F)(F)C(F)(F)C(F)(F)C(F)(F)C(F)(F)C(F)(F)C(F)(F)F)c1C(=O)O				603.008685412		1.89e-11	292.9740143768208	10.1016/j.cap.2009.05.009	un-doped
1908	28		CP(=O)(O)O				95.99763065		0.08189	451.2317724925502	10.1039/b618686f	un-doped
1909	28		CP(=O)(O)O				95.99763065		0.072639	441.7374771842593	10.1039/b618686f	un-doped
1910	28		CP(=O)(O)O				95.99763065		0.06706	436.8992907813812	10.1039/b618686f	un-doped
1911	28		CP(=O)(O)O				95.99763065		0.069794	432.6344844294849	10.1039/b618686f	un-doped
1912	28		CP(=O)(O)O				95.99763065		0.061909	423.8990916690263	10.1039/b618686f	un-doped
1913	28		CP(=O)(O)O				95.99763065		0.052765	417.2478581624321	10.1039/b618686f	un-doped
1914	28		CP(=O)(O)O				95.99763065		0.052765	413.3565419253073	10.1039/b618686f	un-doped
1915	28		CP(=O)(O)O				95.99763065		0.043209	404.1427868797469	10.1039/b618686f	un-doped
1916	28		CP(=O)(O)O				95.99763065		0.036827	397.2997916957192	10.1039/b618686f	un-doped
1917	28		CP(=O)(O)O				95.99763065		0.038328	393.3815907643444	10.1039/b618686f	un-doped
1918	28		CP(=O)(O)O				95.99763065		0.02675	385.7727027235553	10.1039/b618686f	un-doped
1919	68		O=P(O)(O)CCCP(=O)(O)O				203.9952613		0.052765	498.6111187287809	10.1039/b618686f	un-doped
1920	68		O=P(O)(O)CCCP(=O)(O)O				203.9952613		0.048712	491.8483513489187	10.1039/b618686f	un-doped
1921	68		O=P(O)(O)CCCP(=O)(O)O				203.9952613		0.043209	480.5890098905219	10.1039/b618686f	un-doped
1922	68		O=P(O)(O)CCCP(=O)(O)O				203.9952613		0.043209	471.4999497852554	10.1039/b618686f	un-doped
1923	68		O=P(O)(O)CCCP(=O)(O)O				203.9952613		0.03989	465.4479377863669	10.1039/b618686f	un-doped
1924	68		O=P(O)(O)CCCP(=O)(O)O				203.9952613		0.035384	451.7428011396567	10.1039/b618686f	un-doped
1925	68		O=P(O)(O)CCCP(=O)(O)O				203.9952613		0.032666	444.1970760283273	10.1039/b618686f	un-doped
1926	68		O=P(O)(O)CCCP(=O)(O)O				203.9952613		0.030157	439.7893233225556	10.1039/b618686f	un-doped
1927	69		O=P(O)(O)CCCCCCP(=O)(O)O				246.042211492		0.033998	531.143605296564	10.1039/b618686f	un-doped
1928	69		O=P(O)(O)CCCCCCP(=O)(O)O				246.042211492		0.031387	521.4234652030658	10.1039/b618686f	un-doped
1929	69		O=P(O)(O)CCCCCCP(=O)(O)O				246.042211492		0.031387	510.0880105853464	10.1039/b618686f	un-doped
1930	69		O=P(O)(O)CCCCCCP(=O)(O)O				246.042211492		0.027841	501.1167386520862	10.1039/b618686f	un-doped
1931	69		O=P(O)(O)CCCCCCP(=O)(O)O				246.042211492		0.02675	490.6383744954397	10.1039/b618686f	un-doped
1932	69		O=P(O)(O)CCCCCCP(=O)(O)O				246.042211492		0.021906	480.5890098905219	10.1039/b618686f	un-doped
1933	70		O=P(O)(O)CCCCCCCCCP(=O)(O)O				288.089161684		0.011559	504.2844002646484	10.1039/b618686f	un-doped
1934	70		O=P(O)(O)CCCCCCCCCP(=O)(O)O				288.089161684		0.011559	494.8993201568039	10.1039/b618686f	un-doped
1935	70		O=P(O)(O)CCCCCCCCCP(=O)(O)O				288.089161684		0.011106	487.0439016502509	10.1039/b618686f	un-doped
1936	70		O=P(O)(O)CCCCCCCCCP(=O)(O)O				288.089161684		0.009851	477.7114183538638	10.1039/b618686f	un-doped
1937	70		O=P(O)(O)CCCCCCCCCP(=O)(O)O				288.089161684		0.009095	468.1794794125096	10.1039/b618686f	un-doped
1938	70		O=P(O)(O)CCCCCCCCCP(=O)(O)O				288.089161684		0.008738	456.9174793324801	10.1039/b618686f	un-doped
1939	70		O=P(O)(O)CCCCCCCCCP(=O)(O)O				288.089161684		0.008067	446.6842183785541	10.1039/b618686f	un-doped
1940	70		O=P(O)(O)CCCCCCCCCP(=O)(O)O				288.089161684		0.006606	438.3394474380593	10.1039/b618686f	un-doped
1941	56		CCCCCCCP(=O)(O)O				180.091531034		0.010253	474.8678561473306	10.1039/b618686f	un-doped
1942	56		CCCCCCCP(=O)(O)O				180.091531034		0.008738	466.5367206387447	10.1039/b618686f	un-doped
1943	56		CCCCCCCP(=O)(O)O				180.091531034		0.008396	455.873081287185	10.1039/b618686f	un-doped
1944	56		CCCCCCCP(=O)(O)O				180.091531034		0.007448	447.6868913696712	10.1039/b618686f	un-doped
1945	56		CCCCCCCP(=O)(O)O				180.091531034		0.006876	437.3781628455124	10.1039/b618686f	un-doped
1946	56		CCCCCCCP(=O)(O)O				180.091531034		0.00563	428.9128431946115	10.1039/b618686f	un-doped
1947	56		CCCCCCCP(=O)(O)O				180.091531034		0.004799	418.561354397573	10.1039/b618686f	un-doped
1948	56		CCCCCCCP(=O)(O)O				180.091531034		0.004611	409.1169252081075	10.1039/b618686f	un-doped
1949	56		CCCCCCCP(=O)(O)O				180.091531034		0.003486	400.0892999317447	10.1039/b618686f	un-doped
1950	56		CCCCCCCP(=O)(O)O				180.091531034		0.002743	390.3023906802034	10.1039/b618686f	un-doped
1951	56		CCCCCCCP(=O)(O)O				180.091531034		0.002433	380.9828595811475	10.1039/b618686f	un-doped
1952	57		CCCCCCCc1ncc[nH]1				166.146998576		0.000705	441.7374771842593	10.1039/b618686f	un-doped
1953	57		CCCCCCCc1ncc[nH]1				166.146998576		0.000533	421.2133133734385	10.1039/b618686f	un-doped
1954	57		CCCCCCCc1ncc[nH]1				166.146998576		0.000372	395.723182136739	10.1039/b618686f	un-doped
1955	57		CCCCCCCc1ncc[nH]1				166.146998576		0.000221	372.0980076384279	10.1039/b618686f	un-doped
1956	57		CCCCCCCc1ncc[nH]1				166.146998576		0.000154	352.3754687474673	10.1039/b618686f	un-doped
1957	57		CCCCCCCc1ncc[nH]1				166.146998576		9.19e-05	333.798314385272	10.1039/b618686f	un-doped
1958	73		c1c[nH]c(COCCOCCOCc2ncc[nH]2)n1				266.137890436		5.04e-05	392.6073604457507	10.1039/b618686f	un-doped
1959	73		c1c[nH]c(COCCOCCOCc2ncc[nH]2)n1				266.137890436		1.52e-05	364.282269216254	10.1039/b618686f	un-doped
1960	73		c1c[nH]c(COCCOCCOCc2ncc[nH]2)n1				266.137890436		2.96e-06	337.1843153995111	10.1039/b618686f	un-doped
1961	73		c1c[nH]c(COCCOCCOCc2ncc[nH]2)n1				266.137890436		5.52e-07	319.111287827851	10.1039/b618686f	un-doped
1962	73		c1c[nH]c(COCCOCCOCc2ncc[nH]2)n1				266.137890436		8.44e-08	304.7281002579828	10.1039/b618686f	un-doped
1963	73		c1c[nH]c(COCCOCCOCc2ncc[nH]2)n1				266.137890436		1.1e-08	294.1660114118762	10.1039/b618686f	un-doped
1964	73		c1c[nH]c(COCCOCCOCc2ncc[nH]2)n1				266.137890436		9.23e-10	283.3019293144689	10.1039/b618686f	un-doped
1965	74		c1c[nH]c(COCCOCCOCCOCc2ncc[nH]2)n1				310.1641051840001		2.88e-05	391.83601819373	10.1039/b618686f	un-doped
1966	74		c1c[nH]c(COCCOCCOCCOCc2ncc[nH]2)n1				310.1641051840001		1.58e-05	366.6258978668239	10.1039/b618686f	un-doped
1967	74		c1c[nH]c(COCCOCCOCCOCc2ncc[nH]2)n1				310.1641051840001		3.2e-06	337.1843153995111	10.1039/b618686f	un-doped
1968	74		c1c[nH]c(COCCOCCOCCOCc2ncc[nH]2)n1				310.1641051840001		3.7e-07	312.1197990697581	10.1039/b618686f	un-doped
1969	74		c1c[nH]c(COCCOCCOCCOCc2ncc[nH]2)n1				310.1641051840001		3.79e-08	295.6923829346464	10.1039/b618686f	un-doped
1970	74		c1c[nH]c(COCCOCCOCCOCc2ncc[nH]2)n1				310.1641051840001		3.89e-09	282.9000765810508	10.1039/b618686f	un-doped
1971	74		c1c[nH]c(COCCOCCOCCOCc2ncc[nH]2)n1				310.1641051840001		4.68e-10	273.2117267937375	10.1039/b618686f	un-doped
1972	75		c1c[nH]c(COCCOCCOCCOCCOCCOCc2ncc[nH]2)n1				398.2165346800001		1.35e-05	391.4514825246272	10.1039/b618686f	un-doped
1973	75		c1c[nH]c(COCCOCCOCCOCCOCCOCc2ncc[nH]2)n1				398.2165346800001		4.97e-06	363.9498899233558	10.1039/b618686f	un-doped
1974	75		c1c[nH]c(COCCOCCOCCOCCOCCOCc2ncc[nH]2)n1				398.2165346800001		1.9e-06	342.3939913963238	10.1039/b618686f	un-doped
1975	75		c1c[nH]c(COCCOCCOCCOCCOCCOCc2ncc[nH]2)n1				398.2165346800001		6.48e-07	323.2488317787219	10.1039/b618686f	un-doped
1976	75		c1c[nH]c(COCCOCCOCCOCCOCCOCc2ncc[nH]2)n1				398.2165346800001		1.6e-07	305.4280987131398	10.1039/b618686f	un-doped
1977	75		c1c[nH]c(COCCOCCOCCOCCOCCOCc2ncc[nH]2)n1				398.2165346800001		3.11e-08	290.5236980180473	10.1039/b618686f	un-doped
1978	75		c1c[nH]c(COCCOCCOCCOCCOCCOCc2ncc[nH]2)n1				398.2165346800001		1.9e-09	273.3989891892572	10.1039/b618686f	un-doped
2004	73		c1c[nH]c(COCCOCCOCc2ncc[nH]2)n1				266.137890436		5.185263107578818e-05	393.4126258185458	10.1016/S0167-2738(01)00917-1	un-doped
2005	73		c1c[nH]c(COCCOCCOCc2ncc[nH]2)n1				266.137890436		3.56272813146895e-05	383.3296189332141	10.1016/S0167-2738(01)00917-1	un-doped
2006	73		c1c[nH]c(COCCOCCOCc2ncc[nH]2)n1				266.137890436		2.565476737279512e-05	373.3449099326536	10.1016/S0167-2738(01)00917-1	un-doped
2007	73		c1c[nH]c(COCCOCCOCc2ncc[nH]2)n1				266.137890436		1.495797028040258e-05	363.0990078691061	10.1016/S0167-2738(01)00917-1	un-doped
2008	73		c1c[nH]c(COCCOCCOCc2ncc[nH]2)n1				266.137890436		8.51903675515053e-06	353.2190163464219	10.1016/S0167-2738(01)00917-1	un-doped
2009	73		c1c[nH]c(COCCOCCOCc2ncc[nH]2)n1				266.137890436		4.417344699859e-06	343.1763767397512	10.1016/S0167-2738(01)00917-1	un-doped
2010	73		c1c[nH]c(COCCOCCOCc2ncc[nH]2)n1				266.137890436		2.237408743942247e-06	333.3656362412414	10.1016/S0167-2738(01)00917-1	un-doped
2011	73		c1c[nH]c(COCCOCCOCc2ncc[nH]2)n1				266.137890436		8.755380846158186e-07	323.0350267509424	10.1016/S0167-2738(01)00917-1	un-doped
2012	73		c1c[nH]c(COCCOCCOCc2ncc[nH]2)n1				266.137890436		2.839950013404634e-07	313.3254395187408	10.1016/S0167-2738(01)00917-1	un-doped
2013	73		c1c[nH]c(COCCOCCOCc2ncc[nH]2)n1				266.137890436		6.790761941388142e-08	303.2440056053939	10.1016/S0167-2738(01)00917-1	un-doped
2014	73		c1c[nH]c(COCCOCCOCc2ncc[nH]2)n1				266.137890436		1.064546621530851e-08	293.1651610384139	10.1016/S0167-2738(01)00917-1	un-doped
2015	73		c1c[nH]c(COCCOCCOCc2ncc[nH]2)n1				266.137890436		8.256731252132258e-10	283.1508765762043	10.1016/S0167-2738(01)00917-1	un-doped
2016	74		c1c[nH]c(COCCOCCOCCOCc2ncc[nH]2)n1				310.1641051840001		3.913178970924851e-05	393.4126258185458	10.1016/S0167-2738(01)00917-1	un-doped
2017	74		c1c[nH]c(COCCOCCOCCOCc2ncc[nH]2)n1				310.1641051840001		2.884708060144508e-05	383.5433158452335	10.1016/S0167-2738(01)00917-1	un-doped
2018	74		c1c[nH]c(COCCOCCOCCOCc2ncc[nH]2)n1				310.1641051840001		2.029086255128987e-05	373.142423321079	10.1016/S0167-2738(01)00917-1	un-doped
2019	74		c1c[nH]c(COCCOCCOCCOCc2ncc[nH]2)n1				310.1641051840001		1.299427704736926e-05	363.2907382075393	10.1016/S0167-2738(01)00917-1	un-doped
2020	74		c1c[nH]c(COCCOCCOCCOCc2ncc[nH]2)n1				310.1641051840001		7.940177682046348e-06	353.4004519976938	10.1016/S0167-2738(01)00917-1	un-doped
2021	74		c1c[nH]c(COCCOCCOCCOCc2ncc[nH]2)n1				310.1641051840001		4.522182114518222e-06	343.3476394849785	10.1016/S0167-2738(01)00917-1	un-doped
2022	74		c1c[nH]c(COCCOCCOCCOCc2ncc[nH]2)n1				310.1641051840001		2.185539066969172e-06	333.2041843910759	10.1016/S0167-2738(01)00917-1	un-doped
2023	74		c1c[nH]c(COCCOCCOCCOCc2ncc[nH]2)n1				310.1641051840001		1.056255783665484e-06	323.3386596630513	10.1016/S0167-2738(01)00917-1	un-doped
2024	74		c1c[nH]c(COCCOCCOCCOCc2ncc[nH]2)n1				310.1641051840001		4.133317930074837e-07	313.3254395187408	10.1016/S0167-2738(01)00917-1	un-doped
2025	74		c1c[nH]c(COCCOCCOCCOCc2ncc[nH]2)n1				310.1641051840001		1.309627264904401e-07	303.3777229246584	10.1016/S0167-2738(01)00917-1	un-doped
2026	74		c1c[nH]c(COCCOCCOCCOCc2ncc[nH]2)n1				310.1641051840001		2.988009700004605e-08	293.1651610384139	10.1016/S0167-2738(01)00917-1	un-doped
2027	74		c1c[nH]c(COCCOCCOCCOCc2ncc[nH]2)n1				310.1641051840001		4.795290709997021e-09	283.1508765762043	10.1016/S0167-2738(01)00917-1	un-doped
2028	74		c1c[nH]c(COCCOCCOCCOCc2ncc[nH]2)n1				310.1641051840001		3.386190406747751e-10	273.037542662116	10.1016/S0167-2738(01)00917-1	un-doped
2029	75		c1c[nH]c(COCCOCCOCCOCCOCCOCc2ncc[nH]2)n1				398.2165346800001		1.394159280318668e-05	393.1877929661167	10.1016/S0167-2738(01)00917-1	un-doped
2030	75		c1c[nH]c(COCCOCCOCCOCCOCCOCc2ncc[nH]2)n1				398.2165346800001		1.077105057236829e-05	383.1161598706941	10.1016/S0167-2738(01)00917-1	un-doped
2031	75		c1c[nH]c(COCCOCCOCCOCCOCCOCc2ncc[nH]2)n1				398.2165346800001		7.400651422143456e-06	372.9401560918423	10.1016/S0167-2738(01)00917-1	un-doped
2032	75		c1c[nH]c(COCCOCCOCCOCCOCCOCc2ncc[nH]2)n1				398.2165346800001		5.329118138495937e-06	362.9074796674479	10.1016/S0167-2738(01)00917-1	un-doped
2033	75		c1c[nH]c(COCCOCCOCCOCCOCCOCc2ncc[nH]2)n1				398.2165346800001		3.412769532824752e-06	353.0377667729002	10.1016/S0167-2738(01)00917-1	un-doped
2034	75		c1c[nH]c(COCCOCCOCCOCCOCCOCc2ncc[nH]2)n1				398.2165346800001		2.085379303313644e-06	342.8343631789051	10.1016/S0167-2738(01)00917-1	un-doped
2035	75		c1c[nH]c(COCCOCCOCCOCCOCCOCc2ncc[nH]2)n1				398.2165346800001		1.215876999281831e-06	333.0428889611705	10.1016/S0167-2738(01)00917-1	un-doped
2036	75		c1c[nH]c(COCCOCCOCCOCCOCCOCc2ncc[nH]2)n1				398.2165346800001		6.304642147729715e-07	323.0350267509424	10.1016/S0167-2738(01)00917-1	un-doped
2037	75		c1c[nH]c(COCCOCCOCCOCCOCCOCc2ncc[nH]2)n1				398.2165346800001		2.77411166794639e-07	313.0403130585445	10.1016/S0167-2738(01)00917-1	un-doped
2038	75		c1c[nH]c(COCCOCCOCCOCCOCCOCc2ncc[nH]2)n1				398.2165346800001		1.137698446321743e-07	303.2440056053939	10.1016/S0167-2738(01)00917-1	un-doped
2039	75		c1c[nH]c(COCCOCCOCCOCCOCCOCc2ncc[nH]2)n1				398.2165346800001		3.959342666829197e-08	293.040293040293	10.1016/S0167-2738(01)00917-1	un-doped
2040	75		c1c[nH]c(COCCOCCOCCOCCOCCOCc2ncc[nH]2)n1				398.2165346800001		9.467403781021075e-09	283.0343919604069	10.1016/S0167-2738(01)00917-1	un-doped
2041	75		c1c[nH]c(COCCOCCOCCOCCOCCOCc2ncc[nH]2)n1				398.2165346800001		1.748978134424355e-09	273.037542662116	10.1016/S0167-2738(01)00917-1	un-doped
2042	73	8.0	c1c[nH]c(COCCOCCOCc2ncc[nH]2)n1	FC(F)(S(=O)(O)=O)F	1	5.4	266.137890436	149.959849552	0.002396826810548086	393.0590437695037	10.1016/S0167-2738(01)00917-1	doped	84.375	mole %
2043	73	8.0	c1c[nH]c(COCCOCCOCc2ncc[nH]2)n1	FC(F)(S(=O)(O)=O)F	1	5.4	266.137890436	149.959849552	0.001700461223738294	382.7621241654923	10.1016/S0167-2738(01)00917-1	doped	84.375	mole %
2044	73	8.0	c1c[nH]c(COCCOCCOCc2ncc[nH]2)n1	FC(F)(S(=O)(O)=O)F	1	5.4	266.137890436	149.959849552	0.00116957703986483	372.9912995557117	10.1016/S0167-2738(01)00917-1	doped	84.375	mole %
2045	73	8.0	c1c[nH]c(COCCOCCOCc2ncc[nH]2)n1	FC(F)(S(=O)(O)=O)F	1	5.4	266.137890436	149.959849552	0.0006676914915240546	362.6588533586486	10.1016/S0167-2738(01)00917-1	doped	84.375	mole %
2046	73	8.0	c1c[nH]c(COCCOCCOCc2ncc[nH]2)n1	FC(F)(S(=O)(O)=O)F	1	5.4	266.137890436	149.959849552	0.0003812112783475554	353.2804539263811	10.1016/S0167-2738(01)00917-1	doped	84.375	mole %
2047	73	8.0	c1c[nH]c(COCCOCCOCc2ncc[nH]2)n1	FC(F)(S(=O)(O)=O)F	1	5.4	266.137890436	149.959849552	0.000192191249817892	343.0592921721365	10.1016/S0167-2738(01)00917-1	doped	84.375	mole %
2048	73	8.0	c1c[nH]c(COCCOCCOCc2ncc[nH]2)n1	FC(F)(S(=O)(O)=O)F	1	5.4	266.137890436	149.959849552	8.297364081624068e-05	333.2375099986999	10.1016/S0167-2738(01)00917-1	doped	84.375	mole %
2049	73	8.0	c1c[nH]c(COCCOCCOCc2ncc[nH]2)n1	FC(F)(S(=O)(O)=O)F	1	5.4	266.137890436	149.959849552	3.163341653623904e-05	322.9639616067664	10.1016/S0167-2738(01)00917-1	doped	84.375	mole %
2050	73	8.0	c1c[nH]c(COCCOCCOCc2ncc[nH]2)n1	FC(F)(S(=O)(O)=O)F	1	5.4	266.137890436	149.959849552	1.065267547994315e-05	313.1497492281307	10.1016/S0167-2738(01)00917-1	doped	84.375	mole %
2051	73	8.0	c1c[nH]c(COCCOCCOCc2ncc[nH]2)n1	FC(F)(S(=O)(O)=O)F	1	5.4	266.137890436	149.959849552	2.183724632569515e-06	303.3311925906304	10.1016/S0167-2738(01)00917-1	doped	84.375	mole %
2052	73	8.0	c1c[nH]c(COCCOCCOCc2ncc[nH]2)n1	FC(F)(S(=O)(O)=O)F	1	5.4	266.137890436	149.959849552	3.281762544469385e-07	293.150903235764	10.1016/S0167-2738(01)00917-1	doped	84.375	mole %
2053	73	8.0	c1c[nH]c(COCCOCCOCc2ncc[nH]2)n1	FC(F)(S(=O)(O)=O)F	1	5.4	266.137890436	149.959849552	2.416629457429654e-08	283.3807415758944	10.1016/S0167-2738(01)00917-1	doped	84.375	mole %
2054	73	8.0	c1c[nH]c(COCCOCCOCc2ncc[nH]2)n1	FC(F)(S(=O)(O)=O)F	1	5.4	266.137890436	149.959849552	7.015855602875727e-10	273.1732186443184	10.1016/S0167-2738(01)00917-1	doped	84.375	mole %
2055	73	8.0	c1c[nH]c(COCCOCCOCc2ncc[nH]2)n1	FC(F)(S(=O)(O)=O)F	1	10.2	266.137890436	149.959849552	0.002550190414417532	393.0582155213458	10.1016/S0167-2738(01)00917-1	doped	91.07142857142857	mole %
2056	73	8.0	c1c[nH]c(COCCOCCOCc2ncc[nH]2)n1	FC(F)(S(=O)(O)=O)F	1	10.2	266.137890436	149.959849552	0.001549473831515397	382.9967367023487	10.1016/S0167-2738(01)00917-1	doped	91.07142857142857	mole %
2057	73	8.0	c1c[nH]c(COCCOCCOCc2ncc[nH]2)n1	FC(F)(S(=O)(O)=O)F	1	10.2	266.137890436	149.959849552	0.001133863713505478	372.9916725435328	10.1016/S0167-2738(01)00917-1	doped	91.07142857142857	mole %
2058	73	8.0	c1c[nH]c(COCCOCCOCc2ncc[nH]2)n1	FC(F)(S(=O)(O)=O)F	1	10.2	266.137890436	149.959849552	0.0006677244637718786	362.8684029353189	10.1016/S0167-2738(01)00917-1	doped	91.07142857142857	mole %
2059	73	8.0	c1c[nH]c(COCCOCCOCc2ncc[nH]2)n1	FC(F)(S(=O)(O)=O)F	1	10.2	266.137890436	149.959849552	0.0003582328836536457	352.6859147287684	10.1016/S0167-2738(01)00917-1	doped	91.07142857142857	mole %
2060	73	8.0	c1c[nH]c(COCCOCCOCc2ncc[nH]2)n1	FC(F)(S(=O)(O)=O)F	1	10.2	266.137890436	149.959849552	0.0002044787209974569	342.8713607332474	10.1016/S0167-2738(01)00917-1	doped	91.07142857142857	mole %
2061	73	8.0	c1c[nH]c(COCCOCCOCc2ncc[nH]2)n1	FC(F)(S(=O)(O)=O)F	1	10.2	266.137890436	149.959849552	8.297364081624068e-05	333.2375099986999	10.1016/S0167-2738(01)00917-1	doped	91.07142857142857	mole %
2062	73	8.0	c1c[nH]c(COCCOCCOCc2ncc[nH]2)n1	FC(F)(S(=O)(O)=O)F	1	10.2	266.137890436	149.959849552	3.26313861805839e-05	323.129858662751	10.1016/S0167-2738(01)00917-1	doped	91.07142857142857	mole %
2063	73	8.0	c1c[nH]c(COCCOCCOCc2ncc[nH]2)n1	FC(F)(S(=O)(O)=O)F	1	10.2	266.137890436	149.959849552	1.28318125584182e-05	313.3043987635248	10.1016/S0167-2738(01)00917-1	doped	91.07142857142857	mole %
2064	73	8.0	c1c[nH]c(COCCOCCOCc2ncc[nH]2)n1	FC(F)(S(=O)(O)=O)F	1	10.2	266.137890436	149.959849552	2.977677408711199e-06	303.3287261036454	10.1016/S0167-2738(01)00917-1	doped	91.07142857142857	mole %
2065	73	8.0	c1c[nH]c(COCCOCCOCc2ncc[nH]2)n1	FC(F)(S(=O)(O)=O)F	1	10.2	266.137890436	149.959849552	5.225487521760597e-07	293.147447645613	10.1016/S0167-2738(01)00917-1	doped	91.07142857142857	mole %
2066	73	8.0	c1c[nH]c(COCCOCCOCc2ncc[nH]2)n1	FC(F)(S(=O)(O)=O)F	1	10.2	266.137890436	149.959849552	5.086260858217707e-08	283.1200684184107	10.1016/S0167-2738(01)00917-1	doped	91.07142857142857	mole %
2067	73	8.0	c1c[nH]c(COCCOCCOCc2ncc[nH]2)n1	FC(F)(S(=O)(O)=O)F	1	10.2	266.137890436	149.959849552	2.077214258330734e-09	273.285089930165	10.1016/S0167-2738(01)00917-1	doped	91.07142857142857	mole %
2068	73	8.0	c1c[nH]c(COCCOCCOCc2ncc[nH]2)n1	FC(F)(S(=O)(O)=O)F	1	16.4	266.137890436	149.959849552	0.002472319708938234	393.058629722236	10.1016/S0167-2738(01)00917-1	doped	94.25287356321839	mole %
2069	73	8.0	c1c[nH]c(COCCOCCOCc2ncc[nH]2)n1	FC(F)(S(=O)(O)=O)F	1	16.4	266.137890436	149.959849552	0.00192513011599584	382.9939841499526	10.1016/S0167-2738(01)00917-1	doped	94.25287356321839	mole %
2070	73	8.0	c1c[nH]c(COCCOCCOCc2ncc[nH]2)n1	FC(F)(S(=O)(O)=O)F	1	16.4	266.137890436	149.959849552	0.001099240899934824	372.9920455320998	10.1016/S0167-2738(01)00917-1	doped	94.25287356321839	mole %
2071	73	8.0	c1c[nH]c(COCCOCCOCc2ncc[nH]2)n1	FC(F)(S(=O)(O)=O)F	1	16.4	266.137890436	149.959849552	0.0007559457730935313	363.0767811194875	10.1016/S0167-2738(01)00917-1	doped	94.25287356321839	mole %
2072	73	8.0	c1c[nH]c(COCCOCCOCc2ncc[nH]2)n1	FC(F)(S(=O)(O)=O)F	1	16.4	266.137890436	149.959849552	0.000393179464642479	352.8830930343976	10.1016/S0167-2738(01)00917-1	doped	94.25287356321839	mole %
2073	73	8.0	c1c[nH]c(COCCOCCOCc2ncc[nH]2)n1	FC(F)(S(=O)(O)=O)F	1	16.4	266.137890436	149.959849552	0.0002175840047924826	343.2455346335434	10.1016/S0167-2738(01)00917-1	doped	94.25287356321839	mole %
2074	73	8.0	c1c[nH]c(COCCOCCOCc2ncc[nH]2)n1	FC(F)(S(=O)(O)=O)F	1	16.4	266.137890436	149.959849552	8.558706331301056e-05	333.2372122813205	10.1016/S0167-2738(01)00917-1	doped	94.25287356321839	mole %
2075	73	8.0	c1c[nH]c(COCCOCCOCc2ncc[nH]2)n1	FC(F)(S(=O)(O)=O)F	1	16.4	266.137890436	149.959849552	3.262816358310361e-05	322.7976762004463	10.1016/S0167-2738(01)00917-1	doped	94.25287356321839	mole %
2076	73	8.0	c1c[nH]c(COCCOCCOCc2ncc[nH]2)n1	FC(F)(S(=O)(O)=O)F	1	16.4	266.137890436	149.959849552	1.065214945060775e-05	312.993676612226	10.1016/S0167-2738(01)00917-1	doped	94.25287356321839	mole %
2077	73	8.0	c1c[nH]c(COCCOCCOCc2ncc[nH]2)n1	FC(F)(S(=O)(O)=O)F	1	16.4	266.137890436	149.959849552	2.396634490198944e-06	303.3304526495241	10.1016/S0167-2738(01)00917-1	doped	94.25287356321839	mole %
2078	73	8.0	c1c[nH]c(COCCOCCOCc2ncc[nH]2)n1	FC(F)(S(=O)(O)=O)F	1	16.4	266.137890436	149.959849552	4.338293698389119e-07	293.1488299234591	10.1016/S0167-2738(01)00917-1	doped	94.25287356321839	mole %
2079	73	8.0	c1c[nH]c(COCCOCCOCc2ncc[nH]2)n1	FC(F)(S(=O)(O)=O)F	1	16.4	266.137890436	149.959849552	3.968759763132658e-08	283.1217874752944	10.1016/S0167-2738(01)00917-1	doped	94.25287356321839	mole %
2080	73	8.0	c1c[nH]c(COCCOCCOCc2ncc[nH]2)n1	FC(F)(S(=O)(O)=O)F	1	16.4	266.137890436	149.959849552	1.476767404654444e-09	273.1684176696679	10.1016/S0167-2738(01)00917-1	doped	94.25287356321839	mole %
2081	74	8.0	c1c[nH]c(COCCOCCOCCOCc2ncc[nH]2)n1	FC(F)(S(=O)(O)=O)F	1	5.7	310.1641051840001	149.959849552	0.001757749082836519	393.0631855261478	10.1016/S0167-2738(01)00917-1	doped	85.07462686567165	mole %
2082	74	8.0	c1c[nH]c(COCCOCCOCCOCc2ncc[nH]2)n1	FC(F)(S(=O)(O)=O)F	1	5.7	310.1641051840001	149.959849552	0.001286273999559352	382.5325063002989	10.1016/S0167-2738(01)00917-1	doped	85.07462686567165	mole %
2083	74	8.0	c1c[nH]c(COCCOCCOCCOCc2ncc[nH]2)n1	FC(F)(S(=O)(O)=O)F	1	5.7	310.1641051840001	149.959849552	0.0008576846034521192	372.7736241147427	10.1016/S0167-2738(01)00917-1	doped	85.07462686567165	mole %
2084	74	8.0	c1c[nH]c(COCCOCCOCCOCc2ncc[nH]2)n1	FC(F)(S(=O)(O)=O)F	1	5.7	310.1641051840001	149.959849552	0.0005374294312267733	362.8708738049554	10.1016/S0167-2738(01)00917-1	doped	85.07462686567165	mole %
2085	74	8.0	c1c[nH]c(COCCOCCOCCOCc2ncc[nH]2)n1	FC(F)(S(=O)(O)=O)F	1	5.7	310.1641051840001	149.959849552	0.0003932182979390215	353.2801193189189	10.1016/S0167-2738(01)00917-1	doped	85.07462686567165	mole %
2086	74	8.0	c1c[nH]c(COCCOCCOCCOCc2ncc[nH]2)n1	FC(F)(S(=O)(O)=O)F	1	5.7	310.1641051840001	149.959849552	0.0001863318427537593	343.2471138665397	10.1016/S0167-2738(01)00917-1	doped	85.07462686567165	mole %
2087	74	8.0	c1c[nH]c(COCCOCCOCCOCc2ncc[nH]2)n1	FC(F)(S(=O)(O)=O)F	1	5.7	310.1641051840001	149.959849552	0.0001063316418987325	333.0583983992917	10.1016/S0167-2738(01)00917-1	doped	85.07462686567165	mole %
2088	74	8.0	c1c[nH]c(COCCOCCOCCOCc2ncc[nH]2)n1	FC(F)(S(=O)(O)=O)F	1	5.7	310.1641051840001	149.959849552	4.313673982156384e-05	323.1273395122183	10.1016/S0167-2738(01)00917-1	doped	85.07462686567165	mole %
2089	74	8.0	c1c[nH]c(COCCOCCOCCOCc2ncc[nH]2)n1	FC(F)(S(=O)(O)=O)F	1	5.7	310.1641051840001	149.959849552	1.594119803547005e-05	312.990262567766	10.1016/S0167-2738(01)00917-1	doped	85.07462686567165	mole %
2090	74	8.0	c1c[nH]c(COCCOCCOCCOCc2ncc[nH]2)n1	FC(F)(S(=O)(O)=O)F	1	5.7	310.1641051840001	149.959849552	4.741298595558384e-06	303.3250264023733	10.1016/S0167-2738(01)00917-1	doped	85.07462686567165	mole %
2091	74	8.0	c1c[nH]c(COCCOCCOCCOCc2ncc[nH]2)n1	FC(F)(S(=O)(O)=O)F	1	5.7	310.1641051840001	149.959849552	1.066274069948416e-06	293.0053785623148	10.1016/S0167-2738(01)00917-1	doped	85.07462686567165	mole %
2092	74	8.0	c1c[nH]c(COCCOCCOCCOCc2ncc[nH]2)n1	FC(F)(S(=O)(O)=O)F	1	5.7	310.1641051840001	149.959849552	1.704707009848719e-07	283.1116884152278	10.1016/S0167-2738(01)00917-1	doped	85.07462686567165	mole %
2093	74	8.0	c1c[nH]c(COCCOCCOCCOCc2ncc[nH]2)n1	FC(F)(S(=O)(O)=O)F	1	5.7	310.1641051840001	149.959849552	1.143457559513712e-08	273.2740788557146	10.1016/S0167-2738(01)00917-1	doped	85.07462686567165	mole %
2094	75	8.0	c1c[nH]c(COCCOCCOCCOCCOCCOCc2ncc[nH]2)n1	FC(F)(S(=O)(O)=O)F	1	4.7	398.2165346800001	149.959849552	0.00132967371590592	393.0669129963554	10.1016/S0167-2738(01)00917-1	doped	82.45614035087719	mole %
2095	75	8.0	c1c[nH]c(COCCOCCOCCOCCOCCOCc2ncc[nH]2)n1	FC(F)(S(=O)(O)=O)F	1	4.7	398.2165346800001	149.959849552	0.001136330001195981	383.0006689677355	10.1016/S0167-2738(01)00917-1	doped	82.45614035087719	mole %
2096	75	8.0	c1c[nH]c(COCCOCCOCCOCCOCCOCc2ncc[nH]2)n1	FC(F)(S(=O)(O)=O)F	1	4.7	398.2165346800001	149.959849552	0.0008061448910795608	372.9957750414215	10.1016/S0167-2738(01)00917-1	doped	82.45614035087719	mole %
2097	75	8.0	c1c[nH]c(COCCOCCOCCOCCOCCOCc2ncc[nH]2)n1	FC(F)(S(=O)(O)=O)F	1	4.7	398.2165346800001	149.959849552	0.0005544116083253882	363.2903520340003	10.1016/S0167-2738(01)00917-1	doped	82.45614035087719	mole %
2098	75	8.0	c1c[nH]c(COCCOCCOCCOCCOCCOCc2ncc[nH]2)n1	FC(F)(S(=O)(O)=O)F	1	4.7	398.2165346800001	149.959849552	0.0003811736317131708	352.8834268901991	10.1016/S0167-2738(01)00917-1	doped	82.45614035087719	mole %
2099	75	8.0	c1c[nH]c(COCCOCCOCCOCCOCCOCc2ncc[nH]2)n1	FC(F)(S(=O)(O)=O)F	1	4.7	398.2165346800001	149.959849552	0.0002044787209974569	342.8713607332474	10.1016/S0167-2738(01)00917-1	doped	82.45614035087719	mole %
2100	75	8.0	c1c[nH]c(COCCOCCOCCOCCOCCOCc2ncc[nH]2)n1	FC(F)(S(=O)(O)=O)F	1	4.7	398.2165346800001	149.959849552	0.0001280830999162912	333.2333424479762	10.1016/S0167-2738(01)00917-1	doped	82.45614035087719	mole %
2101	75	8.0	c1c[nH]c(COCCOCCOCCOCCOCCOCc2ncc[nH]2)n1	FC(F)(S(=O)(O)=O)F	1	4.7	398.2165346800001	149.959849552	6.454879407138008e-05	322.7915311161465	10.1016/S0167-2738(01)00917-1	doped	82.45614035087719	mole %
2102	75	8.0	c1c[nH]c(COCCOCCOCCOCCOCCOCc2ncc[nH]2)n1	FC(F)(S(=O)(O)=O)F	1	4.7	398.2165346800001	149.959849552	2.873508770355696e-05	312.985273004733	10.1016/S0167-2738(01)00917-1	doped	82.45614035087719	mole %
2103	75	8.0	c1c[nH]c(COCCOCCOCCOCCOCCOCc2ncc[nH]2)n1	FC(F)(S(=O)(O)=O)F	1	4.7	398.2165346800001	149.959849552	1.239951233585546e-05	303.3173806145307	10.1016/S0167-2738(01)00917-1	doped	82.45614035087719	mole %
2104	75	8.0	c1c[nH]c(COCCOCCOCCOCCOCCOCc2ncc[nH]2)n1	FC(F)(S(=O)(O)=O)F	1	4.7	398.2165346800001	149.959849552	4.173110187045432e-06	292.995252479261	10.1016/S0167-2738(01)00917-1	doped	82.45614035087719	mole %
2105	75	8.0	c1c[nH]c(COCCOCCOCCOCCOCCOCc2ncc[nH]2)n1	FC(F)(S(=O)(O)=O)F	1	4.7	398.2165346800001	149.959849552	1.029842920859381e-06	282.9716648338177	10.1016/S0167-2738(01)00917-1	doped	82.45614035087719	mole %
2106	75	8.0	c1c[nH]c(COCCOCCOCCOCCOCCOCc2ncc[nH]2)n1	FC(F)(S(=O)(O)=O)F	1	4.7	398.2165346800001	149.959849552	1.922042997833353e-07	273.0182712621047	10.1016/S0167-2738(01)00917-1	doped	82.45614035087719	mole %
2129	76	77.0	CCn1cc[n+](C)c1	O=S(O)([O-])=O	1	1	111.09167477209	96.96010309191001	3.595000000000001e-05	263.0019	10.1016/j.electacta.2017.01.197	doped	50.0	mole %
2130	76	77.0	CCn1cc[n+](C)c1	O=S(O)([O-])=O	1	1	111.09167477209	96.96010309191001	4.5063e-05	264.6784	10.1016/j.electacta.2017.01.197	doped	50.0	mole %
2131	76	77.0	CCn1cc[n+](C)c1	O=S(O)([O-])=O	1	1	111.09167477209	96.96010309191001	6.3723e-05	267.8654	10.1016/j.electacta.2017.01.197	doped	50.0	mole %
2132	76	77.0	CCn1cc[n+](C)c1	O=S(O)([O-])=O	1	1	111.09167477209	96.96010309191001	0.000104765	272.8983	10.1016/j.electacta.2017.01.197	doped	50.0	mole %
2133	76	77.0	CCn1cc[n+](C)c1	O=S(O)([O-])=O	1	1	111.09167477209	96.96010309191001	0.000278959	283.3006	10.1016/j.electacta.2017.01.197	doped	50.0	mole %
2134	76	77.0	CCn1cc[n+](C)c1	O=S(O)([O-])=O	1	1	111.09167477209	96.96010309191001	0.0006107500000000001	293.0342	10.1016/j.electacta.2017.01.197	doped	50.0	mole %
2135	76	77.0	CCn1cc[n+](C)c1	O=S(O)([O-])=O	1	1	111.09167477209	96.96010309191001	0.000720838	294.7119	10.1016/j.electacta.2017.01.197	doped	50.0	mole %
2136	76	77.0	CCn1cc[n+](C)c1	O=S(O)([O-])=O	1	1	111.09167477209	96.96010309191001	0.000863794	297.7338	10.1016/j.electacta.2017.01.197	doped	50.0	mole %
2137	76	77.0	CCn1cc[n+](C)c1	O=S(O)([O-])=O	1	1	111.09167477209	96.96010309191001	0.001167788	302.7703	10.1016/j.electacta.2017.01.197	doped	50.0	mole %
2138	76	77.0	CCn1cc[n+](C)c1	O=S(O)([O-])=O	1	1	111.09167477209	96.96010309191001	0.002071172	313.18	10.1016/j.electacta.2017.01.197	doped	50.0	mole %
2139	76	77.0	CCn1cc[n+](C)c1	O=S(O)([O-])=O	1	1	111.09167477209	96.96010309191001	0.003458479	322.7505	10.1016/j.electacta.2017.01.197	doped	50.0	mole %
2140	76	77.0	CCn1cc[n+](C)c1	O=S(O)([O-])=O	1	1	111.09167477209	96.96010309191001	0.00496833	332.6598	10.1016/j.electacta.2017.01.197	doped	50.0	mole %
2141	76	77.0	CCn1cc[n+](C)c1	O=S(O)([O-])=O	1	1	111.09167477209	96.96010309191001	0.007467226	342.9045	10.1016/j.electacta.2017.01.197	doped	50.0	mole %
2142	76	77.0	CCn1cc[n+](C)c1	O=S(O)([O-])=O	1	1	111.09167477209	96.96010309191001	0.009510365	352.816	10.1016/j.electacta.2017.01.197	doped	50.0	mole %
2143	76	77.0	CCn1cc[n+](C)c1	O=S(O)([O-])=O	1	1	111.09167477209	96.96010309191001	0.01286432	362.8946	10.1016/j.electacta.2017.01.197	doped	50.0	mole %
2144	76	77.0	CCn1cc[n+](C)c1	O=S(O)([O-])=O	1	1	111.09167477209	96.96010309191001	0.01766334	372.1325	10.1016/j.electacta.2017.01.197	doped	50.0	mole %
2145	76	78.0	CCn1cc[n+](C)c1	O=S(OC)([O-])=O	1	1	111.09167477209	110.97575315591	0.001414124	263.271	10.1016/j.electacta.2017.01.197	doped	50.0	mole %
2146	76	78.0	CCn1cc[n+](C)c1	O=S(OC)([O-])=O	1	1	111.09167477209	110.97575315591	0.0018274	268.3083	10.1016/j.electacta.2017.01.197	doped	50.0	mole %
2147	76	78.0	CCn1cc[n+](C)c1	O=S(OC)([O-])=O	1	1	111.09167477209	110.97575315591	0.002361371	273.0095	10.1016/j.electacta.2017.01.197	doped	50.0	mole %
2148	76	78.0	CCn1cc[n+](C)c1	O=S(OC)([O-])=O	1	1	111.09167477209	110.97575315591	0.002961002	278.0474	10.1016/j.electacta.2017.01.197	doped	50.0	mole %
2149	76	78.0	CCn1cc[n+](C)c1	O=S(OC)([O-])=O	1	1	111.09167477209	110.97575315591	0.003884372	283.0845	10.1016/j.electacta.2017.01.197	doped	50.0	mole %
2150	76	78.0	CCn1cc[n+](C)c1	O=S(OC)([O-])=O	1	1	111.09167477209	110.97575315591	0.004870743	288.1224	10.1016/j.electacta.2017.01.197	doped	50.0	mole %
2151	76	78.0	CCn1cc[n+](C)c1	O=S(OC)([O-])=O	1	1	111.09167477209	110.97575315591	0.00583797	293.1611	10.1016/j.electacta.2017.01.197	doped	50.0	mole %
2152	76	78.0	CCn1cc[n+](C)c1	O=S(OC)([O-])=O	1	1	111.09167477209	110.97575315591	0.007431158	297.8626	10.1016/j.electacta.2017.01.197	doped	50.0	mole %
2153	76	78.0	CCn1cc[n+](C)c1	O=S(OC)([O-])=O	1	1	111.09167477209	110.97575315591	0.008906829	302.9013	10.1016/j.electacta.2017.01.197	doped	50.0	mole %
2154	76	78.0	CCn1cc[n+](C)c1	O=S(OC)([O-])=O	1	1	111.09167477209	110.97575315591	0.01051608	307.9403	10.1016/j.electacta.2017.01.197	doped	50.0	mole %
2155	76	78.0	CCn1cc[n+](C)c1	O=S(OC)([O-])=O	1	1	111.09167477209	110.97575315591	0.01223062	312.9795	10.1016/j.electacta.2017.01.197	doped	50.0	mole %
2156	76	78.0	CCn1cc[n+](C)c1	O=S(OC)([O-])=O	1	1	111.09167477209	110.97575315591	0.01465883	317.6821	10.1016/j.electacta.2017.01.197	doped	50.0	mole %
2157	76	78.0	CCn1cc[n+](C)c1	O=S(OC)([O-])=O	1	1	111.09167477209	110.97575315591	0.01654331	322.7219	10.1016/j.electacta.2017.01.197	doped	50.0	mole %
2158	76	78.0	CCn1cc[n+](C)c1	O=S(OC)([O-])=O	1	1	111.09167477209	110.97575315591	0.01839216	328.2662	10.1016/j.electacta.2017.01.197	doped	50.0	mole %
2159	76	78.0	CCn1cc[n+](C)c1	O=S(OC)([O-])=O	1	1	111.09167477209	110.97575315591	0.0217144	332.969	10.1016/j.electacta.2017.01.197	doped	50.0	mole %
2160	76	78.0	CCn1cc[n+](C)c1	O=S(OC)([O-])=O	1	1	111.09167477209	110.97575315591	0.02377885	337.8413	10.1016/j.electacta.2017.01.197	doped	50.0	mole %
2161	76	78.0	CCn1cc[n+](C)c1	O=S(OC)([O-])=O	1	1	111.09167477209	110.97575315591	0.02643443	342.7134	10.1016/j.electacta.2017.01.197	doped	50.0	mole %
2162	76	78.0	CCn1cc[n+](C)c1	O=S(OC)([O-])=O	1	1	111.09167477209	110.97575315591	0.03028509	347.7529	10.1016/j.electacta.2017.01.197	doped	50.0	mole %
2163	76	78.0	CCn1cc[n+](C)c1	O=S(OC)([O-])=O	1	1	111.09167477209	110.97575315591	0.03366849	352.961	10.1016/j.electacta.2017.01.197	doped	50.0	mole %
2164	76	78.0	CCn1cc[n+](C)c1	O=S(OC)([O-])=O	1	1	111.09167477209	110.97575315591	0.03742784	357.665	10.1016/j.electacta.2017.01.197	doped	50.0	mole %
2165	76	79.0	CCn1cc[n+](C)c1	O=S(OCC)([O-])=O	1	1	111.09167477209	124.99140321991	0.000500864	267.8277	10.1016/j.electacta.2017.01.197	doped	50.0	mole %
2166	76	79.0	CCn1cc[n+](C)c1	O=S(OCC)([O-])=O	1	1	111.09167477209	124.99140321991	0.000741108	272.6945	10.1016/j.electacta.2017.01.197	doped	50.0	mole %
2167	76	79.0	CCn1cc[n+](C)c1	O=S(OCC)([O-])=O	1	1	111.09167477209	124.99140321991	0.001064092	277.73	10.1016/j.electacta.2017.01.197	doped	50.0	mole %
2168	76	79.0	CCn1cc[n+](C)c1	O=S(OCC)([O-])=O	1	1	111.09167477209	124.99140321991	0.001417116	282.9348	10.1016/j.electacta.2017.01.197	doped	50.0	mole %
2169	76	79.0	CCn1cc[n+](C)c1	O=S(OCC)([O-])=O	1	1	111.09167477209	124.99140321991	0.00203464	287.6341	10.1016/j.electacta.2017.01.197	doped	50.0	mole %
2170	76	79.0	CCn1cc[n+](C)c1	O=S(OCC)([O-])=O	1	1	111.09167477209	124.99140321991	0.002877726	292.6698	10.1016/j.electacta.2017.01.197	doped	50.0	mole %
2171	76	79.0	CCn1cc[n+](C)c1	O=S(OCC)([O-])=O	1	1	111.09167477209	124.99140321991	0.003890553	297.8744	10.1016/j.electacta.2017.01.197	doped	50.0	mole %
2172	76	79.0	CCn1cc[n+](C)c1	O=S(OCC)([O-])=O	1	1	111.09167477209	124.99140321991	0.004733758	302.7447	10.1016/j.electacta.2017.01.197	doped	50.0	mole %
2173	76	79.0	CCn1cc[n+](C)c1	O=S(OCC)([O-])=O	1	1	111.09167477209	124.99140321991	0.006117195	307.7821	10.1016/j.electacta.2017.01.197	doped	50.0	mole %
2174	76	79.0	CCn1cc[n+](C)c1	O=S(OCC)([O-])=O	1	1	111.09167477209	124.99140321991	0.007222424000000001	312.8211	10.1016/j.electacta.2017.01.197	doped	50.0	mole %
2175	76	79.0	CCn1cc[n+](C)c1	O=S(OCC)([O-])=O	1	1	111.09167477209	124.99140321991	0.008656644	317.8598	10.1016/j.electacta.2017.01.197	doped	50.0	mole %
2176	76	79.0	CCn1cc[n+](C)c1	O=S(OCC)([O-])=O	1	1	111.09167477209	124.99140321991	0.01022069	322.8988	10.1016/j.electacta.2017.01.197	doped	50.0	mole %
2177	76	79.0	CCn1cc[n+](C)c1	O=S(OCC)([O-])=O	1	1	111.09167477209	124.99140321991	0.01188622	327.2658	10.1016/j.electacta.2017.01.197	doped	50.0	mole %
2178	76	79.0	CCn1cc[n+](C)c1	O=S(OCC)([O-])=O	1	1	111.09167477209	124.99140321991	0.01341498	332.8098	10.1016/j.electacta.2017.01.197	doped	50.0	mole %
2179	76	79.0	CCn1cc[n+](C)c1	O=S(OCC)([O-])=O	1	1	111.09167477209	124.99140321991	0.01560216	337.849	10.1016/j.electacta.2017.01.197	doped	50.0	mole %
2180	76	79.0	CCn1cc[n+](C)c1	O=S(OCC)([O-])=O	1	1	111.09167477209	124.99140321991	0.01787457	342.7205	10.1016/j.electacta.2017.01.197	doped	50.0	mole %
2181	76	79.0	CCn1cc[n+](C)c1	O=S(OCC)([O-])=O	1	1	111.09167477209	124.99140321991	0.01957432	347.7609	10.1016/j.electacta.2017.01.197	doped	50.0	mole %
2182	76	79.0	CCn1cc[n+](C)c1	O=S(OCC)([O-])=O	1	1	111.09167477209	124.99140321991	0.0214357	352.8012	10.1016/j.electacta.2017.01.197	doped	50.0	mole %
2183	76	79.0	CCn1cc[n+](C)c1	O=S(OCC)([O-])=O	1	1	111.09167477209	124.99140321991	0.02419094	357.673	10.1016/j.electacta.2017.01.197	doped	50.0	mole %
2184	76	79.0	CCn1cc[n+](C)c1	O=S(OCC)([O-])=O	1	1	111.09167477209	124.99140321991	0.02730081	362.7128	10.1016/j.electacta.2017.01.197	doped	50.0	mole %
2185	76	79.0	CCn1cc[n+](C)c1	O=S(OCC)([O-])=O	1	1	111.09167477209	124.99140321991	0.02989693	367.7531	10.1016/j.electacta.2017.01.197	doped	50.0	mole %
2186	76	79.0	CCn1cc[n+](C)c1	O=S(OCC)([O-])=O	1	1	111.09167477209	124.99140321991	0.03323696	372.9613	10.1016/j.electacta.2017.01.197	doped	50.0	mole %
2187	76	79.0	CCn1cc[n+](C)c1	O=S(OCC)([O-])=O	1	1	111.09167477209	124.99140321991	0.0358539	378.0019	10.1016/j.electacta.2017.01.197	doped	50.0	mole %
2188	76	79.0	CCn1cc[n+](C)c1	O=S(OCC)([O-])=O	1	1	111.09167477209	124.99140321991	0.03809848	382.8748	10.1016/j.electacta.2017.01.197	doped	50.0	mole %
2189	76	79.0	CCn1cc[n+](C)c1	O=S(OCC)([O-])=O	1	1	111.09167477209	124.99140321991	0.0410982	387.9154	10.1016/j.electacta.2017.01.197	doped	50.0	mole %
2190	76	79.0	CCn1cc[n+](C)c1	O=S(OCC)([O-])=O	1	1	111.09167477209	124.99140321991	0.0436703	392.6202	10.1016/j.electacta.2017.01.197	doped	50.0	mole %
2191	76	79.0	CCn1cc[n+](C)c1	O=S(OCC)([O-])=O	1	1	111.09167477209	124.99140321991	0.04928524	397.828	10.1016/j.electacta.2017.01.197	doped	50.0	mole %
2192	76	80.0	CCn1cc[n+](C)c1	O=S(OCCCC)([O-])=O	1	1	111.09167477209	153.02270334791	0.000116261	261.4678	10.1016/j.electacta.2017.01.197	doped	50.0	mole %
2193	76	80.0	CCn1cc[n+](C)c1	O=S(OCCCC)([O-])=O	1	1	111.09167477209	153.02270334791	0.000135165	262.9777	10.1016/j.electacta.2017.01.197	doped	50.0	mole %
2194	76	80.0	CCn1cc[n+](C)c1	O=S(OCCCC)([O-])=O	1	1	111.09167477209	153.02270334791	0.000218907	268.179	10.1016/j.electacta.2017.01.197	doped	50.0	mole %
2195	76	80.0	CCn1cc[n+](C)c1	O=S(OCCCC)([O-])=O	1	1	111.09167477209	153.02270334791	0.000254505	269.8569	10.1016/j.electacta.2017.01.197	doped	50.0	mole %
2196	76	80.0	CCn1cc[n+](C)c1	O=S(OCCCC)([O-])=O	1	1	111.09167477209	153.02270334791	0.000338879	273.3811	10.1016/j.electacta.2017.01.197	doped	50.0	mole %
2197	76	80.0	CCn1cc[n+](C)c1	O=S(OCCCC)([O-])=O	1	1	111.09167477209	153.02270334791	0.00047929	278.2487	10.1016/j.electacta.2017.01.197	doped	50.0	mole %
2198	76	80.0	CCn1cc[n+](C)c1	O=S(OCCCC)([O-])=O	1	1	111.09167477209	153.02270334791	0.000677867	282.9483	10.1016/j.electacta.2017.01.197	doped	50.0	mole %
2199	76	80.0	CCn1cc[n+](C)c1	O=S(OCCCC)([O-])=O	1	1	111.09167477209	153.02270334791	0.000930325	287.9845	10.1016/j.electacta.2017.01.197	doped	50.0	mole %
2200	76	80.0	CCn1cc[n+](C)c1	O=S(OCCCC)([O-])=O	1	1	111.09167477209	153.02270334791	0.001276805	293.0208	10.1016/j.electacta.2017.01.197	doped	50.0	mole %
2201	76	80.0	CCn1cc[n+](C)c1	O=S(OCCCC)([O-])=O	1	1	111.09167477209	153.02270334791	0.001649861	297.5539	10.1016/j.electacta.2017.01.197	doped	50.0	mole %
2202	76	80.0	CCn1cc[n+](C)c1	O=S(OCCCC)([O-])=O	1	1	111.09167477209	153.02270334791	0.002007655	303.4327	10.1016/j.electacta.2017.01.197	doped	50.0	mole %
2203	76	80.0	CCn1cc[n+](C)c1	O=S(OCCCC)([O-])=O	1	1	111.09167477209	153.02270334791	0.002555546	308.1341	10.1016/j.electacta.2017.01.197	doped	50.0	mole %
2204	76	80.0	CCn1cc[n+](C)c1	O=S(OCCCC)([O-])=O	1	1	111.09167477209	153.02270334791	0.00315662	313.1723	10.1016/j.electacta.2017.01.197	doped	50.0	mole %
2205	76	80.0	CCn1cc[n+](C)c1	O=S(OCCCC)([O-])=O	1	1	111.09167477209	153.02270334791	0.004603451	323.0814	10.1016/j.electacta.2017.01.197	doped	50.0	mole %
2206	76	80.0	CCn1cc[n+](C)c1	O=S(OCCCC)([O-])=O	1	1	111.09167477209	153.02270334791	0.006321109	332.8235	10.1016/j.electacta.2017.01.197	doped	50.0	mole %
2207	76	80.0	CCn1cc[n+](C)c1	O=S(OCCCC)([O-])=O	1	1	111.09167477209	153.02270334791	0.008550482000000002	343.0701	10.1016/j.electacta.2017.01.197	doped	50.0	mole %
2208	76	80.0	CCn1cc[n+](C)c1	O=S(OCCCC)([O-])=O	1	1	111.09167477209	153.02270334791	0.01056655	352.478	10.1016/j.electacta.2017.01.197	doped	50.0	mole %
2209	76	80.0	CCn1cc[n+](C)c1	O=S(OCCCC)([O-])=O	1	1	111.09167477209	153.02270334791	0.013663	363.2296	10.1016/j.electacta.2017.01.197	doped	50.0	mole %
2210	76	80.0	CCn1cc[n+](C)c1	O=S(OCCCC)([O-])=O	1	1	111.09167477209	153.02270334791	0.01496172	367.9338	10.1016/j.electacta.2017.01.197	doped	50.0	mole %
2211	76	80.0	CCn1cc[n+](C)c1	O=S(OCCCC)([O-])=O	1	1	111.09167477209	153.02270334791	0.01589952	373.4789	10.1016/j.electacta.2017.01.197	doped	50.0	mole %
2212	76	81.0	CCn1cc[n+](C)c1	O=S(OCCCCCC)([O-])=O	1	1	111.09167477209	181.05400347591	2.5427e-05	261.1594	10.1016/j.electacta.2017.01.197	doped	50.0	mole %
2213	76	81.0	CCn1cc[n+](C)c1	O=S(OCCCCCC)([O-])=O	1	1	111.09167477209	181.05400347591	4.3731e-05	265.5193	10.1016/j.electacta.2017.01.197	doped	50.0	mole %
2214	76	81.0	CCn1cc[n+](C)c1	O=S(OCCCCCC)([O-])=O	1	1	111.09167477209	181.05400347591	6.8718e-05	269.8808	10.1016/j.electacta.2017.01.197	doped	50.0	mole %
2215	76	81.0	CCn1cc[n+](C)c1	O=S(OCCCCCC)([O-])=O	1	1	111.09167477209	181.05400347591	0.000111284	274.4098	10.1016/j.electacta.2017.01.197	doped	50.0	mole %
2216	76	81.0	CCn1cc[n+](C)c1	O=S(OCCCCCC)([O-])=O	1	1	111.09167477209	181.05400347591	0.000177534	279.4433	10.1016/j.electacta.2017.01.197	doped	50.0	mole %
2217	76	81.0	CCn1cc[n+](C)c1	O=S(OCCCCCC)([O-])=O	1	1	111.09167477209	181.05400347591	0.000278994	284.4771	10.1016/j.electacta.2017.01.197	doped	50.0	mole %
2218	76	81.0	CCn1cc[n+](C)c1	O=S(OCCCCCC)([O-])=O	1	1	111.09167477209	181.05400347591	0.000406621	288.6719	10.1016/j.electacta.2017.01.197	doped	50.0	mole %
2219	76	81.0	CCn1cc[n+](C)c1	O=S(OCCCCCC)([O-])=O	1	1	111.09167477209	181.05400347591	0.000394571	288.8405	10.1016/j.electacta.2017.01.197	doped	50.0	mole %
2220	76	81.0	CCn1cc[n+](C)c1	O=S(OCCCCCC)([O-])=O	1	1	111.09167477209	181.05400347591	0.000541512	293.7087	10.1016/j.electacta.2017.01.197	doped	50.0	mole %
2221	76	81.0	CCn1cc[n+](C)c1	O=S(OCCCCCC)([O-])=O	1	1	111.09167477209	181.05400347591	0.0007657850000000001	297.3998	10.1016/j.electacta.2017.01.197	doped	50.0	mole %
2222	76	81.0	CCn1cc[n+](C)c1	O=S(OCCCCCC)([O-])=O	1	1	111.09167477209	181.05400347591	0.001019897	303.1089	10.1016/j.electacta.2017.01.197	doped	50.0	mole %
2223	76	81.0	CCn1cc[n+](C)c1	O=S(OCCCCCC)([O-])=O	1	1	111.09167477209	181.05400347591	0.001318009	308.4824	10.1016/j.electacta.2017.01.197	doped	50.0	mole %
2224	76	81.0	CCn1cc[n+](C)c1	O=S(OCCCCCC)([O-])=O	1	1	111.09167477209	181.05400347591	0.001627891	312.8483	10.1016/j.electacta.2017.01.197	doped	50.0	mole %
2225	76	81.0	CCn1cc[n+](C)c1	O=S(OCCCCCC)([O-])=O	1	1	111.09167477209	181.05400347591	0.002041083	317.0458	10.1016/j.electacta.2017.01.197	doped	50.0	mole %
2226	76	81.0	CCn1cc[n+](C)c1	O=S(OCCCCCC)([O-])=O	1	1	111.09167477209	181.05400347591	0.002559381	322.0837	10.1016/j.electacta.2017.01.197	doped	50.0	mole %
2227	76	81.0	CCn1cc[n+](C)c1	O=S(OCCCCCC)([O-])=O	1	1	111.09167477209	181.05400347591	0.002976502	326.6188	10.1016/j.electacta.2017.01.197	doped	50.0	mole %
2228	76	81.0	CCn1cc[n+](C)c1	O=S(OCCCCCC)([O-])=O	1	1	111.09167477209	181.05400347591	0.003732402	331.8247	10.1016/j.electacta.2017.01.197	doped	50.0	mole %
2229	76	81.0	CCn1cc[n+](C)c1	O=S(OCCCCCC)([O-])=O	1	1	111.09167477209	181.05400347591	0.004275553000000001	335.6878	10.1016/j.electacta.2017.01.197	doped	50.0	mole %
2230	76	81.0	CCn1cc[n+](C)c1	O=S(OCCCCCC)([O-])=O	1	1	111.09167477209	181.05400347591	0.004898099	340.2231	10.1016/j.electacta.2017.01.197	doped	50.0	mole %
2231	76	81.0	CCn1cc[n+](C)c1	O=S(OCCCCCC)([O-])=O	1	1	111.09167477209	181.05400347591	0.005362421	342.7425	10.1016/j.electacta.2017.01.197	doped	50.0	mole %
2232	76	81.0	CCn1cc[n+](C)c1	O=S(OCCCCCC)([O-])=O	1	1	111.09167477209	181.05400347591	0.006331281	347.7815	10.1016/j.electacta.2017.01.197	doped	50.0	mole %
2233	76	81.0	CCn1cc[n+](C)c1	O=S(OCCCCCC)([O-])=O	1	1	111.09167477209	181.05400347591	0.007038728	353.1577	10.1016/j.electacta.2017.01.197	doped	50.0	mole %
2234	76	81.0	CCn1cc[n+](C)c1	O=S(OCCCCCC)([O-])=O	1	1	111.09167477209	181.05400347591	0.007943307	357.8613	10.1016/j.electacta.2017.01.197	doped	50.0	mole %
2235	76	81.0	CCn1cc[n+](C)c1	O=S(OCCCCCC)([O-])=O	1	1	111.09167477209	181.05400347591	0.008314361	362.5664	10.1016/j.electacta.2017.01.197	doped	50.0	mole %
2236	76	81.0	CCn1cc[n+](C)c1	O=S(OCCCCCC)([O-])=O	1	1	111.09167477209	181.05400347591	0.009669936	367.6057	10.1016/j.electacta.2017.01.197	doped	50.0	mole %
2237	76	81.0	CCn1cc[n+](C)c1	O=S(OCCCCCC)([O-])=O	1	1	111.09167477209	181.05400347591	0.01043131	372.6463	10.1016/j.electacta.2017.01.197	doped	50.0	mole %
2238	76	81.0	CCn1cc[n+](C)c1	O=S(OCCCCCC)([O-])=O	1	1	111.09167477209	181.05400347591	0.01231621	377.8533	10.1016/j.electacta.2017.01.197	doped	50.0	mole %
2239	76	81.0	CCn1cc[n+](C)c1	O=S(OCCCCCC)([O-])=O	1	1	111.09167477209	181.05400347591	0.01250975	382.8951	10.1016/j.electacta.2017.01.197	doped	50.0	mole %
2240	76	81.0	CCn1cc[n+](C)c1	O=S(OCCCCCC)([O-])=O	1	1	111.09167477209	181.05400347591	0.01454934	387.9343	10.1016/j.electacta.2017.01.197	doped	50.0	mole %
2241	76	81.0	CCn1cc[n+](C)c1	O=S(OCCCCCC)([O-])=O	1	1	111.09167477209	181.05400347591	0.01522898	392.6394	10.1016/j.electacta.2017.01.197	doped	50.0	mole %
2242	76	81.0	CCn1cc[n+](C)c1	O=S(OCCCCCC)([O-])=O	1	1	111.09167477209	181.05400347591	0.01570283	397.6808	10.1016/j.electacta.2017.01.197	doped	50.0	mole %
2243	76	82.0	CCn1cc[n+](C)c1	O=S(OCCCCCCCC)([O-])=O	1	1	111.09167477209	209.08530360391	3.0012e-05	263.5094	10.1016/j.electacta.2017.01.197	doped	50.0	mole %
2244	76	82.0	CCn1cc[n+](C)c1	O=S(OCCCCCCCC)([O-])=O	1	1	111.09167477209	209.08530360391	4.9342e-05	268.5423	10.1016/j.electacta.2017.01.197	doped	50.0	mole %
2245	76	82.0	CCn1cc[n+](C)c1	O=S(OCCCCCCCC)([O-])=O	1	1	111.09167477209	209.08530360391	7.6378e-05	273.0721	10.1016/j.electacta.2017.01.197	doped	50.0	mole %
2246	76	82.0	CCn1cc[n+](C)c1	O=S(OCCCCCCCC)([O-])=O	1	1	111.09167477209	209.08530360391	0.000116472	278.2745	10.1016/j.electacta.2017.01.197	doped	50.0	mole %
2247	76	82.0	CCn1cc[n+](C)c1	O=S(OCCCCCCCC)([O-])=O	1	1	111.09167477209	209.08530360391	0.000167229	283.1419	10.1016/j.electacta.2017.01.197	doped	50.0	mole %
2248	76	82.0	CCn1cc[n+](C)c1	O=S(OCCCCCCCC)([O-])=O	1	1	111.09167477209	209.08530360391	0.000247441	288.0087	10.1016/j.electacta.2017.01.197	doped	50.0	mole %
2249	76	82.0	CCn1cc[n+](C)c1	O=S(OCCCCCCCC)([O-])=O	1	1	111.09167477209	209.08530360391	0.000334529	293.2133	10.1016/j.electacta.2017.01.197	doped	50.0	mole %
2250	76	82.0	CCn1cc[n+](C)c1	O=S(OCCCCCCCC)([O-])=O	1	1	111.09167477209	209.08530360391	0.000466063	297.9131	10.1016/j.electacta.2017.01.197	doped	50.0	mole %
2251	76	82.0	CCn1cc[n+](C)c1	O=S(OCCCCCCCC)([O-])=O	1	1	111.09167477209	209.08530360391	0.000602248	302.6143	10.1016/j.electacta.2017.01.197	doped	50.0	mole %
2252	76	82.0	CCn1cc[n+](C)c1	O=S(OCCCCCCCC)([O-])=O	1	1	111.09167477209	209.08530360391	0.000790041	307.4833	10.1016/j.electacta.2017.01.197	doped	50.0	mole %
2253	76	82.0	CCn1cc[n+](C)c1	O=S(OCCCCCCCC)([O-])=O	1	1	111.09167477209	209.08530360391	0.000975896	312.8576	10.1016/j.electacta.2017.01.197	doped	50.0	mole %
2254	76	82.0	CCn1cc[n+](C)c1	O=S(OCCCCCCCC)([O-])=O	1	1	111.09167477209	209.08530360391	0.00128027	318.2308	10.1016/j.electacta.2017.01.197	doped	50.0	mole %
2255	76	82.0	CCn1cc[n+](C)c1	O=S(OCCCCCCCC)([O-])=O	1	1	111.09167477209	209.08530360391	0.001534394	322.5972	10.1016/j.electacta.2017.01.197	doped	50.0	mole %
2256	76	82.0	CCn1cc[n+](C)c1	O=S(OCCCCCCCC)([O-])=O	1	1	111.09167477209	209.08530360391	0.001982926	328.1388	10.1016/j.electacta.2017.01.197	doped	50.0	mole %
2257	76	82.0	CCn1cc[n+](C)c1	O=S(OCCCCCCCC)([O-])=O	1	1	111.09167477209	209.08530360391	0.002271693	332.8422	10.1016/j.electacta.2017.01.197	doped	50.0	mole %
2258	76	82.0	CCn1cc[n+](C)c1	O=S(OCCCCCCCC)([O-])=O	1	1	111.09167477209	209.08530360391	0.002848706	338.3843	10.1016/j.electacta.2017.01.197	doped	50.0	mole %
2259	76	82.0	CCn1cc[n+](C)c1	O=S(OCCCCCCCC)([O-])=O	1	1	111.09167477209	209.08530360391	0.00331298	342.9193	10.1016/j.electacta.2017.01.197	doped	50.0	mole %
2260	76	82.0	CCn1cc[n+](C)c1	O=S(OCCCCCCCC)([O-])=O	1	1	111.09167477209	209.08530360391	0.003738814	347.7911	10.1016/j.electacta.2017.01.197	doped	50.0	mole %
2261	76	82.0	CCn1cc[n+](C)c1	O=S(OCCCCCCCC)([O-])=O	1	1	111.09167477209	209.08530360391	0.004414327	352.83	10.1016/j.electacta.2017.01.197	doped	50.0	mole %
2262	76	82.0	CCn1cc[n+](C)c1	O=S(OCCCCCCCC)([O-])=O	1	1	111.09167477209	209.08530360391	0.005057354	357.8696	10.1016/j.electacta.2017.01.197	doped	50.0	mole %
2263	76	82.0	CCn1cc[n+](C)c1	O=S(OCCCCCCCC)([O-])=O	1	1	111.09167477209	209.08530360391	0.005970987000000001	362.7405	10.1016/j.electacta.2017.01.197	doped	50.0	mole %
2264	76	82.0	CCn1cc[n+](C)c1	O=S(OCCCCCCCC)([O-])=O	1	1	111.09167477209	209.08530360391	0.006840893000000001	367.9481	10.1016/j.electacta.2017.01.197	doped	50.0	mole %
2265	76	82.0	CCn1cc[n+](C)c1	O=S(OCCCCCCCC)([O-])=O	1	1	111.09167477209	209.08530360391	0.007491279	372.8204	10.1016/j.electacta.2017.01.197	doped	50.0	mole %
2266	85	83.0	CC[n+]1cc[nH]c1	FC(F)(S(=O)([N-]S(=O)(C(F)(F)F)=O)=O)F	1	1	97.07602470808999	279.91784237991	0.004288499	303.15	10.1039/c4cp00527a	doped	50.0	mole %
2267	85	83.0	CC[n+]1cc[nH]c1	FC(F)(S(=O)([N-]S(=O)(C(F)(F)F)=O)=O)F	1	1	97.07602470808999	279.91784237991	0.004834308	303.15	10.1039/c4cp00527a	doped	50.0	mole %
2268	85	83.0	CC[n+]1cc[nH]c1	FC(F)(S(=O)([N-]S(=O)(C(F)(F)F)=O)=O)F	1	1	97.07602470808999	279.91784237991	0.005146199000000001	303.15	10.1039/c4cp00527a	doped	50.0	mole %
2269	85	83.0	CC[n+]1cc[nH]c1	FC(F)(S(=O)([N-]S(=O)(C(F)(F)F)=O)=O)F	1	1	97.07602470808999	279.91784237991	0.005769981	303.15	10.1039/c4cp00527a	doped	50.0	mole %
2270	85	83.0	CC[n+]1cc[nH]c1	FC(F)(S(=O)([N-]S(=O)(C(F)(F)F)=O)=O)F	1	1	97.07602470808999	279.91784237991	0.006393762	303.15	10.1039/c4cp00527a	doped	50.0	mole %
2271	85	83.0	CC[n+]1cc[nH]c1	FC(F)(S(=O)([N-]S(=O)(C(F)(F)F)=O)=O)F	1	1	97.07602470808999	279.91784237991	0.006861598	303.15	10.1039/c4cp00527a	doped	50.0	mole %
2272	85	83.0	CC[n+]1cc[nH]c1	FC(F)(S(=O)([N-]S(=O)(C(F)(F)F)=O)=O)F	1	1	97.07602470808999	279.91784237991	0.007407407	303.15	10.1039/c4cp00527a	doped	50.0	mole %
2273	85	83.0	CC[n+]1cc[nH]c1	FC(F)(S(=O)([N-]S(=O)(C(F)(F)F)=O)=O)F	1	1	97.07602470808999	279.91784237991	0.008031189	303.15	10.1039/c4cp00527a	doped	50.0	mole %
2274	85	83.0	CC[n+]1cc[nH]c1	FC(F)(S(=O)([N-]S(=O)(C(F)(F)F)=O)=O)F	1	1	97.07602470808999	279.91784237991	0.008732943	303.15	10.1039/c4cp00527a	doped	50.0	mole %
2275	85	83.0	CC[n+]1cc[nH]c1	FC(F)(S(=O)([N-]S(=O)(C(F)(F)F)=O)=O)F	1	1	97.07602470808999	279.91784237991	0.009356725000000001	303.15	10.1039/c4cp00527a	doped	50.0	mole %
2276	85	83.0	CC[n+]1cc[nH]c1	FC(F)(S(=O)([N-]S(=O)(C(F)(F)F)=O)=O)F	1	1	97.07602470808999	279.91784237991	0.009824560999999999	303.15	10.1039/c4cp00527a	doped	50.0	mole %
2277	85	83.0	CC[n+]1cc[nH]c1	FC(F)(S(=O)([N-]S(=O)(C(F)(F)F)=O)=O)F	1	1	97.07602470808999	279.91784237991	0.01037037	303.15	10.1039/c4cp00527a	doped	50.0	mole %
2278	85	83.0	CC[n+]1cc[nH]c1	FC(F)(S(=O)([N-]S(=O)(C(F)(F)F)=O)=O)F	1	1	97.07602470808999	279.91784237991	0.01076023	303.15	10.1039/c4cp00527a	doped	50.0	mole %
2279	85	83.0	CC[n+]1cc[nH]c1	FC(F)(S(=O)([N-]S(=O)(C(F)(F)F)=O)=O)F	1	1	97.07602470808999	279.91784237991	0.01122807	303.15	10.1039/c4cp00527a	doped	50.0	mole %
2280	85	83.0	CC[n+]1cc[nH]c1	FC(F)(S(=O)([N-]S(=O)(C(F)(F)F)=O)=O)F	1	1	97.07602470808999	279.91784237991	0.01192982	303.15	10.1039/c4cp00527a	doped	50.0	mole %
2281	85	83.0	CC[n+]1cc[nH]c1	FC(F)(S(=O)([N-]S(=O)(C(F)(F)F)=O)=O)F	1	1	97.07602470808999	279.91784237991	0.01247563	303.15	10.1039/c4cp00527a	doped	50.0	mole %
2282	85	83.0	CC[n+]1cc[nH]c1	FC(F)(S(=O)([N-]S(=O)(C(F)(F)F)=O)=O)F	1	1	97.07602470808999	279.91784237991	0.01302144	303.15	10.1039/c4cp00527a	doped	50.0	mole %
2283	85	83.0	CC[n+]1cc[nH]c1	FC(F)(S(=O)([N-]S(=O)(C(F)(F)F)=O)=O)F	1	1	97.07602470808999	279.91784237991	0.01348928	303.15	10.1039/c4cp00527a	doped	50.0	mole %
2284	85	83.0	CC[n+]1cc[nH]c1	FC(F)(S(=O)([N-]S(=O)(C(F)(F)F)=O)=O)F	1	1	97.07602470808999	279.91784237991	0.01387914	303.15	10.1039/c4cp00527a	doped	50.0	mole %
2285	85	83.0	CC[n+]1cc[nH]c1	FC(F)(S(=O)([N-]S(=O)(C(F)(F)F)=O)=O)F	1	1	97.07602470808999	279.91784237991	0.0145809	303.15	10.1039/c4cp00527a	doped	50.0	mole %
2286	85	83.0	CC[n+]1cc[nH]c1	FC(F)(S(=O)([N-]S(=O)(C(F)(F)F)=O)=O)F	1	1	97.07602470808999	279.91784237991	0.01489279	303.15	10.1039/c4cp00527a	doped	50.0	mole %
2287	85	83.0	CC[n+]1cc[nH]c1	FC(F)(S(=O)([N-]S(=O)(C(F)(F)F)=O)=O)F	1	1	97.07602470808999	279.91784237991	0.01528265	303.15	10.1039/c4cp00527a	doped	50.0	mole %
2288	85	83.0	CC[n+]1cc[nH]c1	FC(F)(S(=O)([N-]S(=O)(C(F)(F)F)=O)=O)F	1	1	97.07602470808999	279.91784237991	0.01559454	303.15	10.1039/c4cp00527a	doped	50.0	mole %
2289	85	84.0	CC[n+]1cc[nH]c1	O=S([O-])(C(F)(F)F)=O	1	1	97.07602470808999	148.95257309991	0.01060429	303.15	10.1039/c4cp00527a	doped	50.0	mole %
2290	85	84.0	CC[n+]1cc[nH]c1	O=S([O-])(C(F)(F)F)=O	1	1	97.07602470808999	148.95257309991	0.01076023	303.15	10.1039/c4cp00527a	doped	50.0	mole %
2291	85	84.0	CC[n+]1cc[nH]c1	O=S([O-])(C(F)(F)F)=O	1	1	97.07602470808999	148.95257309991	0.01130604	303.15	10.1039/c4cp00527a	doped	50.0	mole %
2292	85	84.0	CC[n+]1cc[nH]c1	O=S([O-])(C(F)(F)F)=O	1	1	97.07602470808999	148.95257309991	0.0120078	303.15	10.1039/c4cp00527a	doped	50.0	mole %
2293	85	84.0	CC[n+]1cc[nH]c1	O=S([O-])(C(F)(F)F)=O	1	1	97.07602470808999	148.95257309991	0.01263158	303.15	10.1039/c4cp00527a	doped	50.0	mole %
2294	85	84.0	CC[n+]1cc[nH]c1	O=S([O-])(C(F)(F)F)=O	1	1	97.07602470808999	148.95257309991	0.01348928	303.15	10.1039/c4cp00527a	doped	50.0	mole %
2295	85	84.0	CC[n+]1cc[nH]c1	O=S([O-])(C(F)(F)F)=O	1	1	97.07602470808999	148.95257309991	0.01419103	303.15	10.1039/c4cp00527a	doped	50.0	mole %
2296	85	84.0	CC[n+]1cc[nH]c1	O=S([O-])(C(F)(F)F)=O	1	1	97.07602470808999	148.95257309991	0.01473684	303.15	10.1039/c4cp00527a	doped	50.0	mole %
2297	85	84.0	CC[n+]1cc[nH]c1	O=S([O-])(C(F)(F)F)=O	1	1	97.07602470808999	148.95257309991	0.01559454	303.15	10.1039/c4cp00527a	doped	50.0	mole %
2298	85	84.0	CC[n+]1cc[nH]c1	O=S([O-])(C(F)(F)F)=O	1	1	97.07602470808999	148.95257309991	0.01614035	303.15	10.1039/c4cp00527a	doped	50.0	mole %
2299	85	84.0	CC[n+]1cc[nH]c1	O=S([O-])(C(F)(F)F)=O	1	1	97.07602470808999	148.95257309991	0.01684211	303.15	10.1039/c4cp00527a	doped	50.0	mole %
2300	85	84.0	CC[n+]1cc[nH]c1	O=S([O-])(C(F)(F)F)=O	1	1	97.07602470808999	148.95257309991	0.01754386	303.15	10.1039/c4cp00527a	doped	50.0	mole %
2301	85	84.0	CC[n+]1cc[nH]c1	O=S([O-])(C(F)(F)F)=O	1	1	97.07602470808999	148.95257309991	0.01808967	303.15	10.1039/c4cp00527a	doped	50.0	mole %
2302	85	84.0	CC[n+]1cc[nH]c1	O=S([O-])(C(F)(F)F)=O	1	1	97.07602470808999	148.95257309991	0.01879142	303.15	10.1039/c4cp00527a	doped	50.0	mole %
2303	85	84.0	CC[n+]1cc[nH]c1	O=S([O-])(C(F)(F)F)=O	1	1	97.07602470808999	148.95257309991	0.01933723	303.15	10.1039/c4cp00527a	doped	50.0	mole %
2304	85	84.0	CC[n+]1cc[nH]c1	O=S([O-])(C(F)(F)F)=O	1	1	97.07602470808999	148.95257309991	0.02003899	303.15	10.1039/c4cp00527a	doped	50.0	mole %
2305	85	84.0	CC[n+]1cc[nH]c1	O=S([O-])(C(F)(F)F)=O	1	1	97.07602470808999	148.95257309991	0.02042885	303.15	10.1039/c4cp00527a	doped	50.0	mole %
2306	85	84.0	CC[n+]1cc[nH]c1	O=S([O-])(C(F)(F)F)=O	1	1	97.07602470808999	148.95257309991	0.02105263	303.15	10.1039/c4cp00527a	doped	50.0	mole %
2307	85	84.0	CC[n+]1cc[nH]c1	O=S([O-])(C(F)(F)F)=O	1	1	97.07602470808999	148.95257309991	0.02167641	303.15	10.1039/c4cp00527a	doped	50.0	mole %
2308	85	84.0	CC[n+]1cc[nH]c1	O=S([O-])(C(F)(F)F)=O	1	1	97.07602470808999	148.95257309991	0.02206628	303.15	10.1039/c4cp00527a	doped	50.0	mole %
2309	85	84.0	CC[n+]1cc[nH]c1	O=S([O-])(C(F)(F)F)=O	1	1	97.07602470808999	148.95257309991	0.02261209	303.15	10.1039/c4cp00527a	doped	50.0	mole %
2310	85	84.0	CC[n+]1cc[nH]c1	O=S([O-])(C(F)(F)F)=O	1	1	97.07602470808999	148.95257309991	0.02307992	303.15	10.1039/c4cp00527a	doped	50.0	mole %
2311	85	84.0	CC[n+]1cc[nH]c1	O=S([O-])(C(F)(F)F)=O	1	1	97.07602470808999	148.95257309991	0.02362573	303.15	10.1039/c4cp00527a	doped	50.0	mole %
2312	85	84.0	CC[n+]1cc[nH]c1	O=S([O-])(C(F)(F)F)=O	1	1	97.07602470808999	148.95257309991	0.02432749	303.15	10.1039/c4cp00527a	doped	50.0	mole %
2313	85	84.0	CC[n+]1cc[nH]c1	O=S([O-])(C(F)(F)F)=O	1	1	97.07602470808999	148.95257309991	0.02463938	303.15	10.1039/c4cp00527a	doped	50.0	mole %
[truncated: 455 more rows]
