# Supplementary material for: Database of Nonaqueous Proton-Conducting Materials
Source: ACS Appl Mater Interfaces. 2025 Mar 10;17(11):16901–8. doi: 10.1021/acsami.4c22618 (PMC11931497; doi:10.1021/acsami.4c22618)
Supplement: Supplementary file 1 — am4c22618_si_001.zip [file am4c22618_si_001.zip › CleanedDiffusionDatabase.tsv]

ix	ID	Dopant ID	SMILES	Dopant SMILES	Acceptor	Dopant	Molar Mass	Dopant Molar Mass	Diffusion Coefficient	Temperature	Source	Dopant Status	Percent Dopant	Percent Dopant Units
8	2		c1c[nH]c(COCCOCCOCc2ncc[nH]2)n1				266.137890436		8.893854084642838e-08	371.8250325253948	10.1021/cm021298q	un-doped
9	2		c1c[nH]c(COCCOCCOCc2ncc[nH]2)n1				266.137890436		6.153043706589802e-08	366.4516450564024	10.1021/cm021298q	un-doped
10	2		c1c[nH]c(COCCOCCOCc2ncc[nH]2)n1				266.137890436		4.256866201636673e-08	360.1318226523637	10.1021/cm021298q	un-doped
11	2		c1c[nH]c(COCCOCCOCc2ncc[nH]2)n1				266.137890436		2.663483434251856e-08	354.7339601718899	10.1021/cm021298q	un-doped
12	2		c1c[nH]c(COCCOCCOCc2ncc[nH]2)n1				266.137890436		1.708834486249081e-08	348.9121442709847	10.1021/cm021298q	un-doped
13	2		c1c[nH]c(COCCOCCOCc2ncc[nH]2)n1				266.137890436		1.236288985525819e-08	344.821046497394	10.1021/cm021298q	un-doped
14	2		c1c[nH]c(COCCOCCOCc2ncc[nH]2)n1				266.137890436		8.417245613797104e-09	340.4302834524669	10.1021/cm021298q	un-doped
15	2		c1c[nH]c(COCCOCCOCc2ncc[nH]2)n1				266.137890436		5.075864265037351e-09	335.5745237190785	10.1021/cm021298q	un-doped
16	2		c1c[nH]c(COCCOCCOCc2ncc[nH]2)n1				266.137890436		2.822929290779781e-09	331.0416423902795	10.1021/cm021298q	un-doped
17	3		c1c[nH]c(COCCOCCOCCOCc2ncc[nH]2)n1				310.1641051840001		1.732806227153302e-07	378.6765708261511	10.1021/cm021298q	un-doped
18	3		c1c[nH]c(COCCOCCOCCOCc2ncc[nH]2)n1				310.1641051840001		1.216157997251217e-07	370.6816056296157	10.1021/cm021298q	un-doped
19	3		c1c[nH]c(COCCOCCOCCOCc2ncc[nH]2)n1				310.1641051840001		7.951883339720317e-08	363.0173859916673	10.1021/cm021298q	un-doped
20	3		c1c[nH]c(COCCOCCOCCOCc2ncc[nH]2)n1				310.1641051840001		3.761577378378577e-08	349.1192245643079	10.1021/cm021298q	un-doped
21	3		c1c[nH]c(COCCOCCOCCOCc2ncc[nH]2)n1				310.1641051840001		1.483166815610692e-08	337.2098983244715	10.1021/cm021298q	un-doped
22	3		c1c[nH]c(COCCOCCOCCOCc2ncc[nH]2)n1				310.1641051840001		5.503766494153339e-09	325.3647175801715	10.1021/cm021298q	un-doped
23	3		c1c[nH]c(COCCOCCOCCOCc2ncc[nH]2)n1				310.1641051840001		4.104403034271923e-09	320.7514307919449	10.1021/cm021298q	un-doped
24	4		c1c[nH]c(COCCOCCOCCOCCOCCOCc2ncc[nH]2)n1				398.2165346800001		5.384805237959532e-07	401.2644645807869	10.1021/cm021298q	un-doped
25	4		c1c[nH]c(COCCOCCOCCOCCOCCOCc2ncc[nH]2)n1				398.2165346800001		4.518455401270889e-07	394.9741904115276	10.1021/cm021298q	un-doped
26	4		c1c[nH]c(COCCOCCOCCOCCOCCOCc2ncc[nH]2)n1				398.2165346800001		3.640910471990606e-07	388.8780867198134	10.1021/cm021298q	un-doped
27	4		c1c[nH]c(COCCOCCOCCOCCOCCOCc2ncc[nH]2)n1				398.2165346800001		2.894542962477137e-07	383.133541962318	10.1021/cm021298q	un-doped
28	4		c1c[nH]c(COCCOCCOCCOCCOCCOCc2ncc[nH]2)n1				398.2165346800001		2.364122628955457e-07	377.5563871025228	10.1021/cm021298q	un-doped
29	4		c1c[nH]c(COCCOCCOCCOCCOCCOCc2ncc[nH]2)n1				398.2165346800001		1.879489916250167e-07	371.668733144823	10.1021/cm021298q	un-doped
30	4		c1c[nH]c(COCCOCCOCCOCCOCCOCc2ncc[nH]2)n1				398.2165346800001		1.514502518962237e-07	366.5703930624354	10.1021/cm021298q	un-doped
31	4		c1c[nH]c(COCCOCCOCCOCCOCCOCc2ncc[nH]2)n1				398.2165346800001		1.110375830639326e-07	360.8701300575948	10.1021/cm021298q	un-doped
32	4		c1c[nH]c(COCCOCCOCCOCCOCCOCc2ncc[nH]2)n1				398.2165346800001		8.141042088231947e-08	355.0582845927073	10.1021/cm021298q	un-doped
33	4		c1c[nH]c(COCCOCCOCCOCCOCCOCc2ncc[nH]2)n1				398.2165346800001		6.13196969715683e-08	349.1539650273423	10.1021/cm021298q	un-doped
34	4		c1c[nH]c(COCCOCCOCCOCCOCCOCc2ncc[nH]2)n1				398.2165346800001		4.202425276773121e-08	343.3090945668932	10.1021/cm021298q	un-doped
35	4		c1c[nH]c(COCCOCCOCCOCCOCCOCc2ncc[nH]2)n1				398.2165346800001		3.208411024791433e-08	337.2692656636279	10.1021/cm021298q	un-doped
36	4		c1c[nH]c(COCCOCCOCCOCCOCCOCc2ncc[nH]2)n1				398.2165346800001		2.140277076562382e-08	331.4382797292679	10.1021/cm021298q	un-doped
37	4		c1c[nH]c(COCCOCCOCCOCCOCCOCc2ncc[nH]2)n1				398.2165346800001		1.264445164690068e-08	325.8054889102327	10.1021/cm021298q	un-doped
38	4		c1c[nH]c(COCCOCCOCCOCCOCCOCc2ncc[nH]2)n1				398.2165346800001		7.674675115929859e-09	319.8960977474516	10.1021/cm021298q	un-doped
39	4		c1c[nH]c(COCCOCCOCCOCCOCCOCc2ncc[nH]2)n1				398.2165346800001		4.72139134968378e-09	314.1972542930342	10.1021/cm021298q	un-doped
40	6		COCCOCCOCc1ncc[nH]1				200.116092372		2.948628100109912e-06	385.1415472214348	10.1021/cm021298q	un-doped
41	6		COCCOCCOCc1ncc[nH]1				200.116092372		2.541850478007537e-06	379.5062092908433	10.1021/cm021298q	un-doped
42	6		COCCOCCOCc1ncc[nH]1				200.116092372		2.161872116012897e-06	373.7163776717919	10.1021/cm021298q	un-doped
43	6		COCCOCCOCc1ncc[nH]1				200.116092372		1.838653953864026e-06	367.7935001325896	10.1021/cm021298q	un-doped
44	6		COCCOCCOCc1ncc[nH]1				200.116092372		1.585002676785693e-06	362.0553010507931	10.1021/cm021298q	un-doped
45	6		COCCOCCOCc1ncc[nH]1				200.116092372		1.294553490384969e-06	356.2055277398617	10.1021/cm021298q	un-doped
46	6		COCCOCCOCc1ncc[nH]1				200.116092372		1.071692027663553e-06	350.4024898199316	10.1021/cm021298q	un-doped
47	6		COCCOCCOCc1ncc[nH]1				200.116092372		8.520007949880712e-07	344.112780899263	10.1021/cm021298q	un-doped
48	6		COCCOCCOCc1ncc[nH]1				200.116092372		5.384805237959532e-07	332.3125798588668	10.1021/cm021298q	un-doped
49	6		COCCOCCOCc1ncc[nH]1				200.116092372		3.948025962877778e-07	326.4084688635697	10.1021/cm021298q	un-doped
50	6		COCCOCCOCc1ncc[nH]1				200.116092372		3.055132146978745e-07	320.360957097581	10.1021/cm021298q	un-doped
51	6		COCCOCCOCc1ncc[nH]1				200.116092372		2.209886658514281e-07	314.3092425775873	10.1021/cm021298q	un-doped
52	6		COCCOCCOCc1ncc[nH]1				200.116092372		1.598490280791576e-07	308.4819265066489	10.1021/cm021298q	un-doped
53	6		COCCOCCOCc1ncc[nH]1				200.116092372		1.066326003323834e-07	301.6237310312605	10.1021/cm021298q	un-doped
54	6		COCCOCCOCc1ncc[nH]1				200.116092372		6.049785825045288e-08	293.7859281828547	10.1021/cm021298q	un-doped
55	7		c1c[nH]c(COCCCCCOCc2ncc[nH]2)n1				264.15862588		2.037980386287055e-07	400.8996187444625	10.1021/cm021298q	un-doped
56	7		c1c[nH]c(COCCCCCOCc2ncc[nH]2)n1				264.15862588		1.710094066019046e-07	397.6456198142041	10.1021/cm021298q	un-doped
57	7		c1c[nH]c(COCCCCCOCc2ncc[nH]2)n1				264.15862588		1.494204362337504e-07	393.9155799520605	10.1021/cm021298q	un-doped
58	7		c1c[nH]c(COCCCCCOCc2ncc[nH]2)n1				264.15862588		1.220393820744318e-07	390.6004348945242	10.1021/cm021298q	un-doped
284	2	8.0	c1c[nH]c(COCCOCCOCc2ncc[nH]2)n1	FC(F)(S(=O)(O)=O)F	1.0	0.0	266.137890436	149.959849552	1.758935847451992e-08	348.9867866622834	10.1021/cm021298q	doped	0.0	mole %
285	2	8.0	c1c[nH]c(COCCOCCOCc2ncc[nH]2)n1	FC(F)(S(=O)(O)=O)F	1.0	0.0	266.137890436	149.959849552	1.286767253029671e-08	345.1073611745246	10.1021/cm021298q	doped	0.0	mole %
286	2	8.0	c1c[nH]c(COCCOCCOCc2ncc[nH]2)n1	FC(F)(S(=O)(O)=O)F	1.0	0.0	266.137890436	149.959849552	8.481838520726143e-09	340.5451719548791	10.1021/cm021298q	doped	0.0	mole %
287	2	8.0	c1c[nH]c(COCCOCCOCc2ncc[nH]2)n1	FC(F)(S(=O)(O)=O)F	1.0	0.0	266.137890436	149.959849552	5.037673305979873e-09	335.543333576043	10.1021/cm021298q	doped	0.0	mole %
288	2	8.0	c1c[nH]c(COCCOCCOCc2ncc[nH]2)n1	FC(F)(S(=O)(O)=O)F	1.0	0.0	266.137890436	149.959849552	2.823839442357495e-09	330.8669408671295	10.1021/cm021298q	doped	0.0	mole %
289	2	8.0	c1c[nH]c(COCCOCCOCc2ncc[nH]2)n1	FC(F)(S(=O)(O)=O)F	0.898	0.102	266.137890436	149.959849552	5.351678309347175e-07	400.3358016704412	10.1021/cm021298q	doped	10.2	mole %
290	2	8.0	c1c[nH]c(COCCOCCOCc2ncc[nH]2)n1	FC(F)(S(=O)(O)=O)F	0.898	0.102	266.137890436	149.959849552	4.294968668197911e-07	394.2095349825483	10.1021/cm021298q	doped	10.2	mole %
291	2	8.0	c1c[nH]c(COCCOCCOCc2ncc[nH]2)n1	FC(F)(S(=O)(O)=O)F	0.898	0.102	266.137890436	149.959849552	3.253044468159124e-07	388.2680913517165	10.1021/cm021298q	doped	10.2	mole %
292	2	8.0	c1c[nH]c(COCCOCCOCc2ncc[nH]2)n1	FC(F)(S(=O)(O)=O)F	0.898	0.102	266.137890436	149.959849552	2.521622087982406e-07	382.3822721460517	10.1021/cm021298q	doped	10.2	mole %
293	2	8.0	c1c[nH]c(COCCOCCOCc2ncc[nH]2)n1	FC(F)(S(=O)(O)=O)F	0.898	0.102	266.137890436	149.959849552	1.844675586080178e-07	376.437993133771	10.1021/cm021298q	doped	10.2	mole %
294	2	8.0	c1c[nH]c(COCCOCCOCc2ncc[nH]2)n1	FC(F)(S(=O)(O)=O)F	0.898	0.102	266.137890436	149.959849552	1.365211695066447e-07	372.1568611397155	10.1021/cm021298q	doped	10.2	mole %
295	2	8.0	c1c[nH]c(COCCOCCOCc2ncc[nH]2)n1	FC(F)(S(=O)(O)=O)F	0.898	0.102	266.137890436	149.959849552	6.815849621514459e-08	361.4900329968102	10.1021/cm021298q	doped	10.2	mole %
296	2	8.0	c1c[nH]c(COCCOCCOCc2ncc[nH]2)n1	FC(F)(S(=O)(O)=O)F	0.898	0.102	266.137890436	149.959849552	4.492726694367081e-08	355.6500161998583	10.1021/cm021298q	doped	10.2	mole %
297	2	8.0	c1c[nH]c(COCCOCCOCc2ncc[nH]2)n1	FC(F)(S(=O)(O)=O)F	0.898	0.102	266.137890436	149.959849552	3.211441387141272e-08	349.5913102787187	10.1021/cm021298q	doped	10.2	mole %
298	2	8.0	c1c[nH]c(COCCOCCOCc2ncc[nH]2)n1	FC(F)(S(=O)(O)=O)F	0.898	0.102	266.137890436	149.959849552	2.322308971832632e-08	343.4431550061992	10.1021/cm021298q	doped	10.2	mole %
299	2	8.0	c1c[nH]c(COCCOCCOCc2ncc[nH]2)n1	FC(F)(S(=O)(O)=O)F	0.898	0.102	266.137890436	149.959849552	1.37930401375258e-08	337.4134492326037	10.1021/cm021298q	doped	10.2	mole %
300	2	8.0	c1c[nH]c(COCCOCCOCc2ncc[nH]2)n1	FC(F)(S(=O)(O)=O)F	0.836	0.164	266.137890436	149.959849552	3.446910444632455e-07	395.6264289532081	10.1021/cm021298q	doped	16.4	mole %
301	2	8.0	c1c[nH]c(COCCOCCOCc2ncc[nH]2)n1	FC(F)(S(=O)(O)=O)F	0.836	0.164	266.137890436	149.959849552	2.798530213503847e-07	389.7679672314275	10.1021/cm021298q	doped	16.4	mole %
302	2	8.0	c1c[nH]c(COCCOCCOCc2ncc[nH]2)n1	FC(F)(S(=O)(O)=O)F	0.836	0.164	266.137890436	149.959849552	2.095221780159526e-07	383.8369337877451	10.1021/cm021298q	doped	16.4	mole %
303	2	8.0	c1c[nH]c(COCCOCCOCc2ncc[nH]2)n1	FC(F)(S(=O)(O)=O)F	0.836	0.164	266.137890436	149.959849552	1.62408965490095e-07	378.3198512749	10.1021/cm021298q	doped	16.4	mole %
304	2	8.0	c1c[nH]c(COCCOCCOCc2ncc[nH]2)n1	FC(F)(S(=O)(O)=O)F	0.836	0.164	266.137890436	149.959849552	1.160913870126182e-07	371.5857309592969	10.1021/cm021298q	doped	16.4	mole %
305	2	8.0	c1c[nH]c(COCCOCCOCc2ncc[nH]2)n1	FC(F)(S(=O)(O)=O)F	0.836	0.164	266.137890436	149.959849552	8.591717722187211e-08	366.1913137223237	10.1021/cm021298q	doped	16.4	mole %
306	2	8.0	c1c[nH]c(COCCOCCOCc2ncc[nH]2)n1	FC(F)(S(=O)(O)=O)F	0.836	0.164	266.137890436	149.959849552	5.931711224962914e-08	360.5213282615193	10.1021/cm021298q	doped	16.4	mole %
307	2	8.0	c1c[nH]c(COCCOCCOCc2ncc[nH]2)n1	FC(F)(S(=O)(O)=O)F	0.836	0.164	266.137890436	149.959849552	4.289434099967813e-08	354.1934377873394	10.1021/cm021298q	doped	16.4	mole %
308	2	8.0	c1c[nH]c(COCCOCCOCc2ncc[nH]2)n1	FC(F)(S(=O)(O)=O)F	0.836	0.164	266.137890436	149.959849552	2.54771004851777e-08	348.6852474061304	10.1021/cm021298q	doped	16.4	mole %
309	2	8.0	c1c[nH]c(COCCOCCOCc2ncc[nH]2)n1	FC(F)(S(=O)(O)=O)F	0.836	0.164	266.137890436	149.959849552	1.779426278811013e-08	342.8596898148386	10.1021/cm021298q	doped	16.4	mole %
310	2	8.0	c1c[nH]c(COCCOCCOCc2ncc[nH]2)n1	FC(F)(S(=O)(O)=O)F	0.836	0.164	266.137890436	149.959849552	1.106955085966219e-08	336.6629297081469	10.1021/cm021298q	doped	16.4	mole %
311	2	8.0	c1c[nH]c(COCCOCCOCc2ncc[nH]2)n1	FC(F)(S(=O)(O)=O)F	0.836	0.164	266.137890436	149.959849552	5.721896528400484e-09	330.5056372694021	10.1021/cm021298q	doped	16.4	mole %
312	2	8.0	c1c[nH]c(COCCOCCOCc2ncc[nH]2)n1	FC(F)(S(=O)(O)=O)F	0.946	0.054	266.137890436	149.959849552	5.229257163338776e-07	400.9986470305649	10.1021/cm021298q	doped	5.4	mole %
313	2	8.0	c1c[nH]c(COCCOCCOCc2ncc[nH]2)n1	FC(F)(S(=O)(O)=O)F	0.946	0.054	266.137890436	149.959849552	1.86616482830069e-07	377.8476963948418	10.1021/cm021298q	doped	5.4	mole %
314	2	8.0	c1c[nH]c(COCCOCCOCc2ncc[nH]2)n1	FC(F)(S(=O)(O)=O)F	0.946	0.054	266.137890436	149.959849552	1.273591054531432e-07	370.9026844081784	10.1021/cm021298q	doped	5.4	mole %
315	2	8.0	c1c[nH]c(COCCOCCOCc2ncc[nH]2)n1	FC(F)(S(=O)(O)=O)F	0.946	0.054	266.137890436	149.959849552	9.425404555789752e-08	366.4129745368631	10.1021/cm021298q	doped	5.4	mole %
316	2	8.0	c1c[nH]c(COCCOCCOCc2ncc[nH]2)n1	FC(F)(S(=O)(O)=O)F	0.946	0.054	266.137890436	149.959849552	6.895249730975737e-08	359.7713724882112	10.1021/cm021298q	doped	5.4	mole %
317	2	8.0	c1c[nH]c(COCCOCCOCc2ncc[nH]2)n1	FC(F)(S(=O)(O)=O)F	0.946	0.054	266.137890436	149.959849552	4.92878642907294e-08	355.1283913429642	10.1021/cm021298q	doped	5.4	mole %
318	2	8.0	c1c[nH]c(COCCOCCOCc2ncc[nH]2)n1	FC(F)(S(=O)(O)=O)F	0.946	0.054	266.137890436	149.959849552	2.927386057155319e-08	348.78570257648	10.1021/cm021298q	doped	5.4	mole %
319	2	8.0	c1c[nH]c(COCCOCCOCc2ncc[nH]2)n1	FC(F)(S(=O)(O)=O)F	0.946	0.054	266.137890436	149.959849552	2.021110228642125e-08	342.3748833785554	10.1021/cm021298q	doped	5.4	mole %
320	2	8.0	c1c[nH]c(COCCOCCOCc2ncc[nH]2)n1	FC(F)(S(=O)(O)=O)F	0.946	0.054	266.137890436	149.959849552	9.859388955862426e-09	336.6629297081469	10.1021/cm021298q	doped	5.4	mole %
321	2	8.0	c1c[nH]c(COCCOCCOCc2ncc[nH]2)n1	FC(F)(S(=O)(O)=O)F	0.946	0.054	266.137890436	149.959849552	6.651353041612559e-09	329.516217470159	10.1021/cm021298q	doped	5.4	mole %
322	2	8.0	c1c[nH]c(COCCOCCOCc2ncc[nH]2)n1	FC(F)(S(=O)(O)=O)F	0.975	0.025	266.137890436	149.959849552	4.878316798149408e-07	395.6264289532081	10.1021/cm021298q	doped	2.5	mole %
323	2	8.0	c1c[nH]c(COCCOCCOCc2ncc[nH]2)n1	FC(F)(S(=O)(O)=O)F	0.975	0.025	266.137890436	149.959849552	4.053405010494197e-07	390.7742879897086	10.1021/cm021298q	doped	2.5	mole %
324	2	8.0	c1c[nH]c(COCCOCCOCc2ncc[nH]2)n1	FC(F)(S(=O)(O)=O)F	0.975	0.025	266.137890436	149.959849552	3.781377188910642e-07	389.2666721942534	10.1021/cm021298q	doped	2.5	mole %
325	2	8.0	c1c[nH]c(COCCOCCOCc2ncc[nH]2)n1	FC(F)(S(=O)(O)=O)F	0.975	0.025	266.137890436	149.959849552	3.142027631668007e-07	384.9351769162073	10.1021/cm021298q	doped	2.5	mole %
326	2	8.0	c1c[nH]c(COCCOCCOCc2ncc[nH]2)n1	FC(F)(S(=O)(O)=O)F	0.975	0.025	266.137890436	149.959849552	2.169251967366096e-07	378.6748500826268	10.1021/cm021298q	doped	2.5	mole %
327	2	8.0	c1c[nH]c(COCCOCCOCc2ncc[nH]2)n1	FC(F)(S(=O)(O)=O)F	0.975	0.025	266.137890436	149.959849552	1.497683344166126e-07	373.5346236713373	10.1021/cm021298q	doped	2.5	mole %
328	2	8.0	c1c[nH]c(COCCOCCOCc2ncc[nH]2)n1	FC(F)(S(=O)(O)=O)F	0.975	0.025	266.137890436	149.959849552	1.083028786092023e-07	366.5239056054334	10.1021/cm021298q	doped	2.5	mole %
329	2	8.0	c1c[nH]c(COCCOCCOCc2ncc[nH]2)n1	FC(F)(S(=O)(O)=O)F	0.975	0.025	266.137890436	149.959849552	7.222041837853291e-08	361.0587977030883	10.1021/cm021298q	doped	2.5	mole %
330	2	8.0	c1c[nH]c(COCCOCCOCc2ncc[nH]2)n1	FC(F)(S(=O)(O)=O)F	0.975	0.025	266.137890436	149.959849552	6.43250303807538e-08	355.0242499313916	10.1021/cm021298q	doped	2.5	mole %
331	2	8.0	c1c[nH]c(COCCOCCOCc2ncc[nH]2)n1	FC(F)(S(=O)(O)=O)F	0.975	0.025	266.137890436	149.959849552	3.564183045754438e-08	349.389529145201	10.1021/cm021298q	doped	2.5	mole %
628	31		F[H][F-][H]F						6.608012e-06	358.0306452750517	10.1021/jp311558h	un-doped
629	31		F[H][F-][H]F						5.627012999999999e-06	347.3913342536887	10.1021/jp311558h	un-doped
630	31		F[H][F-][H]F						4.791834999999999e-06	338.2034632034632	10.1021/jp311558h	un-doped
631	31		F[H][F-][H]F						3.535259e-06	327.9113196627104	10.1021/jp311558h	un-doped
632	31		F[H][F-][H]F						4.74696e-07	318.3187675970594	10.1021/jp311558h	un-doped
633	31		F[H][F-][H]F						3.56164e-07	308.7171536525407	10.1021/jp311558h	un-doped
634	31		F[H][F-][H]F						3.32732e-07	298.5727921960238	10.1021/jp311558h	un-doped
635	29		C[N+]1(C)CCCC1				100.11207586809		2.361518e-06	358.4148458296461	10.1021/jp311558h	un-doped
636	29		C[N+]1(C)CCCC1				100.11207586809		2.133238e-06	347.7491587947849	10.1021/jp311558h	un-doped
637	29		C[N+]1(C)CCCC1				100.11207586809		1.816593e-06	338.2623799802793	10.1021/jp311558h	un-doped
638	29		C[N+]1(C)CCCC1				100.11207586809		1.483029e-06	328.7522798970611	10.1021/jp311558h	un-doped
639	29		C[N+]1(C)CCCC1				100.11207586809		1.103341e-06	318.0257976166511	10.1021/jp311558h	un-doped
640	31		F[H][F-][H]F						4.549913e-06	338.5714856449076	10.1021/jp311558h	un-doped
641	31		F[H][F-][H]F						3.904947e-06	327.8290830292718	10.1021/jp311558h	un-doped
642	31		F[H][F-][H]F						3.254494e-06	318.3840354603403	10.1021/jp311558h	un-doped
643	31		F[H][F-][H]F						2.940265e-06	308.0684355545478	10.1021/jp311558h	un-doped
644	31		F[H][F-][H]F						2.163928e-06	298.7668101145711	10.1021/jp311558h	un-doped
645	31		F[H][F-][H]F						1.120883e-06	288.2395108921388	10.1021/jp311558h	un-doped
646	31		F[H][F-][H]F						2.61395e-07	278.400621835629	10.1021/jp311558h	un-doped
647	31		F[H][F-][H]F						2.02567e-07	267.8860841215881	10.1021/jp311558h	un-doped
648	31		F[H][F-][H]F						1.65228e-07	258.4189669184959	10.1021/jp311558h	un-doped
649	31		F[H][F-][H]F						1.17294e-07	248.1616187284596	10.1021/jp311558h	un-doped
650	30		CC[N+]1(C)CCCC1				114.12772593209		1.903749e-06	339.0085626782762	10.1021/jp311558h	un-doped
651	30		CC[N+]1(C)CCCC1				114.12772593209		1.529666e-06	328.4621304513628	10.1021/jp311558h	un-doped
652	30		CC[N+]1(C)CCCC1				114.12772593209		1.303254e-06	318.341669109939	10.1021/jp311558h	un-doped
653	30		CC[N+]1(C)CCCC1				114.12772593209		1.017082e-06	307.6239678446819	10.1021/jp311558h	un-doped
654	30		CC[N+]1(C)CCCC1				114.12772593209		8.66572e-07	298.3547228806745	10.1021/jp311558h	un-doped
655	30		CC[N+]1(C)CCCC1				114.12772593209		6.378519999999999e-07	288.3928787723231	10.1021/jp311558h	un-doped
656	30		CC[N+]1(C)CCCC1				114.12772593209		4.87032e-07	278.5856762388705	10.1021/jp311558h	un-doped
657	30		CC[N+]1(C)CCCC1				114.12772593209		3.88626e-07	268.3609185994243	10.1021/jp311558h	un-doped
658	30		CC[N+]1(C)CCCC1				114.12772593209		2.79904e-07	258.5755281017298	10.1021/jp311558h	un-doped
659	30		CC[N+]1(C)CCCC1				114.12772593209		1.91566e-07	248.0460174971661	10.1021/jp311558h	un-doped
1201	43	32.0	C1CCC2=NCCCN2CC1	O=S(NS(=O)(C(F)(F)F)=O)(C(F)(F)F)=O	1.0	1.0	152.131348512	280.925118832	1.3e-06	382.9973680420868	10.1039/c2cp00007e	doped	50.0	mole %
1202	43	32.0	C1CCC2=NCCCN2CC1	O=S(NS(=O)(C(F)(F)F)=O)(C(F)(F)F)=O	1.0	1.0	152.131348512	280.925118832	8.4e-07	363.0055260331228	10.1039/c2cp00007e	doped	50.0	mole %
1203	43	32.0	C1CCC2=NCCCN2CC1	O=S(NS(=O)(C(F)(F)F)=O)(C(F)(F)F)=O	1.0	1.0	152.131348512	280.925118832	4.33e-07	342.9885760794965	10.1039/c2cp00007e	doped	50.0	mole %
1204	43	32.0	C1CCC2=NCCCN2CC1	O=S(NS(=O)(C(F)(F)F)=O)(C(F)(F)F)=O	1.0	1.0	152.131348512	280.925118832	2.21e-07	323.0712966660334	10.1039/c2cp00007e	doped	50.0	mole %
1205	43	32.0	C1CCC2=NCCCN2CC1	O=S(NS(=O)(C(F)(F)F)=O)(C(F)(F)F)=O	1.0	1.0	152.131348512	280.925118832	8.37e-08	302.9386870273778	10.1039/c2cp00007e	doped	50.0	mole %
1206	43	8.0	C1CCC2=NCCCN2CC1	FC(F)(S(=O)(O)=O)F	1.0	1.0	152.131348512	149.959849552	7.08e-07	382.8508837921227	10.1039/c2cp00007e	doped	50.0	mole %
1207	43	8.0	C1CCC2=NCCCN2CC1	FC(F)(S(=O)(O)=O)F	1.0	1.0	152.131348512	149.959849552	3.73e-07	363.0055260331228	10.1039/c2cp00007e	doped	50.0	mole %
1208	43	8.0	C1CCC2=NCCCN2CC1	FC(F)(S(=O)(O)=O)F	1.0	1.0	152.131348512	149.959849552	1.61e-07	342.9885760794965	10.1039/c2cp00007e	doped	50.0	mole %
1209	43	8.0	C1CCC2=NCCCN2CC1	FC(F)(S(=O)(O)=O)F	1.0	1.0	152.131348512	149.959849552	8.11e-08	323.0712966660334	10.1039/c2cp00007e	doped	50.0	mole %
1210	43	8.0	C1CCC2=NCCCN2CC1	FC(F)(S(=O)(O)=O)F	1.0	1.0	152.131348512	149.959849552	3.49e-08	302.9386870273778	10.1039/c2cp00007e	doped	50.0	mole %
1211	43	10.0	C1CCC2=NCCCN2CC1	FC(F)(C(O)=O)F	1.0	1.0	152.131348512	113.992863932	8.05e-07	382.8508837921227	10.1039/c2cp00007e	doped	50.0	mole %
1212	43	10.0	C1CCC2=NCCCN2CC1	FC(F)(C(O)=O)F	1.0	1.0	152.131348512	113.992863932	3.89e-07	362.7425659538533	10.1039/c2cp00007e	doped	50.0	mole %
1213	43	10.0	C1CCC2=NCCCN2CC1	FC(F)(C(O)=O)F	1.0	1.0	152.131348512	113.992863932	1.59e-07	342.9885760794965	10.1039/c2cp00007e	doped	50.0	mole %
1214	43	10.0	C1CCC2=NCCCN2CC1	FC(F)(C(O)=O)F	1.0	1.0	152.131348512	113.992863932	6.98e-08	323.0712966660334	10.1039/c2cp00007e	doped	50.0	mole %
1215	43	10.0	C1CCC2=NCCCN2CC1	FC(F)(C(O)=O)F	1.0	1.0	152.131348512	113.992863932	3.04e-08	303.1220663467516	10.1039/c2cp00007e	doped	50.0	mole %
1216	43	9.0	C1CCC2=NCCCN2CC1	CS(O)(=O)=O	1.0	1.0	152.131348512	95.988114988	3.58e-07	382.9973680420868	10.1039/c2cp00007e	doped	50.0	mole %
1217	43	9.0	C1CCC2=NCCCN2CC1	CS(O)(=O)=O	1.0	1.0	152.131348512	95.988114988	1.69e-07	363.0055260331228	10.1039/c2cp00007e	doped	50.0	mole %
1218	43	9.0	C1CCC2=NCCCN2CC1	CS(O)(=O)=O	1.0	1.0	152.131348512	95.988114988	7.21e-08	343.1061398843732	10.1039/c2cp00007e	doped	50.0	mole %
1219	43	9.0	C1CCC2=NCCCN2CC1	CS(O)(=O)=O	1.0	1.0	152.131348512	95.988114988	2.91e-08	323.1756010177446	10.1039/c2cp00007e	doped	50.0	mole %
1623	56		CCCCCCCP(=O)(O)O				180.091531034		2.76e-06	467.1253526212506	10.1002/fuce.200400059	un-doped
1624	56		CCCCCCCP(=O)(O)O				180.091531034		2.29e-06	456.3107549250761	10.1002/fuce.200400059	un-doped
1625	56		CCCCCCCP(=O)(O)O				180.091531034		1.86e-06	445.9853734636919	10.1002/fuce.200400059	un-doped
1626	56		CCCCCCCP(=O)(O)O				180.091531034		1.54e-06	435.8059948601041	10.1002/fuce.200400059	un-doped
1627	56		CCCCCCCP(=O)(O)O				180.091531034		1.25e-06	425.1913999086689	10.1002/fuce.200400059	un-doped
1628	56		CCCCCCCP(=O)(O)O				180.091531034		9.77e-07	415.6464278722519	10.1002/fuce.200400059	un-doped
1629	56		CCCCCCCP(=O)(O)O				180.091531034		7.64e-07	405.1725954221979	10.1002/fuce.200400059	un-doped
1630	56		CCCCCCCP(=O)(O)O				180.091531034		5.51e-07	394.1936847018161	10.1002/fuce.200400059	un-doped
1631	56		CCCCCCCP(=O)(O)O				180.091531034		4.26e-07	384.0353435407367	10.1002/fuce.200400059	un-doped
1632	56		CCCCCCCP(=O)(O)O				180.091531034		3e-07	372.7883862997286	10.1002/fuce.200400059	un-doped
1633	56		CCCCCCCP(=O)(O)O				180.091531034		4.9e-06	466.7686400555641	10.1002/fuce.200400059	un-doped
1634	56		CCCCCCCP(=O)(O)O				180.091531034		4.07e-06	456.3107549250761	10.1002/fuce.200400059	un-doped
1635	56		CCCCCCCP(=O)(O)O				180.091531034		3.49e-06	446.3112154884274	10.1002/fuce.200400059	un-doped
1636	56		CCCCCCCP(=O)(O)O				180.091531034		2.7e-06	436.4287039158565	10.1002/fuce.200400059	un-doped
1637	56		CCCCCCCP(=O)(O)O				180.091531034		2.24e-06	425.487555552719	10.1002/fuce.200400059	un-doped
1638	56		CCCCCCCP(=O)(O)O				180.091531034		1.73e-06	414.7998943089869	10.1002/fuce.200400059	un-doped
1639	56		CCCCCCCP(=O)(O)O				180.091531034		1.31e-06	405.4413472329439	10.1002/fuce.200400059	un-doped
1640	56		CCCCCCCP(=O)(O)O				180.091531034		9.77e-07	393.9394775023134	10.1002/fuce.200400059	un-doped
1641	56		CCCCCCCP(=O)(O)O				180.091531034		7.47e-07	383.7940653156092	10.1002/fuce.200400059	un-doped
1642	56		CCCCCCCP(=O)(O)O				180.091531034		5.14e-07	372.7883862997286	10.1002/fuce.200400059	un-doped
1643	57		CCCCCCCc1ncc[nH]1				166.146998576		5.57e-06	433.3333911111188	10.1002/fuce.200400059	un-doped
1644	57		CCCCCCCc1ncc[nH]1				166.146998576		4.52e-06	422.8374507130097	10.1002/fuce.200400059	un-doped
1645	57		CCCCCCCc1ncc[nH]1				166.146998576		3.45e-06	411.1710232977725	10.1002/fuce.200400059	un-doped
1646	57		CCCCCCCc1ncc[nH]1				166.146998576		2.64e-06	400.9187453969517	10.1002/fuce.200400059	un-doped
1647	57		CCCCCCCc1ncc[nH]1				166.146998576		1.92e-06	390.6651347384516	10.1002/fuce.200400059	un-doped
1648	57		CCCCCCCc1ncc[nH]1				166.146998576		1.47e-06	379.7390964563887	10.1002/fuce.200400059	un-doped
1649	57		CCCCCCCc1ncc[nH]1				166.146998576		1.02e-06	368.9614841106737	10.1002/fuce.200400059	un-doped
1650	57		CCCCCCCc1ncc[nH]1				166.146998576		7.73e-07	358.357946551629	10.1002/fuce.200400059	un-doped
1651	57		CCCCCCCc1ncc[nH]1				166.146998576		5.38e-07	347.1591790796324	10.1002/fuce.200400059	un-doped
1652	57		CCCCCCCc1ncc[nH]1				166.146998576		5.57e-06	433.3333911111188	10.1002/fuce.200400059	un-doped
1653	57		CCCCCCCc1ncc[nH]1				166.146998576		4.52e-06	422.8374507130097	10.1002/fuce.200400059	un-doped
1654	57		CCCCCCCc1ncc[nH]1				166.146998576		3.45e-06	411.1710232977725	10.1002/fuce.200400059	un-doped
1655	57		CCCCCCCc1ncc[nH]1				166.146998576		2.64e-06	400.9187453969517	10.1002/fuce.200400059	un-doped
1656	57		CCCCCCCc1ncc[nH]1				166.146998576		1.92e-06	390.6651347384516	10.1002/fuce.200400059	un-doped
1657	57		CCCCCCCc1ncc[nH]1				166.146998576		1.47e-06	379.7390964563887	10.1002/fuce.200400059	un-doped
1658	57		CCCCCCCc1ncc[nH]1				166.146998576		1.02e-06	368.9614841106737	10.1002/fuce.200400059	un-doped
1659	57		CCCCCCCc1ncc[nH]1				166.146998576		7.73e-07	358.357946551629	10.1002/fuce.200400059	un-doped
1660	57		CCCCCCCc1ncc[nH]1				166.146998576		5.38e-07	347.1591790796324	10.1002/fuce.200400059	un-doped
1661	58	59.0	CCCCCCCS(=O)(=O)O	O	1.0	0.6	180.082015372	18.010564684	3.75e-06	398.3051320023038	10.1002/fuce.200400059	doped	37.49999999999999	mole %
1662	58	59.0	CCCCCCCS(=O)(=O)O	O	1.0	0.6	180.082015372	18.010564684	2.93e-06	388.1830857760401	10.1002/fuce.200400059	doped	37.49999999999999	mole %
1663	58	59.0	CCCCCCCS(=O)(=O)O	O	1.0	0.6	180.082015372	18.010564684	2.29e-06	376.2316413067729	10.1002/fuce.200400059	doped	37.49999999999999	mole %
1664	58	59.0	CCCCCCCS(=O)(=O)O	O	1.0	0.6	180.082015372	18.010564684	1.69e-06	365.6494299525387	10.1002/fuce.200400059	doped	37.49999999999999	mole %
1665	58	59.0	CCCCCCCS(=O)(=O)O	O	1.0	0.6	180.082015372	18.010564684	1.26e-06	355.2327200595655	10.1002/fuce.200400059	doped	37.49999999999999	mole %
1666	58	59.0	CCCCCCCS(=O)(=O)O	O	1.0	0.6	180.082015372	18.010564684	8.69e-07	343.6447373213992	10.1002/fuce.200400059	doped	37.49999999999999	mole %
1667	58	59.0	CCCCCCCS(=O)(=O)O	O	1.0	0.6	180.082015372	18.010564684	6.12e-07	332.4266949273681	10.1002/fuce.200400059	doped	37.49999999999999	mole %
1668	58	59.0	CCCCCCCS(=O)(=O)O	O	1.0	0.6	180.082015372	18.010564684	4.07e-07	321.579081923879	10.1002/fuce.200400059	doped	37.49999999999999	mole %
1669	58	59.0	CCCCCCCS(=O)(=O)O	O	1.0	0.6	180.082015372	18.010564684	2.64e-07	309.8379113950328	10.1002/fuce.200400059	doped	37.49999999999999	mole %
1670	58	59.0	CCCCCCCS(=O)(=O)O	O	1.0	0.6	180.082015372	18.010564684	5.91e-06	398.0457545633955	10.1002/fuce.200400059	doped	37.49999999999999	mole %
1671	58	59.0	CCCCCCCS(=O)(=O)O	O	1.0	0.6	180.082015372	18.010564684	4.79e-06	387.9365692674322	10.1002/fuce.200400059	doped	37.49999999999999	mole %
1672	58	59.0	CCCCCCCS(=O)(=O)O	O	1.0	0.6	180.082015372	18.010564684	3.62e-06	376.6955064746424	10.1002/fuce.200400059	doped	37.49999999999999	mole %
1673	58	59.0	CCCCCCCS(=O)(=O)O	O	1.0	0.6	180.082015372	18.010564684	2.67e-06	366.3070752211579	10.1002/fuce.200400059	doped	37.49999999999999	mole %
1674	58	59.0	CCCCCCCS(=O)(=O)O	O	1.0	0.6	180.082015372	18.010564684	1.97e-06	354.6142045684239	10.1002/fuce.200400059	doped	37.49999999999999	mole %
1675	58	59.0	CCCCCCCS(=O)(=O)O	O	1.0	0.6	180.082015372	18.010564684	1.42e-06	343.8380440291492	10.1002/fuce.200400059	doped	37.49999999999999	mole %
1676	58	59.0	CCCCCCCS(=O)(=O)O	O	1.0	0.6	180.082015372	18.010564684	9.66e-07	332.0653969592771	10.1002/fuce.200400059	doped	37.49999999999999	mole %
1677	58	59.0	CCCCCCCS(=O)(=O)O	O	1.0	0.6	180.082015372	18.010564684	6.27e-07	321.2409667040163	10.1002/fuce.200400059	doped	37.49999999999999	mole %
1678	58	59.0	CCCCCCCS(=O)(=O)O	O	1.0	0.6	180.082015372	18.010564684	4.02e-07	309.8379113950328	10.1002/fuce.200400059	doped	37.49999999999999	mole %
1679	58	59.0	CCCCCCCS(=O)(=O)O	O	1.0	0.7	180.082015372	18.010564684	2.24e-06	366.3070752211579	10.1002/fuce.200400059	doped	41.17647058823529	mole %
1680	58	59.0	CCCCCCCS(=O)(=O)O	O	1.0	0.7	180.082015372	18.010564684	1.69e-06	355.2327200595655	10.1002/fuce.200400059	doped	41.17647058823529	mole %
1681	58	59.0	CCCCCCCS(=O)(=O)O	O	1.0	0.7	180.082015372	18.010564684	1.22e-06	344.6138068143245	10.1002/fuce.200400059	doped	41.17647058823529	mole %
1682	58	59.0	CCCCCCCS(=O)(=O)O	O	1.0	0.7	180.082015372	18.010564684	8.39e-07	333.1517656210698	10.1002/fuce.200400059	doped	41.17647058823529	mole %
1683	58	59.0	CCCCCCCS(=O)(=O)O	O	1.0	0.7	180.082015372	18.010564684	5.64e-07	321.9180132765427	10.1002/fuce.200400059	doped	41.17647058823529	mole %
1684	58	59.0	CCCCCCCS(=O)(=O)O	O	1.0	0.7	180.082015372	18.010564684	3.58e-07	310.7835038602419	10.1002/fuce.200400059	doped	41.17647058823529	mole %
1685	58	59.0	CCCCCCCS(=O)(=O)O	O	1.0	0.7	180.082015372	18.010564684	2.67e-06	366.3070752211579	10.1002/fuce.200400059	doped	41.17647058823529	mole %
1686	58	59.0	CCCCCCCS(=O)(=O)O	O	1.0	0.7	180.082015372	18.010564684	2.04e-06	356.0606869834895	10.1002/fuce.200400059	doped	41.17647058823529	mole %
1687	58	59.0	CCCCCCCS(=O)(=O)O	O	1.0	0.7	180.082015372	18.010564684	1.47e-06	344.4195084720311	10.1002/fuce.200400059	doped	41.17647058823529	mole %
1688	58	59.0	CCCCCCCS(=O)(=O)O	O	1.0	0.7	180.082015372	18.010564684	1e-06	333.3334444444815	10.1002/fuce.200400059	doped	41.17647058823529	mole %
1689	58	59.0	CCCCCCCS(=O)(=O)O	O	1.0	0.7	180.082015372	18.010564684	7.04e-07	322.0876432686098	10.1002/fuce.200400059	doped	41.17647058823529	mole %
1690	58	59.0	CCCCCCCS(=O)(=O)O	O	1.0	0.7	180.082015372	18.010564684	4.41e-07	310.6254723448589	10.1002/fuce.200400059	doped	41.17647058823529	mole %
1859	68		O=P(O)(O)CCCP(=O)(O)O				203.9952613		4.63e-07	482.6306070817354	10.1039/b618686f	un-doped
1860	68		O=P(O)(O)CCCP(=O)(O)O				203.9952613		3.55e-07	471.7577505080831	10.1039/b618686f	un-doped
1861	68		O=P(O)(O)CCCP(=O)(O)O				203.9952613		2.67e-07	461.7156893299813	10.1039/b618686f	un-doped
1862	68		O=P(O)(O)CCCP(=O)(O)O				203.9952613		2.04e-07	450.747903458814	10.1039/b618686f	un-doped
1863	69		O=P(O)(O)CCCCCCP(=O)(O)O				246.042211492		3.55e-07	496.4656609596283	10.1039/b618686f	un-doped
1864	69		O=P(O)(O)CCCCCCP(=O)(O)O				246.042211492		3.25e-07	491.6416011390352	10.1039/b618686f	un-doped
1865	69		O=P(O)(O)CCCCCCP(=O)(O)O				246.042211492		2.82e-07	486.9125217832489	10.1039/b618686f	un-doped
1866	69		O=P(O)(O)CCCCCCP(=O)(O)O				246.042211492		2.62e-07	481.8875341959442	10.1039/b618686f	un-doped
1867	70		O=P(O)(O)CCCCCCCCCP(=O)(O)O				288.089161684		2.81e-07	471.0342215782661	10.1039/b618686f	un-doped
1868	70		O=P(O)(O)CCCCCCCCCP(=O)(O)O				288.089161684		2.23e-07	460.6706996850855	10.1039/b618686f	un-doped
1869	70		O=P(O)(O)CCCCCCCCCP(=O)(O)O				288.089161684		1.8e-07	450.417785016492	10.1039/b618686f	un-doped
1870	70		O=P(O)(O)CCCCCCCCCP(=O)(O)O				288.089161684		1.2e-07	439.9791449885275	10.1039/b618686f	un-doped
1871	71		O=P(O)(O)CCCCCCCCCCCCP(=O)(O)O				330.1361118759999		2.05e-07	485.3678578726423	10.1039/b618686f	un-doped
1872	71		O=P(O)(O)CCCCCCCCCCCCP(=O)(O)O				330.1361118759999		1.6e-07	475.1149065401468	10.1039/b618686f	un-doped
1873	71		O=P(O)(O)CCCCCCCCCCCCP(=O)(O)O				330.1361118759999		1.12e-07	463.5127405747002	10.1039/b618686f	un-doped
1874	71		O=P(O)(O)CCCCCCCCCCCCP(=O)(O)O				330.1361118759999		8.56e-08	453.8144008016178	10.1039/b618686f	un-doped
1875	71		O=P(O)(O)CCCCCCCCCCCCP(=O)(O)O				330.1361118759999		6.67e-08	442.8903912715162	10.1039/b618686f	un-doped
1876	73		c1c[nH]c(COCCOCCOCc2ncc[nH]2)n1				266.137890436		8.35e-08	371.7744384997712	10.1039/b618686f	un-doped
1877	73		c1c[nH]c(COCCOCCOCc2ncc[nH]2)n1				266.137890436		4.33e-08	361.1665100407901	10.1039/b618686f	un-doped
1878	73		c1c[nH]c(COCCOCCOCc2ncc[nH]2)n1				266.137890436		2.12e-08	351.55526290533	10.1039/b618686f	un-doped
1879	73		c1c[nH]c(COCCOCCOCc2ncc[nH]2)n1				266.137890436		9.55e-09	342.4441747506322	10.1039/b618686f	un-doped
1880	73		c1c[nH]c(COCCOCCOCc2ncc[nH]2)n1				266.137890436		2.96e-09	331.4301509299764	10.1039/b618686f	un-doped
1881	74		c1c[nH]c(COCCOCCOCCOCc2ncc[nH]2)n1				310.1641051840001		1.76e-07	378.0102372732459	10.1039/b618686f	un-doped
1882	74		c1c[nH]c(COCCOCCOCCOCc2ncc[nH]2)n1				310.1641051840001		8.96e-08	365.5010837107132	10.1039/b618686f	un-doped
1883	74		c1c[nH]c(COCCOCCOCCOCc2ncc[nH]2)n1				310.1641051840001		4.48e-08	352.3554787577215	10.1039/b618686f	un-doped
1884	74		c1c[nH]c(COCCOCCOCCOCc2ncc[nH]2)n1				310.1641051840001		1.75e-08	339.1768990684167	10.1039/b618686f	un-doped
1885	74		c1c[nH]c(COCCOCCOCCOCc2ncc[nH]2)n1				310.1641051840001		4.06e-09	321.7562226849076	10.1039/b618686f	un-doped
1886	75		c1c[nH]c(COCCOCCOCCOCCOCCOCc2ncc[nH]2)n1				398.2165346800001		5.12e-07	400.1730348202563	10.1039/b618686f	un-doped
1887	75		c1c[nH]c(COCCOCCOCCOCCOCCOCc2ncc[nH]2)n1				398.2165346800001		2.3e-07	376.5954938842775	10.1039/b618686f	un-doped
1888	75		c1c[nH]c(COCCOCCOCCOCCOCCOCc2ncc[nH]2)n1				398.2165346800001		6.73e-08	350.3117774819589	10.1039/b618686f	un-doped
1889	75		c1c[nH]c(COCCOCCOCCOCCOCCOCc2ncc[nH]2)n1				398.2165346800001		1.71e-08	329.7742991719037	10.1039/b618686f	un-doped
1890	75		c1c[nH]c(COCCOCCOCCOCCOCCOCc2ncc[nH]2)n1				398.2165346800001		4.93e-09	314.4153791880915	10.1039/b618686f	un-doped
1891	72		O=P(O)(O)c1ccccc1				158.013280714		2.63e-06	473.5187032785014	10.1039/b618686f	un-doped
1892	72		O=P(O)(O)c1ccccc1				158.013280714		2.17e-06	462.6919882568773	10.1039/b618686f	un-doped
1893	72		O=P(O)(O)c1ccccc1				158.013280714		1.84e-06	453.0237067305732	10.1039/b618686f	un-doped
1894	72		O=P(O)(O)c1ccccc1				158.013280714		1.49e-06	442.4584940748171	10.1039/b618686f	un-doped
1895	56		CCCCCCCP(=O)(O)O				180.091531034		2.63e-06	466.9580484889238	10.1039/b618686f	un-doped
1896	56		CCCCCCCP(=O)(O)O				180.091531034		2.24e-06	456.0816203667808	10.1039/b618686f	un-doped
1897	56		CCCCCCCP(=O)(O)O				180.091531034		1.84e-06	446.029335349386	10.1039/b618686f	un-doped
1898	56		CCCCCCCP(=O)(O)O				180.091531034		1.46e-06	436.0979179377103	10.1039/b618686f	un-doped
1899	56		CCCCCCCP(=O)(O)O				180.091531034		1.22e-06	425.401036191844	10.1039/b618686f	un-doped
1900	56		CCCCCCCP(=O)(O)O				180.091531034		9.54e-07	414.9344880683513	10.1039/b618686f	un-doped
1901	56		CCCCCCCP(=O)(O)O				180.091531034		7.17e-07	404.9715932675903	10.1039/b618686f	un-doped
1902	56		CCCCCCCP(=O)(O)O				180.091531034		5.39e-07	393.6795535043976	10.1039/b618686f	un-doped
1903	57		CCCCCCCc1ncc[nH]1				166.146998576		5.44e-06	432.3243747076406	10.1039/b618686f	un-doped
1904	57		CCCCCCCc1ncc[nH]1				166.146998576		2.71e-06	403.0493098586667	10.1039/b618686f	un-doped
1905	57		CCCCCCCc1ncc[nH]1				166.146998576		1.18e-06	373.3101184214357	10.1039/b618686f	un-doped
1906	57		CCCCCCCc1ncc[nH]1				166.146998576		5.27e-07	347.6571558098552	10.1039/b618686f	un-doped
1907	57		CCCCCCCc1ncc[nH]1				166.146998576		2.09e-07	322.5382990039695	10.1039/b618686f	un-doped
1979	73		c1c[nH]c(COCCOCCOCc2ncc[nH]2)n1				266.137890436		8.9e-08	372.1716813079006	10.1016/S0167-2738(01)00917-1	un-doped
1980	73		c1c[nH]c(COCCOCCOCc2ncc[nH]2)n1				266.137890436		6.02e-08	366.3614265381227	10.1016/S0167-2738(01)00917-1	un-doped
1981	73		c1c[nH]c(COCCOCCOCc2ncc[nH]2)n1				266.137890436		2.76e-08	354.8386867846008	10.1016/S0167-2738(01)00917-1	un-doped
1982	73		c1c[nH]c(COCCOCCOCc2ncc[nH]2)n1				266.137890436		1.85e-08	349.7615151109217	10.1016/S0167-2738(01)00917-1	un-doped
1983	73		c1c[nH]c(COCCOCCOCc2ncc[nH]2)n1				266.137890436		1.25e-08	345.2334140373978	10.1016/S0167-2738(01)00917-1	un-doped
1984	73		c1c[nH]c(COCCOCCOCc2ncc[nH]2)n1				266.137890436		8.47e-09	340.7221196459352	10.1016/S0167-2738(01)00917-1	un-doped
1985	73		c1c[nH]c(COCCOCCOCc2ncc[nH]2)n1				266.137890436		5.15e-09	335.9419223604623	10.1016/S0167-2738(01)00917-1	un-doped
1986	73		c1c[nH]c(COCCOCCOCc2ncc[nH]2)n1				266.137890436		2.81e-09	331.4813470473796	10.1016/S0167-2738(01)00917-1	un-doped
1987	74		c1c[nH]c(COCCOCCOCCOCc2ncc[nH]2)n1				310.1641051840001		1.76e-07	378.7797005897979	10.1016/S0167-2738(01)00917-1	un-doped
1988	74		c1c[nH]c(COCCOCCOCCOCc2ncc[nH]2)n1				310.1641051840001		1.23e-07	370.7604928000166	10.1016/S0167-2738(01)00917-1	un-doped
1989	74		c1c[nH]c(COCCOCCOCCOCc2ncc[nH]2)n1				310.1641051840001		8.15e-08	362.9613874416812	10.1016/S0167-2738(01)00917-1	un-doped
1990	74		c1c[nH]c(COCCOCCOCCOCc2ncc[nH]2)n1				310.1641051840001		3.81e-08	349.241029394919	10.1016/S0167-2738(01)00917-1	un-doped
1991	74		c1c[nH]c(COCCOCCOCCOCc2ncc[nH]2)n1				310.1641051840001		1.51e-08	337.4880360491221	10.1016/S0167-2738(01)00917-1	un-doped
1992	74		c1c[nH]c(COCCOCCOCCOCc2ncc[nH]2)n1				310.1641051840001		5.57e-09	325.594282824869	10.1016/S0167-2738(01)00917-1	un-doped
1993	74		c1c[nH]c(COCCOCCOCCOCc2ncc[nH]2)n1				310.1641051840001		4.36e-09	321.2265199475244	10.1016/S0167-2738(01)00917-1	un-doped
1994	75		c1c[nH]c(COCCOCCOCCOCCOCCOCc2ncc[nH]2)n1				398.2165346800001		2.02e-07	372.8813812122971	10.1016/S0167-2738(01)00917-1	un-doped
1995	75		c1c[nH]c(COCCOCCOCCOCCOCCOCc2ncc[nH]2)n1				398.2165346800001		1.18e-07	361.7305042631749	10.1016/S0167-2738(01)00917-1	un-doped
1996	75		c1c[nH]c(COCCOCCOCCOCCOCCOCc2ncc[nH]2)n1				398.2165346800001		8.81e-08	355.8071823949452	10.1016/S0167-2738(01)00917-1	un-doped
1997	75		c1c[nH]c(COCCOCCOCCOCCOCCOCc2ncc[nH]2)n1				398.2165346800001		6.45e-08	350.0746008974513	10.1016/S0167-2738(01)00917-1	un-doped
1998	75		c1c[nH]c(COCCOCCOCCOCCOCCOCc2ncc[nH]2)n1				398.2165346800001		4.58e-08	344.1196490254876	10.1016/S0167-2738(01)00917-1	un-doped
1999	75		c1c[nH]c(COCCOCCOCCOCCOCCOCc2ncc[nH]2)n1				398.2165346800001		3.16e-08	338.1689234933391	10.1016/S0167-2738(01)00917-1	un-doped
2000	75		c1c[nH]c(COCCOCCOCCOCCOCCOCc2ncc[nH]2)n1				398.2165346800001		2.2e-08	332.2322050616905	10.1016/S0167-2738(01)00917-1	un-doped
2001	75		c1c[nH]c(COCCOCCOCCOCCOCCOCc2ncc[nH]2)n1				398.2165346800001		1.26e-08	325.8655804480651	10.1016/S0167-2738(01)00917-1	un-doped
2002	75		c1c[nH]c(COCCOCCOCCOCCOCCOCc2ncc[nH]2)n1				398.2165346800001		7.84e-09	320.0	10.1016/S0167-2738(01)00917-1	un-doped
2003	75		c1c[nH]c(COCCOCCOCCOCCOCCOCc2ncc[nH]2)n1				398.2165346800001		4.67e-09	314.1734645950068	10.1016/S0167-2738(01)00917-1	un-doped
2107	73	8.0	c1c[nH]c(COCCOCCOCc2ncc[nH]2)n1	FC(F)(S(=O)(O)=O)F	1.0	5.4	266.137890436	149.959849552	1.16e-07	376.1198498379111	10.1016/S0167-2738(01)00917-1	doped	84.375	mole %
2108	73	8.0	c1c[nH]c(COCCOCCOCc2ncc[nH]2)n1	FC(F)(S(=O)(O)=O)F	1.0	5.4	266.137890436	149.959849552	7.99e-08	369.4542606388973	10.1016/S0167-2738(01)00917-1	doped	84.375	mole %
2109	73	8.0	c1c[nH]c(COCCOCCOCc2ncc[nH]2)n1	FC(F)(S(=O)(O)=O)F	1.0	5.4	266.137890436	149.959849552	6.51e-08	366.7886116537545	10.1016/S0167-2738(01)00917-1	doped	84.375	mole %
2110	73	8.0	c1c[nH]c(COCCOCCOCc2ncc[nH]2)n1	FC(F)(S(=O)(O)=O)F	1.0	5.4	266.137890436	149.959849552	5.7e-08	362.6421965382901	10.1016/S0167-2738(01)00917-1	doped	84.375	mole %
2111	73	8.0	c1c[nH]c(COCCOCCOCc2ncc[nH]2)n1	FC(F)(S(=O)(O)=O)F	1.0	5.4	266.137890436	149.959849552	3.64e-08	355.92242457203	10.1016/S0167-2738(01)00917-1	doped	84.375	mole %
2112	73	8.0	c1c[nH]c(COCCOCCOCc2ncc[nH]2)n1	FC(F)(S(=O)(O)=O)F	1.0	5.4	266.137890436	149.959849552	1.99e-08	349.2495674544107	10.1016/S0167-2738(01)00917-1	doped	84.375	mole %
2113	73	8.0	c1c[nH]c(COCCOCCOCc2ncc[nH]2)n1	FC(F)(S(=O)(O)=O)F	1.0	5.4	266.137890436	149.959849552	3.08e-09	325.7461623030254	10.1016/S0167-2738(01)00917-1	doped	84.375	mole %
2114	73	8.0	c1c[nH]c(COCCOCCOCc2ncc[nH]2)n1	FC(F)(S(=O)(O)=O)F	1.0	10.5	266.137890436	149.959849552	2.55e-07	394.1115012377072	10.1016/S0167-2738(01)00917-1	doped	91.30434782608695	mole %
2115	73	8.0	c1c[nH]c(COCCOCCOCc2ncc[nH]2)n1	FC(F)(S(=O)(O)=O)F	1.0	10.5	266.137890436	149.959849552	2e-07	388.3377513224842	10.1016/S0167-2738(01)00917-1	doped	91.30434782608695	mole %
2116	73	8.0	c1c[nH]c(COCCOCCOCc2ncc[nH]2)n1	FC(F)(S(=O)(O)=O)F	1.0	10.5	266.137890436	149.959849552	1.52e-07	382.7915302014861	10.1016/S0167-2738(01)00917-1	doped	91.30434782608695	mole %
2117	73	8.0	c1c[nH]c(COCCOCCOCc2ncc[nH]2)n1	FC(F)(S(=O)(O)=O)F	1.0	10.5	266.137890436	149.959849552	1.13e-07	377.7529216355342	10.1016/S0167-2738(01)00917-1	doped	91.30434782608695	mole %
2118	73	8.0	c1c[nH]c(COCCOCCOCc2ncc[nH]2)n1	FC(F)(S(=O)(O)=O)F	1.0	10.5	266.137890436	149.959849552	8.4e-08	372.161985737264	10.1016/S0167-2738(01)00917-1	doped	91.30434782608695	mole %
2119	73	8.0	c1c[nH]c(COCCOCCOCc2ncc[nH]2)n1	FC(F)(S(=O)(O)=O)F	1.0	10.5	266.137890436	149.959849552	5.91e-08	365.7442474830395	10.1016/S0167-2738(01)00917-1	doped	91.30434782608695	mole %
2120	73	8.0	c1c[nH]c(COCCOCCOCc2ncc[nH]2)n1	FC(F)(S(=O)(O)=O)F	1.0	10.5	266.137890436	149.959849552	4.33e-08	360.1811134710978	10.1016/S0167-2738(01)00917-1	doped	91.30434782608695	mole %
2121	73	8.0	c1c[nH]c(COCCOCCOCc2ncc[nH]2)n1	FC(F)(S(=O)(O)=O)F	1.0	10.5	266.137890436	149.959849552	2.89e-08	354.3219482604918	10.1016/S0167-2738(01)00917-1	doped	91.30434782608695	mole %
2122	73	8.0	c1c[nH]c(COCCOCCOCc2ncc[nH]2)n1	FC(F)(S(=O)(O)=O)F	1.0	10.5	266.137890436	149.959849552	2.13e-08	348.3496413217918	10.1016/S0167-2738(01)00917-1	doped	91.30434782608695	mole %
2123	73	8.0	c1c[nH]c(COCCOCCOCc2ncc[nH]2)n1	FC(F)(S(=O)(O)=O)F	1.0	16.4	266.137890436	149.959849552	1.45e-07	382.7323414952281	10.1016/S0167-2738(01)00917-1	doped	94.25287356321839	mole %
2124	73	8.0	c1c[nH]c(COCCOCCOCc2ncc[nH]2)n1	FC(F)(S(=O)(O)=O)F	1.0	16.4	266.137890436	149.959849552	7.93e-08	371.3124036908453	10.1016/S0167-2738(01)00917-1	doped	94.25287356321839	mole %
2125	73	8.0	c1c[nH]c(COCCOCCOCc2ncc[nH]2)n1	FC(F)(S(=O)(O)=O)F	1.0	16.4	266.137890436	149.959849552	4.01e-08	360.0760624674356	10.1016/S0167-2738(01)00917-1	doped	94.25287356321839	mole %
2126	73	8.0	c1c[nH]c(COCCOCCOCc2ncc[nH]2)n1	FC(F)(S(=O)(O)=O)F	1.0	16.4	266.137890436	149.959849552	2.87e-08	354.8896878638728	10.1016/S0167-2738(01)00917-1	doped	94.25287356321839	mole %
2127	73	8.0	c1c[nH]c(COCCOCCOCc2ncc[nH]2)n1	FC(F)(S(=O)(O)=O)F	1.0	16.4	266.137890436	149.959849552	1.92e-08	349.3001945252783	10.1016/S0167-2738(01)00917-1	doped	94.25287356321839	mole %
2128	73	8.0	c1c[nH]c(COCCOCCOCc2ncc[nH]2)n1	FC(F)(S(=O)(O)=O)F	1.0	16.4	266.137890436	149.959849552	1.19e-08	342.4834640421474	10.1016/S0167-2738(01)00917-1	doped	94.25287356321839	mole %
