# Supplementary material for: Database of Nonaqueous Proton-Conducting Materials
Source: ACS Appl Mater Interfaces. 2025 Mar 10;17(11):16901–8. doi: 10.1021/acsami.4c22618 (PMC11931497; doi:10.1021/acsami.4c22618)
Supplement: Supplementary file 1 — am4c22618_si_001.zip [file am4c22618_si_001.zip › ProtonConductingDatabase-RawData.xlsx]

## Sheet: Compounds
ID	Name	SMILES	Comments
1	Benzimidazole (Bi)	C12=C(N=CN2)C=CC=C1	Pristine, 42% (1.0M), 22% (0.5M); The Bi-ePA pristine salt was crystalized from a saturated solution in anhydrous methanol with the components in a 1 : 1 ratio. The membrane composite samples were prepared by wetting PTFE (Teflons) membranes with anhydrous methanol, followed by soaking the wet membrane into the Bi-ePA electrolyte methanol solution with known concentration in the petri dish
2	Imi-2	C1(COCCOCCOCC2=NC=CN2)=NC=CN1
3	Imi-3	C1(COCCOCCOCCOCC2=NC=CN2)=NC=CN1
4	Imi-5	C1(COCCOCCOCCOCCOCCOCC2=NC=CN2)=NC=CN1
5	MeImi-2	CN1C(COCCOCCOCC2=NC=CN2C)=NC=C1
6	Imi-5/2	COCCOCCOCC1=NC=CN1
7	Imi-C2	C1(COCCCCCOCC2=NC=CN2)=NC=CN1
8	Triflic Acid (Trifluoromethanesulfonic acid) (TFMA) / (TFO)	FC(F)(S(=O)(O)=O)F
9	methanesulfonic acid (MSA)	CS(O)(=O)=O
10	trifluoroacetic acid (TFA)	FC(F)(C(O)=O)F
11	acetic acid	CC(O)=O
12	phosphoric acid	O=P(O)(O)O
13	TMA-Tri	O=C(C1=CC(C(NC2=NNC=N2)=O)=CC(C(NC3=NNC=N3)=O)=C1)NC4=NNC=N4	The samples were doped with triflic acid with molar ratios of 0.25 and 0.50
14	TMA-Tet	O=C(C1=CC(C(NC2=NN=NN2)=O)=CC(C(NC3=NN=NN3)=O)=C1)NC4=NN=NN4
15	Succinate (Suc)	OC(CCC(O)=O)=O	[1 0 0] (parallel to H-bonding network), [1 4 −9] (parallel to H-bonding network), [0 1 1] (perpendicular to H-bonding network); crystaline; unknown ratio
16	Glutarate (Glu)	OC(CCCC(O)=O)=O	[-1 2 1] (parallel to H-bonding network), and [3 0 1] (perpendicular to H-bonding network); crystaline; unknown ratio
17	4,5-Dicyano-1H-[1,2,3]-Triazole (DCTz)	N#CC1=NNN=C1C#N	Composite membranes were prepared by solution casting of polyacrylonitrile (PAN) in dimethylformamide (DMF) containing various amounts of DCTz.
18	p-toluenesulfonic acid (p-TsOH)	CC1=CC=C(S(=O)(O)=O)C=C1
19	imidazole (Im)	C1=NC=CN1
20	sulfuric acid	OS(=O)(O)=O	silica graphs not included, unknown doping ratios
21	3,4,5-tris(dodecyloxy)benzyl phosphonic acid	CCCCCCCCCCCCOC1=C(OCCCCCCCCCCCC)C=C(CP(O)(O)=O)C=C1OCCCCCCCCCCCC
22	3,4,5-Tris(octyloxy)benzyl phosphonic acid	CCCCCCCCOC1=C(OCCCCCCCC)C=C(CP(O)(O)=O)C=C1OCCCCCCCC
23	3,4,5-Tris(ethylhexyloxy)benzyl phosphonic acid	CCCCCC(CC)OC1=C(OC(CC)CCCCC)C(OC(CC)CCCCC)=CC(CP(O)(O)=O)=C1	double check "ethylhexyl" part of structure
24	3,4-bis(dodecyloxy)benzyl phosphonic acid	CCCCCCCCCCCCOC1=CC=C(CP(O)(O)=O)C=C1OCCCCCCCCCCCC
25	3,4-Bis(octyloxy)benzyl phosphonic acid	CCCCCCCCOC1=CC=C(CP(O)(O)=O)C=C1OCCCCCCCC
26	1,2,3-Triazole	C1=CN=NN1	Real part of the complex conductivity of 1,2,3-triazole as a function of angular frequency obtained by IS measured between T = -4 C and T = 40 C in steps of ΔT = 2 K; unclear distinction between 1H/2H-1,2,3-Triazole; only included -4 C and 40 C because graph is hard to read with too many points
27	CsH2PO4 (CDP)	O=P([O-])(O[H])O[H].[Cs+]
28	methylphosphonic acid	OP(O)(C)=O	IMMPA (imidazole methylphosphonate); unknown doping ratios
29	N,N-Dimethylpyrrolidinium (DMPyr+)	C[N+]1(C)CCCC1	cation/anion lattice structure. I think it has a 1:1 ratio? Backwards/Flipped L symbol with - sign by the fluorohydrogenate but I could not get the symbol to show up on ChemDraw
30	N-ethyl-N-methylpyrrolidinium fluorohydrogenate (EMPyr+)	C[N+]1(CC)CCCC1	cation/anion lattice structure. I think it has a 1:1 ratio? Backwards/Flipped L symbol with - sign by the fluorohydrogenate but I could not get the symbol to show up on ChemDraw
31	fluorohydrogenate	F[H][F-][H]F	sanitize=False for ChemDraw -> specific entry only
32	(bis(trifluoromethanesulfonyl)amide acid (TSFI)	O=S(NS(=O)(C(F)(F)F)=O)(C(F)(F)F)=O	cation/anion, not acid doped; includes diffusion coefficients but as "DH+/DC−H", "DN-H", "DTFSI"; calculated conductivities with Nerst-Einstein Equation but I did not include them in this database, only measured values
33	1H-1,2,4-triazole	N1=CN=CN1	PVPATrix and PAMPSTrix electrolytes were investigated where x is the molar ratio of Tri to corresponding polymer repeat unit. ID 21 (PVPA) is already entered but will be used for this paper's data entry
34	Ethylphosphonic acid	CCP(O)(O)=O	benzimidazole ethylphosphonate (ePA) is the salt, i changed ePA to its "neutral form"
35	1-methyl-1,2,4-triazole	CN1C=NC=N1
36	4-dodecylbenzenesulfonic acid	O=S(C1=CC=C(CCCCCCCCCCCC)C=C1)(O)=O
37	1-(4-sulphobutyl)-3-vinylimidazolium [HSO3-BVIm]	C=CN1C=[N+](CCCCS(=O)(O)=O)C=C1	might need to redo ChemDraw structure. I chose to put the ionic liquid (IL) together because of IL copolymerization with other molecules & recording ratios. confused by graph about what 5% MMA means... copolymer or just MMA?
38	1H-1,2,3-benzotriazole	C12=CC=CC=C1N=NN2
39	3-Amino-1,2,4-Triazole (ATri)	NC1=NNC=N1
40	1,3-phenylene-ditriazole	C1(N2N=CN=C2)=CC=CC(N3C=NC=N3)=C1
41	Bitriazole	N1(N2C=NN=C2)C=NN=C1
42	Perfluorobutanesulfonic acid	OS(C(F)(F)C(F)(F)C(F)(F)C(F)(F)F)(=O)=O	graphs may have more relevant information that i did not include but might be repeat data
43	1,8-diazabicyclo[5,4,0]-7-ene (DBU)	C12=NCCCN1CCCCC2	Stoichiometric balance between the cation and the anion could be maintained by use of the definite mass of reagents with an exact equimolar-ratio of the acid and base => assuming 1-1 ratios
44	bis(pentafluoroethanesulfonyl)amide acid	O=S(NS(=O)(C(F)(F)C(F)(F)F)=O)(C(F)(F)C(F)(F)F)=O
45	1-butyl-3-methyl-1H-imidazol-3-ium (BMIm)	CN1C=C[N+](CCCC)=C1
46	trifluoromethyl-phosphonic acid	O=P(O)(C(F)(F)F)O
47	bis(trifluoromethyl)-phosphinic acid	O=P(C(F)(F)F)(C(F)(F)F)O
48	5-(perfluoroheptyl)-1H-1,2,3-triazole-4-carboxylic acid (F7Tri)	FC(F)(F)C(F)(F)C(F)(F)C(F)(F)C(F)(F)C(F)(F)C(F)(F)C1=C(C(O)=O)NN=N1
49	C26PA2 (phosphonic acid-terminated, long-chain aliphatic material with precisely 26 Cs)	OP(CCCCCCCCCCCCCCCCCCCCCCCCCCCCCCCCP(O)(O)=O)(O)=O	ordered
50	C48PA2 (phosphonic acid-terminated, long-chain aliphatic material with precisely 48 Cs)	OP(CCCCCCCCCCCCCCCCCCCCCCCCCCCCCCCCCCCCCCCCCCCCCCCP(O)(O)=O)(O)=O	ordered
51	1-alkyl-3H-imidazole [CnIm], where n = 12	CCCCCCCCCCCCN1C=CN=C1
52	1-alkyl-3H-imidazole [CnIm], where n = 14	CCCCCCCCCCCCCCN1C=CN=C1
53	3-[diethyl-[(3,4,5-tridodecoxyphenyl)methyl]azaniumyl]propane-1-sulfonate	CC[N+](CCCS(=O)([O-])=O)(CC)CC1=CC(OCCCCCCCCCCCC)=C(OCCCCCCCCCCCC)C(OCCCCCCCCCCCC)=C1	name not listed in paper, had to do SMILES to IUPAC Converter." ammonium based zwitterionic molecule having a sulfonate anion" in paper
54	benzenesulfonic acid	O=S(C1=CC=CC=C1)(O)=O
55	4-(octadecyloxy)- phenylsulfonic acid	O=S(C1=CC=C(OCCCCCCCCCCCCCCCCCC)C=C1)(O)=O	liquid crystal; A lamellar structure of bilayer stacks of 1 with the sulfonic acid groups in a head-to-head configuration was found within the monodomain of smectic A (SmA) liquid crystal phase of 1 from in situ XRD and DFT calculation
56	1-heptylphosphonic acid (P-C7)	CCCCCCCP(O)(O)=O	don't know how to incorporate the last graph
57	2-heptyl-imidazole (I-C7)	CCCCCCCC1=NC=CN1
58	1-heptylsulfonic acid (S-C7)	CCCCCCCS(=O)(O)=O	Don't know how to do hydrates. treating it as a dopant
59	Water	O
60	Bimi-2EO (Benzimidazole 2x ethylene oxide oligomers)	C12=CC=CC=C1N=C(COCCOCCOCC3=NC(C=CC=C4)=C4N3)N2
61	Bimi-10EO (Benzimidazole 10x ethylene oxide oligomers)	C12=CC=CC=C1N=C(COCCOCCOCCOCCOCCOCCOCCOCCOCCOCCOCC3=NC(C=CC=C4)=C4N3)N2
62	(CH2)4-bis-TriA	O=C(C1=C(C(O)=O)N(CCCCCCN2C(C(O)=O)=C(C(O)=O)N=N2)N=N1)O	mislabeling second graph?
63	(CH2)6-bis-TriA	O=C(C1=C(C(O)=O)N(CCCCCCCCN2C(C(O)=O)=C(C(O)=O)N=N2)N=N1)O	mislabeling second graph?
64	(CH2)8-bis-TriA	O=C(C1=C(C(O)=O)N(CCCCCCCCCCN2C(C(O)=O)=C(C(O)=O)N=N2)N=N1)O	mislabeling second graph?
65	C4F9TA	O=C(C1=C(C(O)=O)N(CCC(F)(C(F)(C(F)(C(F)(F)F)F)F)F)N=N1)O	2-perfluoroalkyl-ethyl-azides
66	C6F13TA	O=C(C1=C(C(O)=O)N(CCC(F)(C(F)(C(F)(C(F)(C(F)(C(F)(F)F)F)F)F)F)F)N=N1)O	2-perfluoroalkyl-ethyl-azides
67	C8F17TA	O=C(C1=C(C(O)=O)N(CCC(F)(C(F)(C(F)(C(F)(C(F)(C(F)(C(F)(C(F)(F)F)F)F)F)F)F)F)F)N=N1)O	2-perfluoroalkyl-ethyl-azides
68	1,3-Propylenediphosphonic Acid (P-C3-P)	OP(CCCP(O)(O)=O)(O)=O
69	Hexane-1,6-diyldiphosphonic acid (P-C6-P)	OP(CCCCCCP(O)(O)=O)(O)=O
70	9-phosphonononylphosphonic acid (P-C9-P)	OP(CCCCCCCCCP(O)(O)=O)(O)=O	i tried looking for the iupac name and i cant find it
71	(12-Phosphonododecyl)phosphonic acid (P-C12-P)	OP(CCCCCCCCCCCCP(O)(O)=O)(O)=O
72	Phenylphosphonic Acid (P-Ph)	OP(C1=CC=CC=C1)(O)=O
73	2-[2-[2-(1H-imidazol-2-ylmethoxy)ethoxy]ethoxymethyl]-1H-imidazole (I-(EO)2-I)	C1(COCCOCCOCC2=NC=CN2)=NC=CN1	had to use SMILES to IUPAC converter
74	2-[2-[2-[2-(1H-imidazol-2-ylmethoxy)ethoxy]ethoxy]ethoxymethyl]-1H-imidazole (I-(EO)3-I)	C1(COCCOCCOCCOCC2=NC=CN2)=NC=CN1	had to use SMILES to IUPAC converter
75	2-[2-[2-[2-[2-[2-(1H-imidazol-2-ylmethoxy)ethoxy]ethoxy]ethoxy]ethoxy]ethoxymethyl]-1H-imidazole (I-(EO)5-I)	C1(COCCOCCOCCOCCOCCOCC2=NC=CN2)=NC=CN1	had to use SMILES to IUPAC converter
76	1-ethyl-3-methyl imidazolium (EMIM)	CCN1C=C[N+](C)=C1
77	Hydrogen Sulfate (HyS)	O=S(O)([O-])=O
78	Methyl Sulfate (MS)	O=S(OC)([O-])=O
79	Ethyl Sulfate (ES)	O=S(OCC)([O-])=O
80	Butyl Sulfate (BS)	O=S(OCCCC)([O-])=O
81	Hexyl Sulfate (HS)	O=S(OCCCCCC)([O-])=O
82	Octyl Sulfate (OS)	O=S(OCCCCCCCC)([O-])=O
83	bis(trifluoromethylsulfonyl)imide (TFSI)	FC(F)(S(=O)([N-]S(=O)(C(F)(F)F)=O)=O)F
84	trifluoromethanesulfonate (TfO)	O=S([O-])(C(F)(F)F)=O
85	1-ethylimidazolium	CC[N+]1=CNC=C1
86	(8-((4’-((4-(hexoxy)benzoyl)oxy)-[1,10 -biphenyl]-4-yl) oxy)nonyl) phosphonic acid (C8PA)	CCCCCCCCCOC1=CC=C(C(OC2=CC=C(C3=CC=C(OCCCCCCP(O)(O)=O)C=C3)C=C2)=O)C=C1	double check naming
87	(10-((4’-((4-(hexoxy)benzoyl)oxy)-[1,10 -biphenyl]-4-yl) oxy)undecyl) phosphonic acid (C10PA)	CCCCCCCCCCCOC1=CC=C(C(OC2=CC=C(C3=CC=C(OCCCCCCP(O)(O)=O)C=C3)C=C2)=O)C=C1	double check naming
88	(12-((4’-((4-(hexoxy)benzoyl)oxy)-[1,10 -biphenyl]-4-yl) oxy)tridecyl) phosphonic acid (C12PA)	CCCCCCCCCCCCCOC1=CC=C(C(OC2=CC=C(C3=CC=C(OCCCCCCP(O)(O)=O)C=C3)C=C2)=O)C=C1	double check naming
89	4-(4' -decyloxy-(1,10 -biphenyl)-4-oxy)butane-1- sulfonic acid	O=C(OC1=CC=C(C2=CC=C(OCCCCS(=O)(O)=O)C=C2)C=C1)C(C=C3)=CC=C3OCCC(CCCCCCCCCCCCCCCC)CC	double check naming
90	4-(4' -dodecyloxy-(1,10 -biphenyl)-4-oxy)butane-1- sulfonic acid	O=C(OC1=CC=C(C2=CC=C(OCCCCS(=O)(O)=O)C=C2)C=C1)C(C=C3)=CC=C3OCCC(CCCCCCCCCCCCCCCC)CC	double check naming
91	1-ethylimidazolium	CC[N+]1=CNC=C1
92	1-butylimidazolium	CCCC[N+]1=CNC=C1
93	1-hexylimidazolium	CCCCCC[N+]1=CNC=C1
94	1-octylimidazolium	CCCCCCCC[N+]1=CNC=C1
95	1-decylimidazolium	CCCCCCCCCC[N+]1=CNC=C1
96	heptadecafluorooctanesulfonate	FC(F)(F)C(F)(C(F)(C(F)(C(F)(C(F)(C(F)(C(F)(F)S([O-])(=O)=O)F)F)F)F)F)F
97	triethyl-[(3,4,5-tris-decoxyphenyl)methyl]azanium	CC[N+](CC)(CC)CC1=CC(OCCCCCCCCCC)=C(OCCCCCCCCCC)C(OCCCCCCCCCC)=C1	double check naming
98	triethyl-[(3,4,5-tridodecoxyphenyl)methyl]azanium	CC[N+](CC)(CC)CC1=CC(OCCCCCCCCCCCC)=C(OCCCCCCCCCCCC)C(OCCCCCCCCCCCC)=C1
99	pyrazole (Py)	c1nc[nH]c1

## Sheet: Parameters
ix	ID	Dopant ID	Acceptor	Dopant	Ratio	Parameter	Units	Value	Condition	Description (conditions)	Units (conditions)	Condition 2	Units (Condition 2)	Source	Comments
1	1	34	1	1		Proton Conductivity	log(S/cm)	-6.4713	2.68272	1000/T	1000/K			10.1039/c3cp53362j	log(conductivity) vs. 1000K/T
2	1	34	1	1		Proton Conductivity	log(S/cm)	-6.87915	2.75716	1000/T	1000/K			10.1039/c3cp53362j	log(conductivity) vs. 1000K/T
3	1	34	1	1		Proton Conductivity	log(S/cm)	-7.25982	2.83161	1000/T	1000/K			10.1039/c3cp53362j	log(conductivity) vs. 1000K/T
4	1	34	1	1		Proton Conductivity	log(S/cm)	-7.53172	2.91708	1000/T	1000/K			10.1039/c3cp53362j	log(conductivity) vs. 1000K/T
5	1	34	1	1		Proton Conductivity	log(S/cm)	-7.8852	3.00691	1000/T	1000/K			10.1039/c3cp53362j	log(conductivity) vs. 1000K/T
6	1	34	1	1		Proton Conductivity	log(S/cm)	-8.12991	3.09899	1000/T	1000/K			10.1039/c3cp53362j	log(conductivity) vs. 1000K/T
7	1	34	1	1		Proton Conductivity	log(S/cm)	-8.12991	3.19777	1000/T	1000/K			10.1039/c3cp53362j	log(conductivity) vs. 1000K/T
8	2	-1				Self-Diffusion Coefficients DH	log(cm^2/s)	-7.05091	2.68944	1000/T	1000/K			10.1021/cm021298q	Log(Self-Diffusion Coefficients) v. (1000/T) K^-1
9	2	-1				Self-Diffusion Coefficients DH	log(cm^2/s)	-7.21091	2.72887	1000/T	1000/K			10.1021/cm021298q	Log(Self-Diffusion Coefficients) v. (1000/T) K^-1
10	2	-1				Self-Diffusion Coefficients DH	log(cm^2/s)	-7.37091	2.77676	1000/T	1000/K			10.1021/cm021298q	Log(Self-Diffusion Coefficients) v. (1000/T) K^-1
11	2	-1				Self-Diffusion Coefficients DH	log(cm^2/s)	-7.57455	2.81901	1000/T	1000/K			10.1021/cm021298q	Log(Self-Diffusion Coefficients) v. (1000/T) K^-1
12	2	-1				Self-Diffusion Coefficients DH	log(cm^2/s)	-7.7673	2.86605	1000/T	1000/K			10.1021/cm021298q	Log(Self-Diffusion Coefficients) v. (1000/T) K^-1
13	2	-1				Self-Diffusion Coefficients DH	log(cm^2/s)	-7.90788	2.90006	1000/T	1000/K			10.1021/cm021298q	Log(Self-Diffusion Coefficients) v. (1000/T) K^-1
14	2	-1				Self-Diffusion Coefficients DH	log(cm^2/s)	-8.07483	2.93746	1000/T	1000/K			10.1021/cm021298q	Log(Self-Diffusion Coefficients) v. (1000/T) K^-1
15	2	-1				Self-Diffusion Coefficients DH	log(cm^2/s)	-8.29449	2.97996	1000/T	1000/K			10.1021/cm021298q	Log(Self-Diffusion Coefficients) v. (1000/T) K^-1
16	2	-1				Self-Diffusion Coefficients DH	log(cm^2/s)	-8.5493	3.02077	1000/T	1000/K			10.1021/cm021298q	Log(Self-Diffusion Coefficients) v. (1000/T) K^-1
17	3	-1				Self-Diffusion Coefficients DH	log(cm^2/s)	-6.76125	2.64078	1000/T	1000/K			10.1021/cm021298q	Log(Self-Diffusion Coefficients) v. (1000/T) K^-1
18	3	-1				Self-Diffusion Coefficients DH	log(cm^2/s)	-6.91501	2.69773	1000/T	1000/K			10.1021/cm021298q	Log(Self-Diffusion Coefficients) v. (1000/T) K^-1
19	3	-1				Self-Diffusion Coefficients DH	log(cm^2/s)	-7.09953	2.75469	1000/T	1000/K			10.1021/cm021298q	Log(Self-Diffusion Coefficients) v. (1000/T) K^-1
20	3	-1				Self-Diffusion Coefficients DH	log(cm^2/s)	-7.42463	2.86435	1000/T	1000/K			10.1021/cm021298q	Log(Self-Diffusion Coefficients) v. (1000/T) K^-1
21	3	-1				Self-Diffusion Coefficients DH	log(cm^2/s)	-7.82881	2.96551	1000/T	1000/K			10.1021/cm021298q	Log(Self-Diffusion Coefficients) v. (1000/T) K^-1
22	3	-1				Self-Diffusion Coefficients DH	log(cm^2/s)	-8.25934	3.07347	1000/T	1000/K			10.1021/cm021298q	Log(Self-Diffusion Coefficients) v. (1000/T) K^-1
23	3	-1				Self-Diffusion Coefficients DH	log(cm^2/s)	-8.38675	3.11768	1000/T	1000/K			10.1021/cm021298q	Log(Self-Diffusion Coefficients) v. (1000/T) K^-1
24	4	-1				Self-Diffusion Coefficients DH	log(cm^2/s)	-6.26883	2.49212	1000/T	1000/K			10.1021/cm021298q	Log(Self-Diffusion Coefficients) v. (1000/T) K^-1
25	4	-1				Self-Diffusion Coefficients DH	log(cm^2/s)	-6.34501	2.53181	1000/T	1000/K			10.1021/cm021298q	Log(Self-Diffusion Coefficients) v. (1000/T) K^-1
26	4	-1				Self-Diffusion Coefficients DH	log(cm^2/s)	-6.43879	2.5715	1000/T	1000/K			10.1021/cm021298q	Log(Self-Diffusion Coefficients) v. (1000/T) K^-1
27	4	-1				Self-Diffusion Coefficients DH	log(cm^2/s)	-6.53842	2.61006	1000/T	1000/K			10.1021/cm021298q	Log(Self-Diffusion Coefficients) v. (1000/T) K^-1
28	4	-1				Self-Diffusion Coefficients DH	log(cm^2/s)	-6.62633	2.64861	1000/T	1000/K			10.1021/cm021298q	Log(Self-Diffusion Coefficients) v. (1000/T) K^-1
29	4	-1				Self-Diffusion Coefficients DH	log(cm^2/s)	-6.72596	2.69057	1000/T	1000/K			10.1021/cm021298q	Log(Self-Diffusion Coefficients) v. (1000/T) K^-1
30	4	-1				Self-Diffusion Coefficients DH	log(cm^2/s)	-6.81973	2.72799	1000/T	1000/K			10.1021/cm021298q	Log(Self-Diffusion Coefficients) v. (1000/T) K^-1
31	4	-1				Self-Diffusion Coefficients DH	log(cm^2/s)	-6.95453	2.77108	1000/T	1000/K			10.1021/cm021298q	Log(Self-Diffusion Coefficients) v. (1000/T) K^-1
32	4	-1				Self-Diffusion Coefficients DH	log(cm^2/s)	-7.08932	2.81644	1000/T	1000/K			10.1021/cm021298q	Log(Self-Diffusion Coefficients) v. (1000/T) K^-1
33	4	-1				Self-Diffusion Coefficients DH	log(cm^2/s)	-7.2124	2.86407	1000/T	1000/K			10.1021/cm021298q	Log(Self-Diffusion Coefficients) v. (1000/T) K^-1
34	4	-1				Self-Diffusion Coefficients DH	log(cm^2/s)	-7.3765	2.91283	1000/T	1000/K			10.1021/cm021298q	Log(Self-Diffusion Coefficients) v. (1000/T) K^-1
35	4	-1				Self-Diffusion Coefficients DH	log(cm^2/s)	-7.49371	2.96499	1000/T	1000/K			10.1021/cm021298q	Log(Self-Diffusion Coefficients) v. (1000/T) K^-1
36	4	-1				Self-Diffusion Coefficients DH	log(cm^2/s)	-7.66953	3.01715	1000/T	1000/K			10.1021/cm021298q	Log(Self-Diffusion Coefficients) v. (1000/T) K^-1
37	4	-1				Self-Diffusion Coefficients DH	log(cm^2/s)	-7.8981	3.06932	1000/T	1000/K			10.1021/cm021298q	Log(Self-Diffusion Coefficients) v. (1000/T) K^-1
38	4	-1				Self-Diffusion Coefficients DH	log(cm^2/s)	-8.11494	3.12602	1000/T	1000/K			10.1021/cm021298q	Log(Self-Diffusion Coefficients) v. (1000/T) K^-1
39	4	-1				Self-Diffusion Coefficients DH	log(cm^2/s)	-8.32593	3.18271	1000/T	1000/K			10.1021/cm021298q	Log(Self-Diffusion Coefficients) v. (1000/T) K^-1
40	6	-1				Self-Diffusion Coefficients DH	log(cm^2/s)	-5.53038	2.59645	1000/T	1000/K			10.1021/cm021298q	Log(Self-Diffusion Coefficients) v. (1000/T) K^-1
41	6	-1				Self-Diffusion Coefficients DH	log(cm^2/s)	-5.59485	2.635	1000/T	1000/K			10.1021/cm021298q	Log(Self-Diffusion Coefficients) v. (1000/T) K^-1
42	6	-1				Self-Diffusion Coefficients DH	log(cm^2/s)	-5.66517	2.67583	1000/T	1000/K			10.1021/cm021298q	Log(Self-Diffusion Coefficients) v. (1000/T) K^-1
43	6	-1				Self-Diffusion Coefficients DH	log(cm^2/s)	-5.7355	2.71892	1000/T	1000/K			10.1021/cm021298q	Log(Self-Diffusion Coefficients) v. (1000/T) K^-1
44	6	-1				Self-Diffusion Coefficients DH	log(cm^2/s)	-5.79997	2.76201	1000/T	1000/K			10.1021/cm021298q	Log(Self-Diffusion Coefficients) v. (1000/T) K^-1
45	6	-1				Self-Diffusion Coefficients DH	log(cm^2/s)	-5.88788	2.80737	1000/T	1000/K			10.1021/cm021298q	Log(Self-Diffusion Coefficients) v. (1000/T) K^-1
46	6	-1				Self-Diffusion Coefficients DH	log(cm^2/s)	-5.96993	2.85386	1000/T	1000/K			10.1021/cm021298q	Log(Self-Diffusion Coefficients) v. (1000/T) K^-1
47	6	-1				Self-Diffusion Coefficients DH	log(cm^2/s)	-6.06956	2.90602	1000/T	1000/K			10.1021/cm021298q	Log(Self-Diffusion Coefficients) v. (1000/T) K^-1
48	6	-1				Self-Diffusion Coefficients DH	log(cm^2/s)	-6.26883	3.00922	1000/T	1000/K			10.1021/cm021298q	Log(Self-Diffusion Coefficients) v. (1000/T) K^-1
49	6	-1				Self-Diffusion Coefficients DH	log(cm^2/s)	-6.40362	3.06365	1000/T	1000/K			10.1021/cm021298q	Log(Self-Diffusion Coefficients) v. (1000/T) K^-1
50	6	-1				Self-Diffusion Coefficients DH	log(cm^2/s)	-6.51497	3.12148	1000/T	1000/K			10.1021/cm021298q	Log(Self-Diffusion Coefficients) v. (1000/T) K^-1
51	6	-1				Self-Diffusion Coefficients DH	log(cm^2/s)	-6.65563	3.18158	1000/T	1000/K			10.1021/cm021298q	Log(Self-Diffusion Coefficients) v. (1000/T) K^-1
52	6	-1				Self-Diffusion Coefficients DH	log(cm^2/s)	-6.79629	3.24168	1000/T	1000/K			10.1021/cm021298q	Log(Self-Diffusion Coefficients) v. (1000/T) K^-1
53	6	-1				Self-Diffusion Coefficients DH	log(cm^2/s)	-6.97211	3.31539	1000/T	1000/K			10.1021/cm021298q	Log(Self-Diffusion Coefficients) v. (1000/T) K^-1
54	6	-1				Self-Diffusion Coefficients DH	log(cm^2/s)	-7.21826	3.40384	1000/T	1000/K			10.1021/cm021298q	Log(Self-Diffusion Coefficients) v. (1000/T) K^-1
55	7	-1				Self-Diffusion Coefficients DH	log(cm^2/s)	-6.6908	2.49439	1000/T	1000/K			10.1021/cm021298q	Log(Self-Diffusion Coefficients) v. (1000/T) K^-1
56	7	-1				Self-Diffusion Coefficients DH	log(cm^2/s)	-6.76698	2.5148	1000/T	1000/K			10.1021/cm021298q	Log(Self-Diffusion Coefficients) v. (1000/T) K^-1
57	7	-1				Self-Diffusion Coefficients DH	log(cm^2/s)	-6.82559	2.53862	1000/T	1000/K			10.1021/cm021298q	Log(Self-Diffusion Coefficients) v. (1000/T) K^-1
58	7	-1				Self-Diffusion Coefficients DH	log(cm^2/s)	-6.9135	2.56016	1000/T	1000/K			10.1021/cm021298q	Log(Self-Diffusion Coefficients) v. (1000/T) K^-1
59	2	-1				Conductivity (pristine)	log(S/cm)	-4.30429	2.54739	1000/T	1000/K			10.1021/cm021298q	log(conductivity) vs. (1000/T) K^-1
60	2	-1				Conductivity (pristine)	log(S/cm)	-4.44798	2.61273	1000/T	1000/K			10.1021/cm021298q	log(conductivity) vs. (1000/T) K^-1
61	2	-1				Conductivity (pristine)	log(S/cm)	-4.62321	2.68308	1000/T	1000/K			10.1021/cm021298q	log(conductivity) vs. (1000/T) K^-1
62	2	-1				Conductivity (pristine)	log(S/cm)	-4.83	2.75642	1000/T	1000/K			10.1021/cm021298q	log(conductivity) vs. (1000/T) K^-1
63	2	-1				Conductivity (pristine)	log(S/cm)	-5.06834	2.83376	1000/T	1000/K			10.1021/cm021298q	log(conductivity) vs. (1000/T) K^-1
64	2	-1				Conductivity (pristine)	log(S/cm)	-5.32918	2.91713	1000/T	1000/K			10.1021/cm021298q	log(conductivity) vs. (1000/T) K^-1
65	2	-1				Conductivity (pristine)	log(S/cm)	-5.67574	3.00345	1000/T	1000/K			10.1021/cm021298q	log(conductivity) vs. (1000/T) K^-1
66	2	-1				Conductivity (pristine)	log(S/cm)	-6.06284	3.0978	1000/T	1000/K			10.1021/cm021298q	log(conductivity) vs. (1000/T) K^-1
67	2	-1				Conductivity (pristine)	log(S/cm)	-6.56726	3.19406	1000/T	1000/K			10.1021/cm021298q	log(conductivity) vs. (1000/T) K^-1
68	2	-1				Conductivity (pristine)	log(S/cm)	-7.17538	3.30032	1000/T	1000/K			10.1021/cm021298q	log(conductivity) vs. (1000/T) K^-1
69	2	-1				Conductivity (pristine)	log(S/cm)	-7.96849	3.41146	1000/T	1000/K			10.1021/cm021298q	log(conductivity) vs. (1000/T) K^-1
70	3	-1				Conductivity (pristine)	log(S/cm)	-4.42164	2.5473	1000/T	1000/K			10.1021/cm021298q	log(conductivity) vs. (1000/T) K^-1
71	3	-1				Conductivity (pristine)	log(S/cm)	-4.54727	2.61366	1000/T	1000/K			10.1021/cm021298q	log(conductivity) vs. (1000/T) K^-1
72	3	-1				Conductivity (pristine)	log(S/cm)	-4.70898	2.682	1000/T	1000/K			10.1021/cm021298q	log(conductivity) vs. (1000/T) K^-1
73	3	-1				Conductivity (pristine)	log(S/cm)	-4.90672	2.75736	1000/T	1000/K			10.1021/cm021298q	log(conductivity) vs. (1000/T) K^-1
74	3	-1				Conductivity (pristine)	log(S/cm)	-5.10897	2.83373	1000/T	1000/K			10.1021/cm021298q	log(conductivity) vs. (1000/T) K^-1
75	3	-1				Conductivity (pristine)	log(S/cm)	-5.3608	2.91509	1000/T	1000/K			10.1021/cm021298q	log(conductivity) vs. (1000/T) K^-1
76	3	-1				Conductivity (pristine)	log(S/cm)	-5.64413	3.00549	1000/T	1000/K			10.1021/cm021298q	log(conductivity) vs. (1000/T) K^-1
77	3	-1				Conductivity (pristine)	log(S/cm)	-5.97708	3.09786	1000/T	1000/K			10.1021/cm021298q	log(conductivity) vs. (1000/T) K^-1
78	3	-1				Conductivity (pristine)	log(S/cm)	-6.39573	3.19521	1000/T	1000/K			10.1021/cm021298q	log(conductivity) vs. (1000/T) K^-1
79	3	-1				Conductivity (pristine)	log(S/cm)	-6.86846	3.30056	1000/T	1000/K			10.1021/cm021298q	log(conductivity) vs. (1000/T) K^-1
80	3	-1				Conductivity (pristine)	log(S/cm)	-7.5036	3.41183	1000/T	1000/K			10.1021/cm021298q	log(conductivity) vs. (1000/T) K^-1
81	3	-1				Conductivity (pristine)	log(S/cm)	-8.30564	3.53202	1000/T	1000/K			10.1021/cm021298q	log(conductivity) vs. (1000/T) K^-1
82	4	-1				Conductivity (pristine)	log(S/cm)	-4.85494	2.54696	1000/T	1000/K			10.1021/cm021298q	log(conductivity) vs. (1000/T) K^-1
83	4	-1				Conductivity (pristine)	log(S/cm)	-4.98057	2.61332	1000/T	1000/K			10.1021/cm021298q	log(conductivity) vs. (1000/T) K^-1
84	4	-1				Conductivity (pristine)	log(S/cm)	-5.11971	2.68168	1000/T	1000/K			10.1021/cm021298q	log(conductivity) vs. (1000/T) K^-1
85	4	-1				Conductivity (pristine)	log(S/cm)	-5.2678	2.75708	1000/T	1000/K			10.1021/cm021298q	log(conductivity) vs. (1000/T) K^-1
86	4	-1				Conductivity (pristine)	log(S/cm)	-5.46552	2.83446	1000/T	1000/K			10.1021/cm021298q	log(conductivity) vs. (1000/T) K^-1
87	4	-1				Conductivity (pristine)	log(S/cm)	-5.67672	2.91686	1000/T	1000/K			10.1021/cm021298q	log(conductivity) vs. (1000/T) K^-1
88	4	-1				Conductivity (pristine)	log(S/cm)	-5.92397	3.00527	1000/T	1000/K			10.1021/cm021298q	log(conductivity) vs. (1000/T) K^-1
89	4	-1				Conductivity (pristine)	log(S/cm)	-6.19375	3.09568	1000/T	1000/K			10.1021/cm021298q	log(conductivity) vs. (1000/T) K^-1
90	4	-1				Conductivity (pristine)	log(S/cm)	-6.52663	3.1951	1000/T	1000/K			10.1021/cm021298q	log(conductivity) vs. (1000/T) K^-1
91	4	-1				Conductivity (pristine)	log(S/cm)	-6.93166	3.2995	1000/T	1000/K			10.1021/cm021298q	log(conductivity) vs. (1000/T) K^-1
92	4	-1				Conductivity (pristine)	log(S/cm)	-7.3998	3.4109	1000/T	1000/K			10.1021/cm021298q	log(conductivity) vs. (1000/T) K^-1
93	4	-1				Conductivity (pristine)	log(S/cm)	-7.9852	3.53026	1000/T	1000/K			10.1021/cm021298q	log(conductivity) vs. (1000/T) K^-1
94	4	-1				Conductivity (pristine)	log(S/cm)	-8.7375	3.65856	1000/T	1000/K			10.1021/cm021298q	log(conductivity) vs. (1000/T) K^-1
95	6	-1				Conductivity (pristine)	log(S/cm)	-4.35844	2.54836	1000/T	1000/K			10.1021/cm021298q	log(conductivity) vs. (1000/T) K^-1
96	6	-1				Conductivity (pristine)	log(S/cm)	-4.4209	2.61275	1000/T	1000/K			10.1021/cm021298q	log(conductivity) vs. (1000/T) K^-1
97	6	-1				Conductivity (pristine)	log(S/cm)	-4.51035	2.68518	1000/T	1000/K			10.1021/cm021298q	log(conductivity) vs. (1000/T) K^-1
98	6	-1				Conductivity (pristine)	log(S/cm)	-4.60432	2.7576	1000/T	1000/K			10.1021/cm021298q	log(conductivity) vs. (1000/T) K^-1
99	6	-1				Conductivity (pristine)	log(S/cm)	-4.71629	2.83404	1000/T	1000/K			10.1021/cm021298q	log(conductivity) vs. (1000/T) K^-1
100	6	-1				Conductivity (pristine)	log(S/cm)	-4.84622	2.91852	1000/T	1000/K			10.1021/cm021298q	log(conductivity) vs. (1000/T) K^-1
101	6	-1				Conductivity (pristine)	log(S/cm)	-4.98518	3.004	1000/T	1000/K			10.1021/cm021298q	log(conductivity) vs. (1000/T) K^-1
102	6	-1				Conductivity (pristine)	log(S/cm)	-5.13306	3.09752	1000/T	1000/K			10.1021/cm021298q	log(conductivity) vs. (1000/T) K^-1
103	6	-1				Conductivity (pristine)	log(S/cm)	-5.317	3.19605	1000/T	1000/K			10.1021/cm021298q	log(conductivity) vs. (1000/T) K^-1
104	6	-1				Conductivity (pristine)	log(S/cm)	-5.5099	3.30062	1000/T	1000/K			10.1021/cm021298q	log(conductivity) vs. (1000/T) K^-1
105	6	-1				Conductivity (pristine)	log(S/cm)	-5.73882	3.41221	1000/T	1000/K			10.1021/cm021298q	log(conductivity) vs. (1000/T) K^-1
106	6	-1				Conductivity (pristine)	log(S/cm)	-6.03534	3.53381	1000/T	1000/K			10.1021/cm021298q	log(conductivity) vs. (1000/T) K^-1
107	6	-1				Conductivity (pristine)	log(S/cm)	-6.73191	3.8011	1000/T	1000/K			10.1021/cm021298q	log(conductivity) vs. (1000/T) K^-1
108	6	-1				Conductivity (pristine)	log(S/cm)	-7.22218	3.95074	1000/T	1000/K			10.1021/cm021298q	log(conductivity) vs. (1000/T) K^-1
109	7	-1				Conductivity (pristine)	log(S/cm)	-3.88977	2.48328	1000/T	1000/K			10.1021/cm021298q	log(conductivity) vs. (1000/T) K^-1
110	7	-1				Conductivity (pristine)	log(S/cm)	-4.04703	2.54659	1000/T	1000/K			10.1021/cm021298q	log(conductivity) vs. (1000/T) K^-1
111	7	-1				Conductivity (pristine)	log(S/cm)	-4.24035	2.6139	1000/T	1000/K			10.1021/cm021298q	log(conductivity) vs. (1000/T) K^-1
112	7	-1				Conductivity (pristine)	log(S/cm)	-4.48332	2.68117	1000/T	1000/K			10.1021/cm021298q	log(conductivity) vs. (1000/T) K^-1
113	7	-1				Conductivity (pristine)	log(S/cm)	-4.73973	2.75649	1000/T	1000/K			10.1021/cm021298q	log(conductivity) vs. (1000/T) K^-1
114	5	-1				Conductivity (pristine)	log(S/cm)	-5.38305	2.54453	1000/T	1000/K			10.1021/cm021298q	log(conductivity) vs. (1000/T) K^-1
115	5	-1				Conductivity (pristine)	log(S/cm)	-5.47256	2.61092	1000/T	1000/K			10.1021/cm021298q	log(conductivity) vs. (1000/T) K^-1
116	5	-1				Conductivity (pristine)	log(S/cm)	-5.56203	2.68234	1000/T	1000/K			10.1021/cm021298q	log(conductivity) vs. (1000/T) K^-1
117	5	-1				Conductivity (pristine)	log(S/cm)	-5.66952	2.75576	1000/T	1000/K			10.1021/cm021298q	log(conductivity) vs. (1000/T) K^-1
118	5	-1				Conductivity (pristine)	log(S/cm)	-5.81308	2.83318	1000/T	1000/K			10.1021/cm021298q	log(conductivity) vs. (1000/T) K^-1
119	5	-1				Conductivity (pristine)	log(S/cm)	-5.96109	2.91563	1000/T	1000/K			10.1021/cm021298q	log(conductivity) vs. (1000/T) K^-1
120	5	-1				Conductivity (pristine)	log(S/cm)	-6.13612	3.00309	1000/T	1000/K			10.1021/cm021298q	log(conductivity) vs. (1000/T) K^-1
121	5	-1				Conductivity (pristine)	log(S/cm)	-6.35623	3.09656	1000/T	1000/K			10.1021/cm021298q	log(conductivity) vs. (1000/T) K^-1
122	5	-1				Conductivity (pristine)	log(S/cm)	-6.61237	3.19604	1000/T	1000/K			10.1021/cm021298q	log(conductivity) vs. (1000/T) K^-1
123	5	-1				Conductivity (pristine)	log(S/cm)	-6.91809	3.30153	1000/T	1000/K			10.1021/cm021298q	log(conductivity) vs. (1000/T) K^-1
124	5	-1				Conductivity (pristine)	log(S/cm)	-7.29598	3.41199	1000/T	1000/K			10.1021/cm021298q	log(conductivity) vs. (1000/T) K^-1
125	5	-1				Conductivity (pristine)	log(S/cm)	-7.7595	3.53246	1000/T	1000/K			10.1021/cm021298q	log(conductivity) vs. (1000/T) K^-1
126	2	8	1	0	1:0	Conductivity	log(S/cm)	-4.30459	2.54339	1000/T	1000/K			10.1021/cm021298q	log(conductivity) vs. 1000/T K^-1
127	2	8	1	0	1:0	Conductivity	log(S/cm)	-4.46408	2.6106	1000/T	1000/K			10.1021/cm021298q	log(conductivity) vs. 1000/T K^-1
128	2	8	1	0	1:0	Conductivity	log(S/cm)	-4.63021	2.67931	1000/T	1000/K			10.1021/cm021298q	log(conductivity) vs. 1000/T K^-1
129	2	8	1	0	1:0	Conductivity	log(S/cm)	-4.83622	2.75324	1000/T	1000/K			10.1021/cm021298q	log(conductivity) vs. 1000/T K^-1
130	2	8	1	0	1:0	Conductivity	log(S/cm)	-5.07545	2.8309	1000/T	1000/K			10.1021/cm021298q	log(conductivity) vs. 1000/T K^-1
131	2	8	1	0	1:0	Conductivity	log(S/cm)	-5.3612	2.91379	1000/T	1000/K			10.1021/cm021298q	log(conductivity) vs. 1000/T K^-1
132	2	8	1	0	1:0	Conductivity	log(S/cm)	-5.69347	3.00042	1000/T	1000/K			10.1021/cm021298q	log(conductivity) vs. 1000/T K^-1
133	2	8	1	0	1:0	Conductivity	log(S/cm)	-6.0789	3.09302	1000/T	1000/K			10.1021/cm021298q	log(conductivity) vs. 1000/T K^-1
134	2	8	1	0	1:0	Conductivity	log(S/cm)	-6.57066	3.19159	1000/T	1000/K			10.1021/cm021298q	log(conductivity) vs. 1000/T K^-1
135	2	8	1	0	1:0	Conductivity	log(S/cm)	-7.20196	3.29539	1000/T	1000/K			10.1021/cm021298q	log(conductivity) vs. 1000/T K^-1
136	2	8	1	0	1:0	Conductivity	log(S/cm)	-8.01934	3.40816	1000/T	1000/K			10.1021/cm021298q	log(conductivity) vs. 1000/T K^-1
137	2	8	1	0	1:0	Conductivity	log(S/cm)	-9.11582	3.52988	1000/T	1000/K			10.1021/cm021298q	log(conductivity) vs. 1000/T K^-1
138	2	8	0.9993	0.0007		Conductivity	log(S/cm)	-3.85271	2.54265	1000/T	1000/K			10.1021/cm021298q	log(conductivity) vs. 1000/T K^-1
139	2	8	0.9993	0.0007		Conductivity	log(S/cm)	-3.98562	2.60836	1000/T	1000/K			10.1021/cm021298q	log(conductivity) vs. 1000/T K^-1
140	2	8	0.9993	0.0007		Conductivity	log(S/cm)	-4.1451	2.68005	1000/T	1000/K			10.1021/cm021298q	log(conductivity) vs. 1000/T K^-1
141	2	8	0.9993	0.0007		Conductivity	log(S/cm)	-4.34446	2.75473	1000/T	1000/K			10.1021/cm021298q	log(conductivity) vs. 1000/T K^-1
142	2	8	0.9993	0.0007		Conductivity	log(S/cm)	-4.57041	2.83239	1000/T	1000/K			10.1021/cm021298q	log(conductivity) vs. 1000/T K^-1
143	2	8	0.9993	0.0007		Conductivity	log(S/cm)	-4.83622	2.91305	1000/T	1000/K			10.1021/cm021298q	log(conductivity) vs. 1000/T K^-1
144	2	8	0.9993	0.0007		Conductivity	log(S/cm)	-5.14191	3.00117	1000/T	1000/K			10.1021/cm021298q	log(conductivity) vs. 1000/T K^-1
145	2	8	0.9993	0.0007		Conductivity	log(S/cm)	-5.52734	3.09526	1000/T	1000/K			10.1021/cm021298q	log(conductivity) vs. 1000/T K^-1
146	2	8	0.9993	0.0007		Conductivity	log(S/cm)	-6.01909	3.19234	1000/T	1000/K			10.1021/cm021298q	log(conductivity) vs. 1000/T K^-1
147	2	8	0.9993	0.0007		Conductivity	log(S/cm)	-6.63046	3.29838	1000/T	1000/K			10.1021/cm021298q	log(conductivity) vs. 1000/T K^-1
148	2	8	0.9993	0.0007		Conductivity	log(S/cm)	-7.45449	3.4104	1000/T	1000/K			10.1021/cm021298q	log(conductivity) vs. 1000/T K^-1
149	2	8	0.9993	0.0007		Conductivity	log(S/cm)	-8.59749	3.52988	1000/T	1000/K			10.1021/cm021298q	log(conductivity) vs. 1000/T K^-1
150	2	8	0.9985	0.0015		Conductivity	log(S/cm)	-3.61348	2.54265	1000/T	1000/K			10.1021/cm021298q	log(conductivity) vs. 1000/T K^-1
151	2	8	0.9985	0.0015		Conductivity	log(S/cm)	-3.78626	2.60986	1000/T	1000/K			10.1021/cm021298q	log(conductivity) vs. 1000/T K^-1
152	2	8	0.9985	0.0015		Conductivity	log(S/cm)	-3.94574	2.68155	1000/T	1000/K			10.1021/cm021298q	log(conductivity) vs. 1000/T K^-1
153	2	8	0.9985	0.0015		Conductivity	log(S/cm)	-4.1451	2.75473	1000/T	1000/K			10.1021/cm021298q	log(conductivity) vs. 1000/T K^-1
154	2	8	0.9985	0.0015		Conductivity	log(S/cm)	-4.37105	2.8309	1000/T	1000/K			10.1021/cm021298q	log(conductivity) vs. 1000/T K^-1
155	2	8	0.9985	0.0015		Conductivity	log(S/cm)	-4.63686	2.91454	1000/T	1000/K			10.1021/cm021298q	log(conductivity) vs. 1000/T K^-1
156	2	8	0.9985	0.0015		Conductivity	log(S/cm)	-4.95584	3.00117	1000/T	1000/K			10.1021/cm021298q	log(conductivity) vs. 1000/T K^-1
157	2	8	0.9985	0.0015		Conductivity	log(S/cm)	-5.34127	3.09376	1000/T	1000/K			10.1021/cm021298q	log(conductivity) vs. 1000/T K^-1
158	2	8	0.9985	0.0015		Conductivity	log(S/cm)	-5.84631	3.19234	1000/T	1000/K			10.1021/cm021298q	log(conductivity) vs. 1000/T K^-1
159	2	8	0.9985	0.0015		Conductivity	log(S/cm)	-6.48427	3.29838	1000/T	1000/K			10.1021/cm021298q	log(conductivity) vs. 1000/T K^-1
160	2	8	0.9985	0.0015		Conductivity	log(S/cm)	-7.32158	3.4104	1000/T	1000/K			10.1021/cm021298q	log(conductivity) vs. 1000/T K^-1
161	2	8	0.9985	0.0015		Conductivity	log(S/cm)	-8.51774	3.53287	1000/T	1000/K			10.1021/cm021298q	log(conductivity) vs. 1000/T K^-1
162	2	8	0.9938	0.0062		Conductivity	log(S/cm)	-3.13501	2.54265	1000/T	1000/K			10.1021/cm021298q	log(conductivity) vs. 1000/T K^-1
163	2	8	0.9938	0.0062		Conductivity	log(S/cm)	-3.25463	2.60986	1000/T	1000/K			10.1021/cm021298q	log(conductivity) vs. 1000/T K^-1
164	2	8	0.9938	0.0062		Conductivity	log(S/cm)	-3.4407	2.68155	1000/T	1000/K			10.1021/cm021298q	log(conductivity) vs. 1000/T K^-1
165	2	8	0.9938	0.0062		Conductivity	log(S/cm)	-3.65335	2.75473	1000/T	1000/K			10.1021/cm021298q	log(conductivity) vs. 1000/T K^-1
166	2	8	0.9938	0.0062		Conductivity	log(S/cm)	-3.87179	2.83159	1000/T	1000/K			10.1021/cm021298q	log(conductivity) vs. 1000/T K^-1
167	2	8	0.9938	0.0062		Conductivity	log(S/cm)	-4.15544	2.91326	1000/T	1000/K			10.1021/cm021298q	log(conductivity) vs. 1000/T K^-1
168	2	8	0.9938	0.0062		Conductivity	log(S/cm)	-4.48341	3.00191	1000/T	1000/K			10.1021/cm021298q	log(conductivity) vs. 1000/T K^-1
169	2	8	0.9938	0.0062		Conductivity	log(S/cm)	-4.89115	3.09554	1000/T	1000/K			10.1021/cm021298q	log(conductivity) vs. 1000/T K^-1
170	2	8	0.9938	0.0062		Conductivity	log(S/cm)	-5.38754	3.19215	1000/T	1000/K			10.1021/cm021298q	log(conductivity) vs. 1000/T K^-1
171	2	8	0.9938	0.0062		Conductivity	log(S/cm)	-6.01689	3.29673	1000/T	1000/K			10.1021/cm021298q	log(conductivity) vs. 1000/T K^-1
172	2	8	0.9938	0.0062		Conductivity	log(S/cm)	-6.86784	3.40929	1000/T	1000/K			10.1021/cm021298q	log(conductivity) vs. 1000/T K^-1
173	2	8	0.9938	0.0062		Conductivity	log(S/cm)	-8.07335	3.52781	1000/T	1000/K			10.1021/cm021298q	log(conductivity) vs. 1000/T K^-1
174	2	8	0.9938	0.0062		Conductivity	log(S/cm)	-9.81957	3.6573	1000/T	1000/K			10.1021/cm021298q	log(conductivity) vs. 1000/T K^-1
175	2	8	0.9875	0.0125		Conductivity	log(S/cm)	-2.9056	2.54274	1000/T	1000/K			10.1021/cm021298q	log(conductivity) vs. 1000/T K^-1
176	2	8	0.9875	0.0125		Conductivity	log(S/cm)	-3.06516	2.60748	1000/T	1000/K			10.1021/cm021298q	log(conductivity) vs. 1000/T K^-1
177	2	8	0.9875	0.0125		Conductivity	log(S/cm)	-3.23357	2.67919	1000/T	1000/K			10.1021/cm021298q	log(conductivity) vs. 1000/T K^-1
178	2	8	0.9875	0.0125		Conductivity	log(S/cm)	-3.41086	2.7539	1000/T	1000/K			10.1021/cm021298q	log(conductivity) vs. 1000/T K^-1
179	2	8	0.9875	0.0125		Conductivity	log(S/cm)	-3.65019	2.8296	1000/T	1000/K			10.1021/cm021298q	log(conductivity) vs. 1000/T K^-1
180	2	8	0.9875	0.0125		Conductivity	log(S/cm)	-3.93384	2.91127	1000/T	1000/K			10.1021/cm021298q	log(conductivity) vs. 1000/T K^-1
181	2	8	0.9875	0.0125		Conductivity	log(S/cm)	-4.27067	3.00191	1000/T	1000/K			10.1021/cm021298q	log(conductivity) vs. 1000/T K^-1
182	2	8	0.9875	0.0125		Conductivity	log(S/cm)	-4.66955	3.09255	1000/T	1000/K			10.1021/cm021298q	log(conductivity) vs. 1000/T K^-1
183	2	8	0.9875	0.0125		Conductivity	log(S/cm)	-5.2014	3.19315	1000/T	1000/K			10.1021/cm021298q	log(conductivity) vs. 1000/T K^-1
184	2	8	0.9875	0.0125		Conductivity	log(S/cm)	-5.83074	3.29773	1000/T	1000/K			10.1021/cm021298q	log(conductivity) vs. 1000/T K^-1
185	2	8	0.9875	0.0125		Conductivity	log(S/cm)	-6.69056	3.40929	1000/T	1000/K			10.1021/cm021298q	log(conductivity) vs. 1000/T K^-1
186	2	8	0.9875	0.0125		Conductivity	log(S/cm)	-7.88721	3.5308	1000/T	1000/K			10.1021/cm021298q	log(conductivity) vs. 1000/T K^-1
187	2	8	0.9875	0.0125		Conductivity	log(S/cm)	-9.6157	3.65929	1000/T	1000/K			10.1021/cm021298q	log(conductivity) vs. 1000/T K^-1
188	2	8	0.975	0.025		Conductivity	log(S/cm)	-2.75491	2.54274	1000/T	1000/K			10.1021/cm021298q	log(conductivity) vs. 1000/T K^-1
189	2	8	0.975	0.025		Conductivity	log(S/cm)	-2.88788	2.61146	1000/T	1000/K			10.1021/cm021298q	log(conductivity) vs. 1000/T K^-1
190	2	8	0.975	0.025		Conductivity	log(S/cm)	-3.07402	2.68019	1000/T	1000/K			10.1021/cm021298q	log(conductivity) vs. 1000/T K^-1
191	2	8	0.975	0.025		Conductivity	log(S/cm)	-3.26017	2.7529	1000/T	1000/K			10.1021/cm021298q	log(conductivity) vs. 1000/T K^-1
192	2	8	0.975	0.025		Conductivity	log(S/cm)	-3.51722	2.83159	1000/T	1000/K			10.1021/cm021298q	log(conductivity) vs. 1000/T K^-1
193	2	8	0.975	0.025		Conductivity	log(S/cm)	-3.80974	2.91426	1000/T	1000/K			10.1021/cm021298q	log(conductivity) vs. 1000/T K^-1
194	2	8	0.975	0.025		Conductivity	log(S/cm)	-4.14657	3.00091	1000/T	1000/K			10.1021/cm021298q	log(conductivity) vs. 1000/T K^-1
195	2	8	0.975	0.025		Conductivity	log(S/cm)	-4.54546	3.09155	1000/T	1000/K			10.1021/cm021298q	log(conductivity) vs. 1000/T K^-1
196	2	8	0.975	0.025		Conductivity	log(S/cm)	-5.08616	3.19116	1000/T	1000/K			10.1021/cm021298q	log(conductivity) vs. 1000/T K^-1
197	2	8	0.975	0.025		Conductivity	log(S/cm)	-5.69778	3.29673	1000/T	1000/K			10.1021/cm021298q	log(conductivity) vs. 1000/T K^-1
198	2	8	0.975	0.025		Conductivity	log(S/cm)	-6.49555	3.41028	1000/T	1000/K			10.1021/cm021298q	log(conductivity) vs. 1000/T K^-1
199	2	8	0.975	0.025		Conductivity	log(S/cm)	-7.59469	3.5308	1000/T	1000/K			10.1021/cm021298q	log(conductivity) vs. 1000/T K^-1
200	2	8	0.975	0.025		Conductivity	log(S/cm)	-9.15477	3.66029	1000/T	1000/K			10.1021/cm021298q	log(conductivity) vs. 1000/T K^-1
201	2	8	0.946	0.054		Conductivity	log(S/cm)	-2.60423	2.54274	1000/T	1000/K			10.1021/cm021298q	log(conductivity) vs. 1000/T K^-1
202	2	8	0.946	0.054		Conductivity	log(S/cm)	-2.79924	2.60947	1000/T	1000/K			10.1021/cm021298q	log(conductivity) vs. 1000/T K^-1
203	2	8	0.946	0.054		Conductivity	log(S/cm)	-2.98538	2.67919	1000/T	1000/K			10.1021/cm021298q	log(conductivity) vs. 1000/T K^-1
204	2	8	0.946	0.054		Conductivity	log(S/cm)	-3.12721	2.7529	1000/T	1000/K			10.1021/cm021298q	log(conductivity) vs. 1000/T K^-1
205	2	8	0.946	0.054		Conductivity	log(S/cm)	-3.46404	2.83059	1000/T	1000/K			10.1021/cm021298q	log(conductivity) vs. 1000/T K^-1
206	2	8	0.946	0.054		Conductivity	log(S/cm)	-3.74769	2.91326	1000/T	1000/K			10.1021/cm021298q	log(conductivity) vs. 1000/T K^-1
207	2	8	0.946	0.054		Conductivity	log(S/cm)	-4.09339	3.00091	1000/T	1000/K			10.1021/cm021298q	log(conductivity) vs. 1000/T K^-1
208	2	8	0.946	0.054		Conductivity	log(S/cm)	-4.49227	3.09354	1000/T	1000/K			10.1021/cm021298q	log(conductivity) vs. 1000/T K^-1
209	2	8	0.946	0.054		Conductivity	log(S/cm)	-5.00639	3.19315	1000/T	1000/K			10.1021/cm021298q	log(conductivity) vs. 1000/T K^-1
210	2	8	0.946	0.054		Conductivity	log(S/cm)	-5.60914	3.29673	1000/T	1000/K			10.1021/cm021298q	log(conductivity) vs. 1000/T K^-1
211	2	8	0.946	0.054		Conductivity	log(S/cm)	-6.40691	3.41128	1000/T	1000/K			10.1021/cm021298q	log(conductivity) vs. 1000/T K^-1
212	2	8	0.946	0.054		Conductivity	log(S/cm)	-7.63015	3.5308	1000/T	1000/K			10.1021/cm021298q	log(conductivity) vs. 1000/T K^-1
213	2	8	0.946	0.054		Conductivity	log(S/cm)	-9.16363	3.65929	1000/T	1000/K			10.1021/cm021298q	log(conductivity) vs. 1000/T K^-1
214	2	8	0.898	0.102		Conductivity	log(S/cm)	-2.5865	2.54274	1000/T	1000/K			10.1021/cm021298q	log(conductivity) vs. 1000/T K^-1
215	2	8	0.898	0.102		Conductivity	log(S/cm)	-2.76378	2.61246	1000/T	1000/K			10.1021/cm021298q	log(conductivity) vs. 1000/T K^-1
216	2	8	0.898	0.102		Conductivity	log(S/cm)	-2.9322	2.68019	1000/T	1000/K			10.1021/cm021298q	log(conductivity) vs. 1000/T K^-1
217	2	8	0.898	0.102		Conductivity	log(S/cm)	-3.18925	2.7529	1000/T	1000/K			10.1021/cm021298q	log(conductivity) vs. 1000/T K^-1
218	2	8	0.898	0.102		Conductivity	log(S/cm)	-3.3754	2.83159	1000/T	1000/K			10.1021/cm021298q	log(conductivity) vs. 1000/T K^-1
219	2	8	0.898	0.102		Conductivity	log(S/cm)	-4.0402	3.00091	1000/T	1000/K			10.1021/cm021298q	log(conductivity) vs. 1000/T K^-1
220	2	8	0.898	0.102		Conductivity	log(S/cm)	-4.42136	3.09354	1000/T	1000/K			10.1021/cm021298q	log(conductivity) vs. 1000/T K^-1
221	2	8	0.898	0.102		Conductivity	log(S/cm)	-4.92661	3.19315	1000/T	1000/K			10.1021/cm021298q	log(conductivity) vs. 1000/T K^-1
222	2	8	0.898	0.102		Conductivity	log(S/cm)	-5.52937	3.30072	1000/T	1000/K			10.1021/cm021298q	log(conductivity) vs. 1000/T K^-1
223	2	8	0.898	0.102		Conductivity	log(S/cm)	-6.31827	3.41128	1000/T	1000/K			10.1021/cm021298q	log(conductivity) vs. 1000/T K^-1
224	2	8	0.898	0.102		Conductivity	log(S/cm)	-7.28445	3.52881	1000/T	1000/K			10.1021/cm021298q	log(conductivity) vs. 1000/T K^-1
225	2	8	0.898	0.102		Conductivity	log(S/cm)	-8.72043	3.66128	1000/T	1000/K			10.1021/cm021298q	log(conductivity) vs. 1000/T K^-1
226	2	8	0.836	0.164		Conductivity	log(S/cm)	-2.60423	2.54174	1000/T	1000/K			10.1021/cm021298q	log(conductivity) vs. 1000/T K^-1
227	2	8	0.836	0.164		Conductivity	log(S/cm)	-2.74605	2.60947	1000/T	1000/K			10.1021/cm021298q	log(conductivity) vs. 1000/T K^-1
228	2	8	0.836	0.164		Conductivity	log(S/cm)	-2.92333	2.68019	1000/T	1000/K			10.1021/cm021298q	log(conductivity) vs. 1000/T K^-1
229	2	8	0.836	0.164		Conductivity	log(S/cm)	-3.18039	2.75489	1000/T	1000/K			10.1021/cm021298q	log(conductivity) vs. 1000/T K^-1
230	2	8	0.836	0.164		Conductivity	log(S/cm)	-3.41972	2.83059	1000/T	1000/K			10.1021/cm021298q	log(conductivity) vs. 1000/T K^-1
231	2	8	0.836	0.164		Conductivity	log(S/cm)	-3.75655	2.91227	1000/T	1000/K			10.1021/cm021298q	log(conductivity) vs. 1000/T K^-1
232	2	8	0.836	0.164		Conductivity	log(S/cm)	-4.08452	3.00091	1000/T	1000/K			10.1021/cm021298q	log(conductivity) vs. 1000/T K^-1
233	2	8	0.836	0.164		Conductivity	log(S/cm)	-4.45681	3.09554	1000/T	1000/K			10.1021/cm021298q	log(conductivity) vs. 1000/T K^-1
234	2	8	0.836	0.164		Conductivity	log(S/cm)	-4.97093	3.19215	1000/T	1000/K			10.1021/cm021298q	log(conductivity) vs. 1000/T K^-1
235	2	8	0.836	0.164		Conductivity	log(S/cm)	-5.60028	3.29773	1000/T	1000/K			10.1021/cm021298q	log(conductivity) vs. 1000/T K^-1
236	2	8	0.836	0.164		Conductivity	log(S/cm)	-6.37145	3.41028	1000/T	1000/K			10.1021/cm021298q	log(conductivity) vs. 1000/T K^-1
237	2	8	0.836	0.164		Conductivity	log(S/cm)	-7.40855	3.5308	1000/T	1000/K			10.1021/cm021298q	log(conductivity) vs. 1000/T K^-1
238	2	8	99.9755	0.024468		Conductivity	mS/cm	0.025269	60	Temperature	°C			10.1021/cm021298q
239	2	8	99.4071	0.592901		Conductivity	mS/cm	0.03942	60	Temperature	°C			10.1021/cm021298q
240	2	8	98.8035	1.1965		Conductivity	mS/cm	0.06129	60	Temperature	°C			10.1021/cm021298q
241	2	8	97.5787	2.42126		Conductivity	mS/cm	0.081874	60	Temperature	°C			10.1021/cm021298q
242	2	8	94.7073	5.29273		Conductivity	mS/cm	0.094738	60	Temperature	°C			10.1021/cm021298q
243	2	8	89.8668	10.1332		Conductivity	mS/cm	0.107603	60	Temperature	°C			10.1021/cm021298q
244	2	8	83.6668	16.3332		Conductivity	mS/cm	0.099884	60	Temperature	°C			10.1021/cm021298q
245	2	8	99.9345	0.065489		Conductivity	mS/cm	0.04328	70	Temperature	°C			10.1021/cm021298q
246	2	8	99.4423	0.55774		Conductivity	mS/cm	0.084446	70	Temperature	°C			10.1021/cm021298q
247	2	8	98.8152	1.18477		Conductivity	mS/cm	0.128186	70	Temperature	°C			10.1021/cm021298q
248	2	8	97.5553	2.4447		Conductivity	mS/cm	0.168066	70	Temperature	°C			10.1021/cm021298q
249	2	8	94.6721	5.32789		Conductivity	mS/cm	0.197655	70	Temperature	°C			10.1021/cm021298q
250	2	8	89.8492	10.1508		Conductivity	mS/cm	0.223384	70	Temperature	°C			10.1021/cm021298q
251	2	8	83.6785	16.3215		Conductivity	mS/cm	0.219525	70	Temperature	°C			10.1021/cm021298q
252	2	8	99.8935	0.10651		Conductivity	mS/cm	0.110176	80	Temperature	°C			10.1021/cm021298q
253	2	8	99.4305	0.56946		Conductivity	mS/cm	0.14491	80	Temperature	°C			10.1021/cm021298q
254	2	8	98.8211	1.17891		Conductivity	mS/cm	0.236249	80	Temperature	°C			10.1021/cm021298q
255	2	8	97.5494	2.45056		Conductivity	mS/cm	0.309577	80	Temperature	°C			10.1021/cm021298q
256	2	8	94.6545	5.34547		Conductivity	mS/cm	0.376473	80	Temperature	°C			10.1021/cm021298q
257	2	8	89.8609	10.1391		Conductivity	mS/cm	0.425359	80	Temperature	°C			10.1021/cm021298q
258	2	8	83.6492	16.3508		Conductivity	mS/cm	0.41378	80	Temperature	°C			10.1021/cm021298q
259	2	8	99.8993	0.10065		Conductivity	mS/cm	0.099884	90	Temperature	°C			10.1021/cm021298q
260	2	8	99.4481	0.55188		Conductivity	mS/cm	0.233676	90	Temperature	°C			10.1021/cm021298q
261	2	8	98.7918	1.20822		Conductivity	mS/cm	0.394484	90	Temperature	°C			10.1021/cm021298q
262	2	8	97.5553	2.4447		Conductivity	mS/cm	0.526989	90	Temperature	°C			10.1021/cm021298q
263	2	8	94.6487	5.35133		Conductivity	mS/cm	0.682651	90	Temperature	°C			10.1021/cm021298q
264	2	8	89.8609	10.1391		Conductivity	mS/cm	0.719958	90	Temperature	°C			10.1021/cm021298q
265	2	8	99.8701	0.12995		Conductivity	mS/cm	0.125613	100	Temperature	°C			10.1021/cm021298q
266	2	8	99.4481	0.55188		Conductivity	mS/cm	0.370041	100	Temperature	°C			10.1021/cm021298q
267	2	8	98.8211	1.17891		Conductivity	mS/cm	0.613182	100	Temperature	°C			10.1021/cm021298q
268	2	8	97.5553	2.4447		Conductivity	mS/cm	0.838313	100	Temperature	°C			10.1021/cm021298q
269	2	8	94.678	5.32203		Conductivity	mS/cm	1.12519	100	Temperature	°C			10.1021/cm021298q
270	2	8	89.8727	10.1273		Conductivity	mS/cm	1.20238	100	Temperature	°C			10.1021/cm021298q
271	2	8	99.9052	0.09479		Conductivity	mS/cm	0.183504	110	Temperature	°C			10.1021/cm021298q
272	2	8	99.4364	0.5636		Conductivity	mS/cm	0.542427	110	Temperature	°C			10.1021/cm021298q
273	2	8	98.8152	1.18477		Conductivity	mS/cm	0.89363	110	Temperature	°C			10.1021/cm021298q
274	2	8	97.567	2.43298		Conductivity	mS/cm	1.25641	110	Temperature	°C			10.1021/cm021298q
275	2	8	94.6721	5.32789		Conductivity	mS/cm	1.69767	110	Temperature	°C			10.1021/cm021298q
276	2	8	89.8551	10.1449		Conductivity	mS/cm	1.81602	110	Temperature	°C			10.1021/cm021298q
277	2	8	99.8935	0.10651		Conductivity	mS/cm	0.246541	120	Temperature	°C			10.1021/cm021298q
278	2	8	99.4481	0.55188		Conductivity	mS/cm	0.744401	120	Temperature	°C			10.1021/cm021298q
279	2	8	98.8211	1.17891		Conductivity	mS/cm	1.23197	120	Temperature	°C			10.1021/cm021298q
280	2	8	97.5612	2.43884		Conductivity	mS/cm	1.73755	120	Temperature	°C			10.1021/cm021298q
281	2	8	94.6663	5.33375		Conductivity	mS/cm	2.4451	120	Temperature	°C			10.1021/cm021298q
282	2	8	89.8609	10.1391		Conductivity	mS/cm	2.56217	120	Temperature	°C			10.1021/cm021298q
283	2	8	83.6785	16.3215		Conductivity	mS/cm	2.62263	120	Temperature	°C			10.1021/cm021298q
284	2	8	1	0		DH Self-Diffusion Coefficients	log(cm^2/s)	-7.75475	2.86544	1000/T	1000/K			10.1021/cm021298q	log vs. 1000/T; hard to read graph; may need to revisit for more points
285	2	8	1	0		DH Self-Diffusion Coefficients	log(cm^2/s)	-7.8905	2.89765	1000/T	1000/K			10.1021/cm021298q	log vs. 1000/T; hard to read graph; may need to revisit for more points
286	2	8	1	0		DH Self-Diffusion Coefficients	log(cm^2/s)	-8.07151	2.93647	1000/T	1000/K			10.1021/cm021298q	log vs. 1000/T; hard to read graph; may need to revisit for more points
287	2	8	1	0		DH Self-Diffusion Coefficients	log(cm^2/s)	-8.29777	2.98024	1000/T	1000/K			10.1021/cm021298q	log vs. 1000/T; hard to read graph; may need to revisit for more points
288	2	8	1	0		DH Self-Diffusion Coefficients	log(cm^2/s)	-8.54916	3.02236	1000/T	1000/K			10.1021/cm021298q	log vs. 1000/T; hard to read graph; may need to revisit for more points
289	2	8	0.898	0.102		DF Self-Diffusion Coefficients	log(cm^2/s)	-6.27151	2.4979	1000/T	1000/K			10.1021/cm021298q	log vs. 1000/T; hard to read graph; may need to revisit for more points
290	2	8	0.898	0.102		DF Self-Diffusion Coefficients	log(cm^2/s)	-6.36704	2.53672	1000/T	1000/K			10.1021/cm021298q	log vs. 1000/T; hard to read graph; may need to revisit for more points
291	2	8	0.898	0.102		DF Self-Diffusion Coefficients	log(cm^2/s)	-6.48771	2.57554	1000/T	1000/K			10.1021/cm021298q	log vs. 1000/T; hard to read graph; may need to revisit for more points
292	2	8	0.898	0.102		DF Self-Diffusion Coefficients	log(cm^2/s)	-6.59832	2.61518	1000/T	1000/K			10.1021/cm021298q	log vs. 1000/T; hard to read graph; may need to revisit for more points
293	2	8	0.898	0.102		DF Self-Diffusion Coefficients	log(cm^2/s)	-6.73408	2.65648	1000/T	1000/K			10.1021/cm021298q	log vs. 1000/T; hard to read graph; may need to revisit for more points
294	2	8	0.898	0.102		DF Self-Diffusion Coefficients	log(cm^2/s)	-6.8648	2.68704	1000/T	1000/K			10.1021/cm021298q	log vs. 1000/T; hard to read graph; may need to revisit for more points
295	2	8	0.898	0.102		DF Self-Diffusion Coefficients	log(cm^2/s)	-7.16648	2.76633	1000/T	1000/K			10.1021/cm021298q	log vs. 1000/T; hard to read graph; may need to revisit for more points
296	2	8	0.898	0.102		DF Self-Diffusion Coefficients	log(cm^2/s)	-7.34749	2.81175	1000/T	1000/K			10.1021/cm021298q	log vs. 1000/T; hard to read graph; may need to revisit for more points
297	2	8	0.898	0.102		DF Self-Diffusion Coefficients	log(cm^2/s)	-7.4933	2.86048	1000/T	1000/K			10.1021/cm021298q	log vs. 1000/T; hard to read graph; may need to revisit for more points
298	2	8	0.898	0.102		DF Self-Diffusion Coefficients	log(cm^2/s)	-7.63408	2.91169	1000/T	1000/K			10.1021/cm021298q	log vs. 1000/T; hard to read graph; may need to revisit for more points
299	2	8	0.898	0.102		DF Self-Diffusion Coefficients	log(cm^2/s)	-7.86034	2.96372	1000/T	1000/K			10.1021/cm021298q	log vs. 1000/T; hard to read graph; may need to revisit for more points
300	2	8	0.836	0.164		DF Self-Diffusion Coefficients	log(cm^2/s)	-6.46257	2.52764	1000/T	1000/K			10.1021/cm021298q	log vs. 1000/T; hard to read graph; may need to revisit for more points
301	2	8	0.836	0.164		DF Self-Diffusion Coefficients	log(cm^2/s)	-6.55307	2.56563	1000/T	1000/K			10.1021/cm021298q	log vs. 1000/T; hard to read graph; may need to revisit for more points
302	2	8	0.836	0.164		DF Self-Diffusion Coefficients	log(cm^2/s)	-6.67877	2.60527	1000/T	1000/K			10.1021/cm021298q	log vs. 1000/T; hard to read graph; may need to revisit for more points
303	2	8	0.836	0.164		DF Self-Diffusion Coefficients	log(cm^2/s)	-6.78939	2.64327	1000/T	1000/K			10.1021/cm021298q	log vs. 1000/T; hard to read graph; may need to revisit for more points
304	2	8	0.836	0.164		DF Self-Diffusion Coefficients	log(cm^2/s)	-6.9352	2.69117	1000/T	1000/K			10.1021/cm021298q	log vs. 1000/T; hard to read graph; may need to revisit for more points
305	2	8	0.836	0.164		DF Self-Diffusion Coefficients	log(cm^2/s)	-7.06592	2.73081	1000/T	1000/K			10.1021/cm021298q	log vs. 1000/T; hard to read graph; may need to revisit for more points
306	2	8	0.836	0.164		DF Self-Diffusion Coefficients	log(cm^2/s)	-7.22682	2.77376	1000/T	1000/K			10.1021/cm021298q	log vs. 1000/T; hard to read graph; may need to revisit for more points
307	2	8	0.836	0.164		DF Self-Diffusion Coefficients	log(cm^2/s)	-7.3676	2.82332	1000/T	1000/K			10.1021/cm021298q	log vs. 1000/T; hard to read graph; may need to revisit for more points
308	2	8	0.836	0.164		DF Self-Diffusion Coefficients	log(cm^2/s)	-7.59385	2.86792	1000/T	1000/K			10.1021/cm021298q	log vs. 1000/T; hard to read graph; may need to revisit for more points
309	2	8	0.836	0.164		DF Self-Diffusion Coefficients	log(cm^2/s)	-7.74972	2.91664	1000/T	1000/K			10.1021/cm021298q	log vs. 1000/T; hard to read graph; may need to revisit for more points
310	2	8	0.836	0.164		DF Self-Diffusion Coefficients	log(cm^2/s)	-7.95587	2.97033	1000/T	1000/K			10.1021/cm021298q	log vs. 1000/T; hard to read graph; may need to revisit for more points
311	2	8	0.836	0.164		DF Self-Diffusion Coefficients	log(cm^2/s)	-8.24246	3.02567	1000/T	1000/K			10.1021/cm021298q	log vs. 1000/T; hard to read graph; may need to revisit for more points
312	2	8	0.946	0.054		DF Self-Diffusion Coefficients	log(cm^2/s)	-6.28156	2.49377	1000/T	1000/K			10.1021/cm021298q	log vs. 1000/T; hard to read graph; may need to revisit for more points
313	2	8	0.946	0.054		DF Self-Diffusion Coefficients	log(cm^2/s)	-6.72905	2.64657	1000/T	1000/K			10.1021/cm021298q	log vs. 1000/T; hard to read graph; may need to revisit for more points
314	2	8	0.946	0.054		DF Self-Diffusion Coefficients	log(cm^2/s)	-6.89497	2.69612	1000/T	1000/K			10.1021/cm021298q	log vs. 1000/T; hard to read graph; may need to revisit for more points
315	2	8	0.946	0.054		DF Self-Diffusion Coefficients	log(cm^2/s)	-7.0257	2.72916	1000/T	1000/K			10.1021/cm021298q	log vs. 1000/T; hard to read graph; may need to revisit for more points
316	2	8	0.946	0.054		DF Self-Diffusion Coefficients	log(cm^2/s)	-7.16145	2.77954	1000/T	1000/K			10.1021/cm021298q	log vs. 1000/T; hard to read graph; may need to revisit for more points
317	2	8	0.946	0.054		DF Self-Diffusion Coefficients	log(cm^2/s)	-7.30726	2.81588	1000/T	1000/K			10.1021/cm021298q	log vs. 1000/T; hard to read graph; may need to revisit for more points
318	2	8	0.946	0.054		DF Self-Diffusion Coefficients	log(cm^2/s)	-7.53352	2.86709	1000/T	1000/K			10.1021/cm021298q	log vs. 1000/T; hard to read graph; may need to revisit for more points
319	2	8	0.946	0.054		DF Self-Diffusion Coefficients	log(cm^2/s)	-7.69441	2.92077	1000/T	1000/K			10.1021/cm021298q	log vs. 1000/T; hard to read graph; may need to revisit for more points
320	2	8	0.946	0.054		DF Self-Diffusion Coefficients	log(cm^2/s)	-8.00615	2.97033	1000/T	1000/K			10.1021/cm021298q	log vs. 1000/T; hard to read graph; may need to revisit for more points
321	2	8	0.946	0.054		DF Self-Diffusion Coefficients	log(cm^2/s)	-8.17709	3.03475	1000/T	1000/K			10.1021/cm021298q	log vs. 1000/T; hard to read graph; may need to revisit for more points
322	2	8	0.975	0.025		DF Self-Diffusion Coefficients	log(cm^2/s)	-6.31173	2.52764	1000/T	1000/K			10.1021/cm021298q	log vs. 1000/T; hard to read graph; may need to revisit for more points
323	2	8	0.975	0.025		DF Self-Diffusion Coefficients	log(cm^2/s)	-6.39218	2.55902	1000/T	1000/K			10.1021/cm021298q	log vs. 1000/T; hard to read graph; may need to revisit for more points
324	2	8	0.975	0.025		DF Self-Diffusion Coefficients	log(cm^2/s)	-6.42235	2.56893	1000/T	1000/K			10.1021/cm021298q	log vs. 1000/T; hard to read graph; may need to revisit for more points
325	2	8	0.975	0.025		DF Self-Diffusion Coefficients	log(cm^2/s)	-6.50279	2.59784	1000/T	1000/K			10.1021/cm021298q	log vs. 1000/T; hard to read graph; may need to revisit for more points
326	2	8	0.975	0.025		DF Self-Diffusion Coefficients	log(cm^2/s)	-6.66369	2.64079	1000/T	1000/K			10.1021/cm021298q	log vs. 1000/T; hard to read graph; may need to revisit for more points
327	2	8	0.975	0.025		DF Self-Diffusion Coefficients	log(cm^2/s)	-6.82458	2.67713	1000/T	1000/K			10.1021/cm021298q	log vs. 1000/T; hard to read graph; may need to revisit for more points
328	2	8	0.975	0.025		DF Self-Diffusion Coefficients	log(cm^2/s)	-6.96536	2.72833	1000/T	1000/K			10.1021/cm021298q	log vs. 1000/T; hard to read graph; may need to revisit for more points
329	2	8	0.975	0.025		DF Self-Diffusion Coefficients	log(cm^2/s)	-7.14134	2.76963	1000/T	1000/K			10.1021/cm021298q	log vs. 1000/T; hard to read graph; may need to revisit for more points
330	2	8	0.975	0.025		DF Self-Diffusion Coefficients	log(cm^2/s)	-7.19162	2.81671	1000/T	1000/K			10.1021/cm021298q	log vs. 1000/T; hard to read graph; may need to revisit for more points
331	2	8	0.975	0.025		DF Self-Diffusion Coefficients	log(cm^2/s)	-7.44804	2.86213	1000/T	1000/K			10.1021/cm021298q	log vs. 1000/T; hard to read graph; may need to revisit for more points
332	2	8	0.975	0.025		Conductivity	log(S/cm)	-3.51411	79.8804	T	°C			10.1021/cm021298q	graph also includes σH, σfast, σD, σDF, σDH; log v. T
333	2	8	0.975	0.025		Conductivity	log(S/cm)	-3.27601	89.9997	T	°C			10.1021/cm021298q	graph also includes σH, σfast, σD, σDF, σDH; log v. T
334	2	8	0.975	0.025		Conductivity	log(S/cm)	-3.0776	99.9333	T	°C			10.1021/cm021298q	graph also includes σH, σfast, σD, σDF, σDH; log v. T
335	2	8	0.975	0.025		Conductivity	log(S/cm)	-2.89683	110.053	T	°C			10.1021/cm021298q	graph also includes σH, σfast, σD, σDF, σDH; log v. T
336	2	8	0.975	0.025		Conductivity	log(S/cm)	-2.76455	120.079	T	°C			10.1021/cm021298q	graph also includes σH, σfast, σD, σDF, σDH; log v. T
337	2	8	0.9	0.1		Conductivity	log(S/cm)	-4.00347	60.1457	T	°C			10.1021/cm021298q	graph also includes σH, σfast, σD, σDF, σDH; log v. T
338	2	8	0.9	0.1		Conductivity	log(S/cm)	-3.66551	70.0425	T	°C			10.1021/cm021298q	graph also includes σH, σfast, σD, σDF, σDH; log v. T
339	2	8	0.9	0.1		Conductivity	log(S/cm)	-3.37955	79.9412	T	°C			10.1021/cm021298q	graph also includes σH, σfast, σD, σDF, σDH; log v. T
340	2	8	0.9	0.1		Conductivity	log(S/cm)	-3.13258	89.9322	T	°C			10.1021/cm021298q	graph also includes σH, σfast, σD, σDF, σDH; log v. T
341	2	8	0.9	0.1		Conductivity	log(S/cm)	-2.91594	99.9244	T	°C			10.1021/cm021298q	graph also includes σH, σfast, σD, σDF, σDH; log v. T
342	2	8	0.9	0.1		Conductivity	log(S/cm)	-2.73397	109.918	T	°C			10.1021/cm021298q	graph also includes σH, σfast, σD, σDF, σDH; log v. T
343	2	8	0.9	0.1		Conductivity	log(S/cm)	-2.58666	119.822	T	°C			10.1021/cm021298q	graph also includes σH, σfast, σD, σDF, σDH; log v. T
344	2	8	99.9996	0.000389		Conductivity	mS/cm	0.050761	120	T	°C			10.1021/cm021298q	graph also includes σfast, σDF, σDH
345	2	8	99.9068	0.093201		Conductivity	mS/cm	0.147208	120	T	°C			10.1021/cm021298q	graph also includes σfast, σDF, σDH
346	2	8	99.8831	0.11692		Conductivity	mS/cm	0.238579	120	T	°C			10.1021/cm021298q	graph also includes σfast, σDF, σDH
347	2	8	99.3728	0.627209		Conductivity	mS/cm	0.746193	120	T	°C			10.1021/cm021298q	graph also includes σfast, σDF, σDH
348	2	8	98.7476	1.25243		Conductivity	mS/cm	1.2335	120	T	°C			10.1021/cm021298q	graph also includes σfast, σDF, σDH
349	2	8	97.4777	2.52227		Conductivity	mS/cm	1.73604	120	T	°C			10.1021/cm021298q	graph also includes σfast, σDF, σDH
350	2	8	94.595	5.40504		Conductivity	mS/cm	2.45685	120	T	°C			10.1021/cm021298q	graph also includes σfast, σDF, σDH
351	2	8	89.7834	10.2166		Conductivity	mS/cm	2.56853	120	T	°C			10.1021/cm021298q	graph also includes σfast, σDF, σDH
352	2	8	83.568	16.432		Conductivity	mS/cm	2.63452	120	T	°C			10.1021/cm021298q	graph also includes σfast, σDF, σDH
353	19	28	1	1	0.5	Ionic Conductivity	log(S/cm)	-4.70103	2.5747	1000/T	1000/K			10.1039/b917360a	[log(conductivity) vs. 1000K/T]; unknown doping ratio between imidazole and methyl phosphonate
354	19	28	1	1	0.5	Ionic Conductivity	log(S/cm)	-5.19588	2.64344	1000/T	1000/K			10.1039/b917360a	[log(conductivity) vs. 1000K/T]; unknown doping ratio between imidazole and methyl phosphonate
355	19	28	1	1	0.5	Ionic Conductivity	log(S/cm)	-5.64948	2.71504	1000/T	1000/K			10.1039/b917360a	[log(conductivity) vs. 1000K/T]; unknown doping ratio between imidazole and methyl phosphonate
356	19	28	1	1	0.5	Ionic Conductivity	log(S/cm)	-6.02062	2.79236	1000/T	1000/K			10.1039/b917360a	[log(conductivity) vs. 1000K/T]; unknown doping ratio between imidazole and methyl phosphonate
357	19	28	1	1	0.5	Ionic Conductivity	log(S/cm)	-6.70103	2.87255	1000/T	1000/K			10.1039/b917360a	[log(conductivity) vs. 1000K/T]; unknown doping ratio between imidazole and methyl phosphonate
358	19	28	1	1	0.5	Ionic Conductivity	log(S/cm)	-7.17526	2.95847	1000/T	1000/K			10.1039/b917360a	[log(conductivity) vs. 1000K/T]; unknown doping ratio between imidazole and methyl phosphonate
359	19	28	1	1	0.5	Ionic Conductivity	log(S/cm)	-7.87629	3.14463	1000/T	1000/K			10.1039/b917360a	[log(conductivity) vs. 1000K/T]; unknown doping ratio between imidazole and methyl phosphonate
360	19	28	1	1	0.5	Ionic Conductivity	log(S/cm)	-8.41237	3.242	1000/T	1000/K			10.1039/b917360a	[log(conductivity) vs. 1000K/T]; unknown doping ratio between imidazole and methyl phosphonate
361	19	28	1	1	0.5	Ionic Conductivity	log(S/cm)	-8.72165	3.37661	1000/T	1000/K			10.1039/b917360a	[log(conductivity) vs. 1000K/T]; unknown doping ratio between imidazole and methyl phosphonate
362	13	8	1	0	1:0	DC Conductivity	S/cm	0.000105	2.36362	1000/T	1000/K			10.1007/s11581-011-0600-0	conductivity v. 1000/T K^-1
363	13	8	1	0	1:0	DC Conductivity	S/cm	0.000108	2.42169	1000/T	1000/K			10.1007/s11581-011-0600-0	conductivity v. 1000/T K^-1
364	13	8	1	0	1:0	DC Conductivity	S/cm	0.00012	2.48128	1000/T	1000/K			10.1007/s11581-011-0600-0	conductivity v. 1000/T K^-1
365	13	8	1	0	1:0	DC Conductivity	S/cm	0.000168	2.5439	1000/T	1000/K			10.1007/s11581-011-0600-0	conductivity v. 1000/T K^-1
366	13	8	1	0	1:0	DC Conductivity	S/cm	0.000218	2.61097	1000/T	1000/K			10.1007/s11581-011-0600-0	conductivity v. 1000/T K^-1
367	13	8	1	0	1:0	DC Conductivity	S/cm	0.000255	2.68099	1000/T	1000/K			10.1007/s11581-011-0600-0	conductivity v. 1000/T K^-1
368	13	8	1	0	1:0	DC Conductivity	S/cm	0.000256	2.75543	1000/T	1000/K			10.1007/s11581-011-0600-0	conductivity v. 1000/T K^-1
369	13	8	1	0	1:0	DC Conductivity	S/cm	0.000215	2.83131	1000/T	1000/K			10.1007/s11581-011-0600-0	conductivity v. 1000/T K^-1
370	13	8	1	0	1:0	DC Conductivity	S/cm	0.000149	2.91459	1000/T	1000/K			10.1007/s11581-011-0600-0	conductivity v. 1000/T K^-1
371	13	8	1	0	1:0	DC Conductivity	S/cm	0.000106	3.00382	1000/T	1000/K			10.1007/s11581-011-0600-0	conductivity v. 1000/T K^-1
372	13	8	1	0	1:0	DC Conductivity	S/cm	5.95e-05	3.09597	1000/T	1000/K			10.1007/s11581-011-0600-0	conductivity v. 1000/T K^-1
373	13	8	1	0	1:0	DC Conductivity	S/cm	3.53e-05	3.1926	1000/T	1000/K			10.1007/s11581-011-0600-0	conductivity v. 1000/T K^-1
374	13	8	1	0	1:0	DC Conductivity	S/cm	2.25e-05	3.29818	1000/T	1000/K			10.1007/s11581-011-0600-0	conductivity v. 1000/T K^-1
375	13	8	1	0	1:0	DC Conductivity	S/cm	1.93e-05	3.41129	1000/T	1000/K			10.1007/s11581-011-0600-0	conductivity v. 1000/T K^-1
376	13	8	0.75	0.25	3:1	DC Conductivity	S/cm	0.00372	2.3646	1000/T	1000/K			10.1007/s11581-011-0600-0	conductivity v. 1000/T K^-1
377	13	8	0.75	0.25	3:1	DC Conductivity	S/cm	0.003128	2.42113	1000/T	1000/K			10.1007/s11581-011-0600-0	conductivity v. 1000/T K^-1
378	13	8	0.75	0.25	3:1	DC Conductivity	S/cm	0.002585	2.48212	1000/T	1000/K			10.1007/s11581-011-0600-0	conductivity v. 1000/T K^-1
379	13	8	0.75	0.25	3:1	DC Conductivity	S/cm	0.002027	2.54458	1000/T	1000/K			10.1007/s11581-011-0600-0	conductivity v. 1000/T K^-1
380	13	8	0.75	0.25	3:1	DC Conductivity	S/cm	0.001618	2.61152	1000/T	1000/K			10.1007/s11581-011-0600-0	conductivity v. 1000/T K^-1
381	13	8	0.75	0.25	3:1	DC Conductivity	S/cm	0.001123	2.6814	1000/T	1000/K			10.1007/s11581-011-0600-0	conductivity v. 1000/T K^-1
382	13	8	0.75	0.25	3:1	DC Conductivity	S/cm	0.000836	2.75427	1000/T	1000/K			10.1007/s11581-011-0600-0	conductivity v. 1000/T K^-1
383	13	8	0.75	0.25	3:1	DC Conductivity	S/cm	0.000591	2.83308	1000/T	1000/K			10.1007/s11581-011-0600-0	conductivity v. 1000/T K^-1
384	13	8	0.75	0.25	3:1	DC Conductivity	S/cm	0.000383	2.91633	1000/T	1000/K			10.1007/s11581-011-0600-0	conductivity v. 1000/T K^-1
385	13	8	0.75	0.25	3:1	DC Conductivity	S/cm	0.000244	3.00107	1000/T	1000/K			10.1007/s11581-011-0600-0	conductivity v. 1000/T K^-1
386	13	8	0.75	0.25	3:1	DC Conductivity	S/cm	0.00014	3.09323	1000/T	1000/K			10.1007/s11581-011-0600-0	conductivity v. 1000/T K^-1
387	13	8	0.75	0.25	3:1	DC Conductivity	S/cm	7.6e-05	3.1943	1000/T	1000/K			10.1007/s11581-011-0600-0	conductivity v. 1000/T K^-1
388	13	8	0.75	0.25	3:1	DC Conductivity	S/cm	4.07e-05	3.29835	1000/T	1000/K			10.1007/s11581-011-0600-0	conductivity v. 1000/T K^-1
389	13	8	0.75	0.25	3:1	DC Conductivity	S/cm	2.59e-05	3.41137	1000/T	1000/K			10.1007/s11581-011-0600-0	conductivity v. 1000/T K^-1
390	13	8	0.5	0.5	1:1	DC Conductivity	S/cm	0.001796	2.61155	1000/T	1000/K			10.1007/s11581-011-0600-0	conductivity v. 1000/T K^-1
391	13	8	0.5	0.5	1:1	DC Conductivity	S/cm	0.001592	2.68149	1000/T	1000/K			10.1007/s11581-011-0600-0	conductivity v. 1000/T K^-1
392	13	8	0.5	0.5	1:1	DC Conductivity	S/cm	0.001049	2.75433	1000/T	1000/K			10.1007/s11581-011-0600-0	conductivity v. 1000/T K^-1
393	13	8	0.5	0.5	1:1	DC Conductivity	S/cm	0.000601	2.8316	1000/T	1000/K			10.1007/s11581-011-0600-0	conductivity v. 1000/T K^-1
394	13	8	0.5	0.5	1:1	DC Conductivity	S/cm	0.000333	2.91481	1000/T	1000/K			10.1007/s11581-011-0600-0	conductivity v. 1000/T K^-1
395	13	8	0.5	0.5	1:1	DC Conductivity	S/cm	0.000184	3.00249	1000/T	1000/K			10.1007/s11581-011-0600-0	conductivity v. 1000/T K^-1
396	13	8	0.5	0.5	1:1	DC Conductivity	S/cm	9.86e-05	3.09313	1000/T	1000/K			10.1007/s11581-011-0600-0	conductivity v. 1000/T K^-1
397	13	8	0.5	0.5	1:1	DC Conductivity	S/cm	4.67e-05	3.19268	1000/T	1000/K			10.1007/s11581-011-0600-0	conductivity v. 1000/T K^-1
398	13	8	0.5	0.5	1:1	DC Conductivity	S/cm	2.21e-05	3.30116	1000/T	1000/K			10.1007/s11581-011-0600-0	conductivity v. 1000/T K^-1
399	13	8	0.5	0.5	1:1	DC Conductivity	S/cm	1.46e-05	3.41122	1000/T	1000/K			10.1007/s11581-011-0600-0	conductivity v. 1000/T K^-1
400	14	8	0.75	0.25	3:1	DC Conductivity	S/cm	0.003721	2.36609	1000/T	1000/K			10.1007/s11581-011-0600-0	conductivity v. 1000/T K^-1
401	14	8	0.75	0.25	3:1	DC Conductivity	S/cm	0.003183	2.42262	1000/T	1000/K			10.1007/s11581-011-0600-0	conductivity v. 1000/T K^-1
402	14	8	0.75	0.25	3:1	DC Conductivity	S/cm	0.002677	2.48213	1000/T	1000/K			10.1007/s11581-011-0600-0	conductivity v. 1000/T K^-1
403	14	8	0.75	0.25	3:1	DC Conductivity	S/cm	0.002251	2.54312	1000/T	1000/K			10.1007/s11581-011-0600-0	conductivity v. 1000/T K^-1
404	14	8	0.75	0.25	3:1	DC Conductivity	S/cm	0.001765	2.61303	1000/T	1000/K			10.1007/s11581-011-0600-0	conductivity v. 1000/T K^-1
405	14	8	0.75	0.25	3:1	DC Conductivity	S/cm	0.001409	2.68146	1000/T	1000/K			10.1007/s11581-011-0600-0	conductivity v. 1000/T K^-1
406	14	8	0.75	0.25	3:1	DC Conductivity	S/cm	0.001144	2.75435	1000/T	1000/K			10.1007/s11581-011-0600-0	conductivity v. 1000/T K^-1
407	14	8	0.75	0.25	3:1	DC Conductivity	S/cm	0.000852	2.83318	1000/T	1000/K			10.1007/s11581-011-0600-0	conductivity v. 1000/T K^-1
408	14	8	0.75	0.25	3:1	DC Conductivity	S/cm	0.000623	2.91498	1000/T	1000/K			10.1007/s11581-011-0600-0	conductivity v. 1000/T K^-1
409	14	8	0.75	0.25	3:1	DC Conductivity	S/cm	0.00044	3.00272	1000/T	1000/K			10.1007/s11581-011-0600-0	conductivity v. 1000/T K^-1
410	14	8	0.75	0.25	3:1	DC Conductivity	S/cm	0.000301	3.09344	1000/T	1000/K			10.1007/s11581-011-0600-0	conductivity v. 1000/T K^-1
411	14	8	0.75	0.25	3:1	DC Conductivity	S/cm	0.000198	3.19308	1000/T	1000/K			10.1007/s11581-011-0600-0	conductivity v. 1000/T K^-1
412	14	8	0.75	0.25	3:1	DC Conductivity	S/cm	0.00012	3.29865	1000/T	1000/K			10.1007/s11581-011-0600-0	conductivity v. 1000/T K^-1
413	14	8	0.75	0.25	3:1	DC Conductivity	S/cm	8.77e-05	3.41171	1000/T	1000/K			10.1007/s11581-011-0600-0	conductivity v. 1000/T K^-1
414	14	8	0.5	0.5	1:1	DC Conductivity	S/cm	0.019473	2.36357	1000/T	1000/K			10.1007/s11581-011-0600-0	conductivity v. 1000/T K^-1
415	14	8	0.5	0.5	1:1	DC Conductivity	S/cm	0.017555	2.42309	1000/T	1000/K			10.1007/s11581-011-0600-0	conductivity v. 1000/T K^-1
416	14	8	0.5	0.5	1:1	DC Conductivity	S/cm	0.01757	2.47967	1000/T	1000/K			10.1007/s11581-011-0600-0	conductivity v. 1000/T K^-1
417	14	8	0.5	0.5	1:1	DC Conductivity	S/cm	0.015567	2.54366	1000/T	1000/K			10.1007/s11581-011-0600-0	conductivity v. 1000/T K^-1
418	14	8	0.5	0.5	1:1	DC Conductivity	S/cm	0.012865	2.61209	1000/T	1000/K			10.1007/s11581-011-0600-0	conductivity v. 1000/T K^-1
419	14	8	0.5	0.5	1:1	DC Conductivity	S/cm	0.011399	2.68054	1000/T	1000/K			10.1007/s11581-011-0600-0	conductivity v. 1000/T K^-1
420	14	8	0.5	0.5	1:1	DC Conductivity	S/cm	0.009258	2.75195	1000/T	1000/K			10.1007/s11581-011-0600-0	conductivity v. 1000/T K^-1
421	14	8	0.5	0.5	1:1	DC Conductivity	S/cm	0.007652	2.83378	1000/T	1000/K			10.1007/s11581-011-0600-0	conductivity v. 1000/T K^-1
422	14	8	0.5	0.5	1:1	DC Conductivity	S/cm	0.006109	2.9171	1000/T	1000/K			10.1007/s11581-011-0600-0	conductivity v. 1000/T K^-1
423	14	8	0.5	0.5	1:1	DC Conductivity	S/cm	0.004877	3.0019	1000/T	1000/K			10.1007/s11581-011-0600-0	conductivity v. 1000/T K^-1
424	14	8	0.5	0.5	1:1	DC Conductivity	S/cm	0.003507	3.09709	1000/T	1000/K			10.1007/s11581-011-0600-0	conductivity v. 1000/T K^-1
425	14	8	0.5	0.5	1:1	DC Conductivity	S/cm	0.002479	3.19526	1000/T	1000/K			10.1007/s11581-011-0600-0	conductivity v. 1000/T K^-1
426	14	8	0.5	0.5	1:1	DC Conductivity	S/cm	0.001663	3.30235	1000/T	1000/K			10.1007/s11581-011-0600-0	conductivity v. 1000/T K^-1
427	14	8	0.5	0.5	1:1	DC Conductivity	S/cm	0.001096	3.41389	1000/T	1000/K			10.1007/s11581-011-0600-0	conductivity v. 1000/T K^-1
428	14	-1	1	0	1:0	DC Conductivity	S/cm	0.000923	2.36422	1000/T	1000/K			10.1007/s11581-011-0600-0	conductivity v. 1000/T K^-1
429	14	-1	1	0	1:0	DC Conductivity	S/cm	0.000776	2.42224	1000/T	1000/K			10.1007/s11581-011-0600-0	conductivity v. 1000/T K^-1
430	14	-1	1	0	1:0	DC Conductivity	S/cm	0.00063	2.48173	1000/T	1000/K			10.1007/s11581-011-0600-0	conductivity v. 1000/T K^-1
431	14	-1	1	0	1:0	DC Conductivity	S/cm	0.000445	2.54566	1000/T	1000/K			10.1007/s11581-011-0600-0	conductivity v. 1000/T K^-1
432	14	-1	1	0	1:0	DC Conductivity	S/cm	0.000331	2.61108	1000/T	1000/K			10.1007/s11581-011-0600-0	conductivity v. 1000/T K^-1
433	14	-1	1	0	1:0	DC Conductivity	S/cm	0.000255	2.68099	1000/T	1000/K			10.1007/s11581-011-0600-0	conductivity v. 1000/T K^-1
434	14	-1	1	0	1:0	DC Conductivity	S/cm	0.000207	2.75388	1000/T	1000/K			10.1007/s11581-011-0600-0	conductivity v. 1000/T K^-1
435	14	-1	1	0	1:0	DC Conductivity	S/cm	0.000163	2.83272	1000/T	1000/K			10.1007/s11581-011-0600-0	conductivity v. 1000/T K^-1
436	14	-1	1	0	1:0	DC Conductivity	S/cm	0.000119	2.91452	1000/T	1000/K			10.1007/s11581-011-0600-0	conductivity v. 1000/T K^-1
437	14	-1	1	0	1:0	DC Conductivity	S/cm	8.27e-05	3.00226	1000/T	1000/K			10.1007/s11581-011-0600-0	conductivity v. 1000/T K^-1
438	14	-1	1	0	1:0	DC Conductivity	S/cm	3.23e-05	3.09431	1000/T	1000/K			10.1007/s11581-011-0600-0	conductivity v. 1000/T K^-1
439	14	-1	1	0	1:0	DC Conductivity	S/cm	1.35e-05	3.19234	1000/T	1000/K			10.1007/s11581-011-0600-0	conductivity v. 1000/T K^-1
440	14	-1	1	0	1:0	DC Conductivity	S/cm	6.88e-06	3.29935	1000/T	1000/K			10.1007/s11581-011-0600-0	conductivity v. 1000/T K^-1
441	14	-1	1	0	1:0	DC Conductivity	S/cm	4.45e-06	3.4094	1000/T	1000/K			10.1007/s11581-011-0600-0	conductivity v. 1000/T K^-1
442	19	15	10	10		Proton Conductivity	log(S/cm)	-6.30023	2.57418	1000/T	1000/K	[1 0 0]		10.1021/acs.jpcc.8b00814	log vs. 1000/T; different alignment directions
443	19	15	10	10		Proton Conductivity	log(S/cm)	-6.62288	2.58322	1000/T	1000/K	[1 0 0]		10.1021/acs.jpcc.8b00814	log vs. 1000/T; different alignment directions
444	19	15	10	10		Proton Conductivity	log(S/cm)	-7.00302	2.59289	1000/T	1000/K	[1 0 0]		10.1021/acs.jpcc.8b00814	log vs. 1000/T; different alignment directions
445	19	15	10	10		Proton Conductivity	log(S/cm)	-7.31828	2.60365	1000/T	1000/K	[1 0 0]		10.1021/acs.jpcc.8b00814	log vs. 1000/T; different alignment directions
446	19	15	10	10		Proton Conductivity	log(S/cm)	-7.5618	2.61267	1000/T	1000/K	[1 0 0]		10.1021/acs.jpcc.8b00814	log vs. 1000/T; different alignment directions
447	19	15	10	10		Proton Conductivity	log(S/cm)	-7.80529	2.62192	1000/T	1000/K	[1 0 0]		10.1021/acs.jpcc.8b00814	log vs. 1000/T; different alignment directions
448	19	15	10	10		Proton Conductivity	log(S/cm)	-7.98412	2.63051	1000/T	1000/K	[1 0 0]		10.1021/acs.jpcc.8b00814	log vs. 1000/T; different alignment directions
449	19	15	10	10		Proton Conductivity	log(S/cm)	-8.09853	2.63632	1000/T	1000/K	[1 0 0]		10.1021/acs.jpcc.8b00814	log vs. 1000/T; different alignment directions
450	19	15	10	10		Proton Conductivity	log(S/cm)	-8.24144	2.64448	1000/T	1000/K	[1 0 0]		10.1021/acs.jpcc.8b00814	log vs. 1000/T; different alignment directions
451	19	15	10	10		Proton Conductivity	log(S/cm)	-8.46245	2.66124	1000/T	1000/K	[1 0 0]		10.1021/acs.jpcc.8b00814	log vs. 1000/T; different alignment directions
452	19	15	10	10		Proton Conductivity	log(S/cm)	-6.89015	2.57421	1000/T	1000/K	[1 4 -9]		10.1021/acs.jpcc.8b00814	log vs. 1000/T; different alignment directions
453	19	15	10	10		Proton Conductivity	log(S/cm)	-6.96189	2.57593	1000/T	1000/K	[1 4 -9]		10.1021/acs.jpcc.8b00814	log vs. 1000/T; different alignment directions
454	19	15	10	10		Proton Conductivity	log(S/cm)	-7.06227	2.57873	1000/T	1000/K	[1 4 -9]		10.1021/acs.jpcc.8b00814	log vs. 1000/T; different alignment directions
455	19	15	10	10		Proton Conductivity	log(S/cm)	-7.23436	2.58346	1000/T	1000/K	[1 4 -9]		10.1021/acs.jpcc.8b00814	log vs. 1000/T; different alignment directions
456	19	15	10	10		Proton Conductivity	log(S/cm)	-7.42796	2.58884	1000/T	1000/K	[1 4 -9]		10.1021/acs.jpcc.8b00814	log vs. 1000/T; different alignment directions
457	19	15	10	10		Proton Conductivity	log(S/cm)	-7.6144	2.594	1000/T	1000/K	[1 4 -9]		10.1021/acs.jpcc.8b00814	log vs. 1000/T; different alignment directions
458	19	15	10	10		Proton Conductivity	log(S/cm)	-7.81519	2.59938	1000/T	1000/K	[1 4 -9]		10.1021/acs.jpcc.8b00814	log vs. 1000/T; different alignment directions
459	19	15	10	10		Proton Conductivity	log(S/cm)	-8.0016	2.60476	1000/T	1000/K	[1 4 -9]		10.1021/acs.jpcc.8b00814	log vs. 1000/T; different alignment directions
460	19	15	10	10		Proton Conductivity	log(S/cm)	-8.13767	2.60991	1000/T	1000/K	[1 4 -9]		10.1021/acs.jpcc.8b00814	log vs. 1000/T; different alignment directions
461	19	15	10	10		Proton Conductivity	log(S/cm)	-8.30961	2.61593	1000/T	1000/K	[1 4 -9]		10.1021/acs.jpcc.8b00814	log vs. 1000/T; different alignment directions
462	19	15	10	10		Proton Conductivity	log(S/cm)	-8.46721	2.62153	1000/T	1000/K	[1 4 -9]		10.1021/acs.jpcc.8b00814	log vs. 1000/T; different alignment directions
463	19	15	10	10		Proton Conductivity	log(S/cm)	-8.58884	2.62711	1000/T	1000/K	[1 4 -9]		10.1021/acs.jpcc.8b00814	log vs. 1000/T; different alignment directions
464	19	15	10	10		Proton Conductivity	log(S/cm)	-8.68167	2.63291	1000/T	1000/K	[1 4 -9]		10.1021/acs.jpcc.8b00814	log vs. 1000/T; different alignment directions
465	19	15	10	10		Proton Conductivity	log(S/cm)	-8.77453	2.6385	1000/T	1000/K	[1 4 -9]		10.1021/acs.jpcc.8b00814	log vs. 1000/T; different alignment directions
466	19	15	10	10		Proton Conductivity	log(S/cm)	-8.86736	2.6443	1000/T	1000/K	[1 4 -9]		10.1021/acs.jpcc.8b00814	log vs. 1000/T; different alignment directions
467	19	15	10	10		Proton Conductivity	log(S/cm)	-8.96736	2.65032	1000/T	1000/K	[1 4 -9]		10.1021/acs.jpcc.8b00814	log vs. 1000/T; different alignment directions
468	19	15	10	10		Proton Conductivity	log(S/cm)	-9.03141	2.65612	1000/T	1000/K	[1 4 -9]		10.1021/acs.jpcc.8b00814	log vs. 1000/T; different alignment directions
469	19	15	10	10		Proton Conductivity	log(S/cm)	-9.10268	2.6617	1000/T	1000/K	[1 4 -9]		10.1021/acs.jpcc.8b00814	log vs. 1000/T; different alignment directions
470	19	15	10	10		Proton Conductivity	log(S/cm)	-8.45181	2.57	1000/T	1000/K	[0 1 1]		10.1021/acs.jpcc.8b00814	log vs. 1000/T; different alignment directions
471	19	15	10	10		Proton Conductivity	log(S/cm)	-8.61655	2.57602	1000/T	1000/K	[0 1 1]		10.1021/acs.jpcc.8b00814	log vs. 1000/T; different alignment directions
472	19	15	10	10		Proton Conductivity	log(S/cm)	-8.73091	2.58225	1000/T	1000/K	[0 1 1]		10.1021/acs.jpcc.8b00814	log vs. 1000/T; different alignment directions
473	19	15	10	10		Proton Conductivity	log(S/cm)	-8.874	2.58892	1000/T	1000/K	[0 1 1]		10.1021/acs.jpcc.8b00814	log vs. 1000/T; different alignment directions
474	19	15	10	10		Proton Conductivity	log(S/cm)	-8.98839	2.59493	1000/T	1000/K	[0 1 1]		10.1021/acs.jpcc.8b00814	log vs. 1000/T; different alignment directions
475	19	15	10	10		Proton Conductivity	log(S/cm)	-9.11708	2.6016	1000/T	1000/K	[0 1 1]		10.1021/acs.jpcc.8b00814	log vs. 1000/T; different alignment directions
476	19	15	10	10		Proton Conductivity	log(S/cm)	-9.24588	2.6074	1000/T	1000/K	[0 1 1]		10.1021/acs.jpcc.8b00814	log vs. 1000/T; different alignment directions
477	19	15	10	10		Proton Conductivity	log(S/cm)	-9.3243	2.61341	1000/T	1000/K	[0 1 1]		10.1021/acs.jpcc.8b00814	log vs. 1000/T; different alignment directions
478	19	15	10	10		Proton Conductivity	log(S/cm)	-9.46744	2.61965	1000/T	1000/K	[0 1 1]		10.1021/acs.jpcc.8b00814	log vs. 1000/T; different alignment directions
479	19	15	10	10		Proton Conductivity	log(S/cm)	-9.56021	2.62588	1000/T	1000/K	[0 1 1]		10.1021/acs.jpcc.8b00814	log vs. 1000/T; different alignment directions
480	19	16	10	10		Proton Conductivity	log(S/cm)	-5.61474	2.72549	1000/T	1000/K	[-1 2 1]		10.1021/acs.jpcc.8b00814	log vs. 1000/T; different alignment directions
481	19	16	10	10		Proton Conductivity	log(S/cm)	-6.30804	2.75172	1000/T	1000/K	[-1 2 1]		10.1021/acs.jpcc.8b00814	log vs. 1000/T; different alignment directions
482	19	16	10	10		Proton Conductivity	log(S/cm)	-6.81105	2.77722	1000/T	1000/K	[-1 2 1]		10.1021/acs.jpcc.8b00814	log vs. 1000/T; different alignment directions
483	19	16	10	10		Proton Conductivity	log(S/cm)	-7.23546	2.8119	1000/T	1000/K	[-1 2 1]		10.1021/acs.jpcc.8b00814	log vs. 1000/T; different alignment directions
484	19	16	10	10		Proton Conductivity	log(S/cm)	-7.52563	2.84303	1000/T	1000/K	[-1 2 1]		10.1021/acs.jpcc.8b00814	log vs. 1000/T; different alignment directions
485	19	16	10	10		Proton Conductivity	log(S/cm)	-7.81565	2.87981	1000/T	1000/K	[-1 2 1]		10.1021/acs.jpcc.8b00814	log vs. 1000/T; different alignment directions
486	19	16	10	10		Proton Conductivity	log(S/cm)	-8.04959	2.92012	1000/T	1000/K	[-1 2 1]		10.1021/acs.jpcc.8b00814	log vs. 1000/T; different alignment directions
487	19	16	10	10		Proton Conductivity	log(S/cm)	-8.27234	2.96043	1000/T	1000/K	[-1 2 1]		10.1021/acs.jpcc.8b00814	log vs. 1000/T; different alignment directions
488	19	16	10	10		Proton Conductivity	log(S/cm)	-8.4502	3.00497	1000/T	1000/K	[-1 2 1]		10.1021/acs.jpcc.8b00814	log vs. 1000/T; different alignment directions
489	19	16	10	10		Proton Conductivity	log(S/cm)	-8.5823	3.08485	1000/T	1000/K	[-1 2 1]		10.1021/acs.jpcc.8b00814	log vs. 1000/T; different alignment directions
490	19	16	10	10		Proton Conductivity	log(S/cm)	-7.22673	2.72356	1000/T	1000/K	[3 0 1]		10.1021/acs.jpcc.8b00814	log vs. 1000/T; different alignment directions
491	19	16	10	10		Proton Conductivity	log(S/cm)	-7.90864	2.75685	1000/T	1000/K	[3 0 1]		10.1021/acs.jpcc.8b00814	log vs. 1000/T; different alignment directions
492	19	16	10	10		Proton Conductivity	log(S/cm)	-8.42255	2.79296	1000/T	1000/K	[3 0 1]		10.1021/acs.jpcc.8b00814	log vs. 1000/T; different alignment directions
493	19	16	10	10		Proton Conductivity	log(S/cm)	-8.85807	2.83046	1000/T	1000/K	[3 0 1]		10.1021/acs.jpcc.8b00814	log vs. 1000/T; different alignment directions
494	19	16	10	10		Proton Conductivity	log(S/cm)	-9.24873	2.87079	1000/T	1000/K	[3 0 1]		10.1021/acs.jpcc.8b00814	log vs. 1000/T; different alignment directions
495	19	16	10	10		Proton Conductivity	log(S/cm)	-9.67274	2.9196	1000/T	1000/K	[3 0 1]		10.1021/acs.jpcc.8b00814	log vs. 1000/T; different alignment directions
496	19	16	10	10		Proton Conductivity	log(S/cm)	-10.0073	2.96346	1000/T	1000/K	[3 0 1]		10.1021/acs.jpcc.8b00814	log vs. 1000/T; different alignment directions
497	19	16	10	10		Proton Conductivity	log(S/cm)	-10.3307	3.00943	1000/T	1000/K	[3 0 1]		10.1021/acs.jpcc.8b00814	log vs. 1000/T; different alignment directions
498	19	16	10	10		Proton Conductivity	log(S/cm)	-10.4865	3.03984	1000/T	1000/K	[3 0 1]		10.1021/acs.jpcc.8b00814	log vs. 1000/T; different alignment directions
499	19	16	10	10		Proton Conductivity	log(S/cm)	-10.7315	3.08793	1000/T	1000/K	[3 0 1]	Alignment Direction	10.1021/acs.jpcc.8b00814	log vs. 1000/T; different alignment directions
500	17	18	100	0		Conductivity	mS/cm	0	0	Acid Composition	mol %	20	°C	10.1021/ja067332+
501	17	18	96.9427	3.05733		Conductivity	mS/cm	0.023339	3.05733	Acid Composition	mol %	20	°C	10.1021/ja067332+
502	17	18	94.4856	5.51444		Conductivity	mS/cm	0.112029	5.51444	Acid Composition	mol %	20	°C	10.1021/ja067332+
503	17	18	92.1973	7.80275		Conductivity	mS/cm	0.172711	7.80275	Acid Composition	mol %	20	°C	10.1021/ja067332+
504	17	18	90.9593	9.04068		Conductivity	mS/cm	0.189048	9.04068	Acid Composition	mol %	20	°C	10.1021/ja067332+
505	17	18	88.671	11.329		Conductivity	mS/cm	0.245063	11.329	Acid Composition	mol %	20	°C	10.1021/ja067332+
506	17	18	86.8516	13.1484		Conductivity	mS/cm	0.697846	13.1484	Acid Composition	mol %	20	°C	10.1021/ja067332+
507	17	18	84.5821	15.4179		Conductivity	mS/cm	0.96158	15.4179	Acid Composition	mol %	20	°C	10.1021/ja067332+
508	17	8	100	0		Conductivity	mS/cm	0	0	Acid Composition	mol %	20	°C	10.1021/ja067332+
509	17	8	96.5863	3.4137		Conductivity	mS/cm	0.049013	3.4137	Acid Composition	mol %	20	°C	10.1021/ja067332+
510	17	8	93.6978	6.30222		Conductivity	mS/cm	0.06535	6.30222	Acid Composition	mol %	20	°C	10.1021/ja067332+
511	17	8	90.4341	9.56587		Conductivity	mS/cm	0.095691	9.56587	Acid Composition	mol %	20	°C	10.1021/ja067332+
512	17	8	87.6769	12.3231		Conductivity	mS/cm	0.198384	12.3231	Acid Composition	mol %	20	°C	10.1021/ja067332+
513	17	8	84.8634	15.1366		Conductivity	mS/cm	0.756194	15.1366	Acid Composition	mol %	20	°C	10.1021/ja067332+
514	17	8	82.5189	17.4811		Conductivity	mS/cm	1.14596	17.4811	Acid Composition	mol %	20	°C	10.1021/ja067332+
515	17	9	100	0		Conductivity	mS/cm	0	0	Acid Composition	mol %	20	°C	10.1021/ja067332+
516	17	9	95.8923	4.1077		Conductivity	mS/cm	0.051346	4.1077	Acid Composition	mol %	20	°C	10.1021/ja067332+
517	17	9	92.3848	7.61518		Conductivity	mS/cm	0.135368	7.61518	Acid Composition	mol %	20	°C	10.1021/ja067332+
518	17	9	91.1469	8.85312		Conductivity	mS/cm	0.221724	8.85312	Acid Composition	mol %	20	°C	10.1021/ja067332+
519	17	9	89.3275	10.6725		Conductivity	mS/cm	0.312747	10.6725	Acid Composition	mol %	20	°C	10.1021/ja067332+
520	17	9	87.7332	12.2668		Conductivity	mS/cm	0.637163	12.2668	Acid Composition	mol %	20	°C	10.1021/ja067332+
521	17	9	85.7262	14.2738		Conductivity	mS/cm	1.30934	14.2738	Acid Composition	mol %	20	°C	10.1021/ja067332+
522	21	-1				Proton Conductivity	log(S/cm)	-9.26605	90	Temperature	°C			10.1039/c8ta00390d	log scale but not labeled as such
523	21	-1				Proton Conductivity	log(S/cm)	-9.0615	100	Temperature	°C			10.1039/c8ta00390d	log scale but not labeled as such
524	21	-1				Proton Conductivity	log(S/cm)	-8.87166	110	Temperature	°C			10.1039/c8ta00390d	log scale but not labeled as such
525	21	-1				Proton Conductivity	log(S/cm)	-8.71122	120	Temperature	°C			10.1039/c8ta00390d	log scale but not labeled as such
526	21	-1				Proton Conductivity	log(S/cm)	-8.55079	130	Temperature	°C			10.1039/c8ta00390d	log scale but not labeled as such
527	21	-1				Proton Conductivity	log(S/cm)	-8.41979	140	Temperature	°C			10.1039/c8ta00390d	log scale but not labeled as such
528	21	-1				Proton Conductivity	log(S/cm)	-8.31818	150	Temperature	°C			10.1039/c8ta00390d	log scale but not labeled as such
529	21	-1				Proton Conductivity	log(S/cm)	-8.17247	160	Temperature	°C			10.1039/c8ta00390d	log scale but not labeled as such
530	21	-1				Proton Conductivity	log(S/cm)	-8.05615	170	Temperature	°C			10.1039/c8ta00390d	log scale but not labeled as such
531	21	-1				Proton Conductivity	log(S/cm)	-8.01338	180	Temperature	°C			10.1039/c8ta00390d	log scale but not labeled as such
532	22	-1				Proton Conductivity	log(S/cm)	-3.58955	90	Temperature	°C			10.1039/c8ta00390d	log scale but not labeled as such
533	22	-1				Proton Conductivity	log(S/cm)	-3.50268	100	Temperature	°C			10.1039/c8ta00390d	log scale but not labeled as such
534	22	-1				Proton Conductivity	log(S/cm)	-3.38637	110	Temperature	°C			10.1039/c8ta00390d	log scale but not labeled as such
535	22	-1				Proton Conductivity	log(S/cm)	-3.29945	120	Temperature	°C			10.1039/c8ta00390d	log scale but not labeled as such
536	22	-1				Proton Conductivity	log(S/cm)	-3.22727	130	Temperature	°C			10.1039/c8ta00390d	log scale but not labeled as such
537	22	-1				Proton Conductivity	log(S/cm)	-3.15507	140	Temperature	°C			10.1039/c8ta00390d	log scale but not labeled as such
538	22	-1				Proton Conductivity	log(S/cm)	-3.08287	150	Temperature	°C			10.1039/c8ta00390d	log scale but not labeled as such
539	22	-1				Proton Conductivity	log(S/cm)	-2.996	160	Temperature	°C			10.1039/c8ta00390d	log scale but not labeled as such
540	22	-1				Proton Conductivity	log(S/cm)	-2.96791	170	Temperature	°C			10.1039/c8ta00390d	log scale but not labeled as such
541	22	-1				Proton Conductivity	log(S/cm)	-2.92512	180	Temperature	°C			10.1039/c8ta00390d	log scale but not labeled as such
542	23	-1				Proton Conductivity	log(S/cm)	-9.35427	90	Temperature	°C			10.1039/c8ta00390d	log scale but not labeled as such
543	23	-1				Proton Conductivity	log(S/cm)	-9.07621	100	Temperature	°C			10.1039/c8ta00390d	log scale but not labeled as such
544	23	-1				Proton Conductivity	log(S/cm)	-8.82754	110	Temperature	°C			10.1039/c8ta00390d	log scale but not labeled as such
545	23	-1				Proton Conductivity	log(S/cm)	-8.57887	120	Temperature	°C			10.1039/c8ta00390d	log scale but not labeled as such
546	23	-1				Proton Conductivity	log(S/cm)	-8.41847	130	Temperature	°C			10.1039/c8ta00390d	log scale but not labeled as such
547	23	-1				Proton Conductivity	log(S/cm)	-8.2139	140	Temperature	°C			10.1039/c8ta00390d	log scale but not labeled as such
548	23	-1				Proton Conductivity	log(S/cm)	-8.05349	150	Temperature	°C			10.1039/c8ta00390d	log scale but not labeled as such
549	23	-1				Proton Conductivity	log(S/cm)	-7.9666	160	Temperature	°C			10.1039/c8ta00390d	log scale but not labeled as such
550	23	-1				Proton Conductivity	log(S/cm)	-7.76203	170	Temperature	°C			10.1039/c8ta00390d	log scale but not labeled as such
551	23	-1				Proton Conductivity	log(S/cm)	-7.67513	180	Temperature	°C			10.1039/c8ta00390d	log scale but not labeled as such
552	24	-1				Proton Conductivity	log(S/cm)	-10.7072	90	Temperature	°C			10.1039/c8ta00390d	log scale but not labeled as such
553	24	-1				Proton Conductivity	log(S/cm)	-9.22328	100	Temperature	°C			10.1039/c8ta00390d	log scale but not labeled as such
554	24	-1				Proton Conductivity	log(S/cm)	-8.2393	110	Temperature	°C			10.1039/c8ta00390d	log scale but not labeled as such
555	24	-1				Proton Conductivity	log(S/cm)	-7.53477	120	Temperature	°C			10.1039/c8ta00390d	log scale but not labeled as such
556	24	-1				Proton Conductivity	log(S/cm)	-6.46257	130	Temperature	°C			10.1039/c8ta00390d	log scale but not labeled as such
557	24	-1				Proton Conductivity	log(S/cm)	-6.36099	140	Temperature	°C			10.1039/c8ta00390d	log scale but not labeled as such
558	24	-1				Proton Conductivity	log(S/cm)	-6.31817	150	Temperature	°C			10.1039/c8ta00390d	log scale but not labeled as such
559	24	-1				Proton Conductivity	log(S/cm)	-6.29008	160	Temperature	°C			10.1039/c8ta00390d	log scale but not labeled as such
560	24	-1				Proton Conductivity	log(S/cm)	-6.23262	170	Temperature	°C			10.1039/c8ta00390d	log scale but not labeled as such
561	24	-1				Proton Conductivity	log(S/cm)	-6.21925	180	Temperature	°C			10.1039/c8ta00390d	log scale but not labeled as such
562	25	-1				Proton Conductivity	log(S/cm)	-3.28139	20	Temperature	°C			10.1039/c8ta00390d	log scale but not labeled as such
563	25	-1				Proton Conductivity	log(S/cm)	-3.12999	30	Temperature	°C			10.1039/c8ta00390d	log scale but not labeled as such
564	25	-1				Proton Conductivity	log(S/cm)	-3.0027	40	Temperature	°C			10.1039/c8ta00390d	log scale but not labeled as such
565	25	-1				Proton Conductivity	log(S/cm)	-2.87023	50	Temperature	°C			10.1039/c8ta00390d	log scale but not labeled as such
566	25	-1				Proton Conductivity	log(S/cm)	-2.77047	60	Temperature	°C			10.1039/c8ta00390d	log scale but not labeled as such
567	25	-1				Proton Conductivity	log(S/cm)	-2.68104	70	Temperature	°C			10.1039/c8ta00390d	log scale but not labeled as such
568	25	-1				Proton Conductivity	log(S/cm)	-2.61227	80	Temperature	°C			10.1039/c8ta00390d	log scale but not labeled as such
569	25	-1				Proton Conductivity	log(S/cm)	-2.55211	90	Temperature	°C			10.1039/c8ta00390d	log scale but not labeled as such
570	25	-1				Proton Conductivity	log(S/cm)	-2.49194	100	Temperature	°C			10.1039/c8ta00390d	log scale but not labeled as such
571	25	-1				Proton Conductivity	log(S/cm)	-2.45071	110	Temperature	°C			10.1039/c8ta00390d	log scale but not labeled as such
572	25	-1				Proton Conductivity	log(S/cm)	-2.41121	120	Temperature	°C			10.1039/c8ta00390d	log scale but not labeled as such
573	25	-1				Proton Conductivity	log(S/cm)	-2.40441	130	Temperature	°C			10.1039/c8ta00390d	log scale but not labeled as such
574	25	-1				Proton Conductivity	log(S/cm)	-2.40449	140	Temperature	°C			10.1039/c8ta00390d	log scale but not labeled as such
575	25	-1				Proton Conductivity	log(S/cm)	-2.43384	150	Temperature	°C			10.1039/c8ta00390d	log scale but not labeled as such
576	25	-1				Proton Conductivity	log(S/cm)	-2.4718	160	Temperature	°C			10.1039/c8ta00390d	log scale but not labeled as such
577	25	-1				Proton Conductivity	log(S/cm)	-2.53386	170	Temperature	°C			10.1039/c8ta00390d	log scale but not labeled as such
578	25	-1				Proton Conductivity	log(S/cm)	-2.64584	180	Temperature	°C			10.1039/c8ta00390d	log scale but not labeled as such
579	26	-1				DC Proton Conductivity (σ₀)	S/cm	0.000139	3.19297	1000/T	1000/K	Ea = 0.09	eV	10.1039/c5cp07603j
580	26	-1				DC Proton Conductivity (σ₀)	S/cm	0.00013	3.21328	1000/T	1000/K	Ea = 0.09	eV	10.1039/c5cp07603j
581	26	-1				DC Proton Conductivity (σ₀)	S/cm	0.000124	3.23516	1000/T	1000/K	Ea = 0.09	eV	10.1039/c5cp07603j
582	26	-1				DC Proton Conductivity (σ₀)	S/cm	0.000115	3.25547	1000/T	1000/K	Ea = 0.09	eV	10.1039/c5cp07603j
583	26	-1				DC Proton Conductivity (σ₀)	S/cm	0.000119	3.27656	1000/T	1000/K	Ea = 0.09	eV	10.1039/c5cp07603j
584	26	-1				DC Proton Conductivity (σ₀)	S/cm	0.000121	3.29844	1000/T	1000/K	Ea = 0.09	eV	10.1039/c5cp07603j
585	26	-1				DC Proton Conductivity (σ₀)	S/cm	0.000116	3.32031	1000/T	1000/K	Ea = 0.09	eV	10.1039/c5cp07603j
586	26	-1				DC Proton Conductivity (σ₀)	S/cm	0.000113	3.34297	1000/T	1000/K	Ea = 0.09	eV	10.1039/c5cp07603j
587	26	-1				DC Proton Conductivity (σ₀)	S/cm	0.000109	3.36563	1000/T	1000/K	Ea = 0.09	eV	10.1039/c5cp07603j
588	26	-1				DC Proton Conductivity (σ₀)	S/cm	0.000101	3.3875	1000/T	1000/K	Ea = 0.09	eV	10.1039/c5cp07603j
589	26	-1				DC Proton Conductivity (σ₀)	S/cm	3.27e-05	3.41094	1000/T	1000/K	Ea = 0.29	eV	10.1039/c5cp07603j
590	26	-1				DC Proton Conductivity (σ₀)	S/cm	2.15e-05	3.43438	1000/T	1000/K	Ea = 0.29	eV	10.1039/c5cp07603j
591	26	-1				DC Proton Conductivity (σ₀)	S/cm	1.74e-05	3.46016	1000/T	1000/K	Ea = 0.29	eV	10.1039/c5cp07603j
592	26	-1				DC Proton Conductivity (σ₀)	S/cm	1.55e-05	3.48203	1000/T	1000/K	Ea = 0.29	eV	10.1039/c5cp07603j
593	26	-1				DC Proton Conductivity (σ₀)	S/cm	1.36e-05	3.50703	1000/T	1000/K	Ea = 0.29	eV	10.1039/c5cp07603j
594	26	-1				DC Proton Conductivity (σ₀)	S/cm	1.3e-05	3.53281	1000/T	1000/K	Ea = 0.29	eV	10.1039/c5cp07603j
595	26	-1				DC Proton Conductivity (σ₀)	S/cm	1.2e-05	3.55703	1000/T	1000/K	Ea = 0.29	eV	10.1039/c5cp07603j
596	26	-1				DC Proton Conductivity (σ₀)	S/cm	1.11e-05	3.58281	1000/T	1000/K	Ea = 0.29	eV	10.1039/c5cp07603j
597	26	-1				DC Proton Conductivity (σ₀)	S/cm	1.03e-05	3.60938	1000/T	1000/K	Ea = 0.29	eV	10.1039/c5cp07603j
598	26	-1				DC Proton Conductivity (σ₀)	S/cm	5.69e-06	3.63516	1000/T	1000/K	Ea = 2.49	eV	10.1039/c5cp07603j
599	26	-1				DC Proton Conductivity (σ₀)	S/cm	2.49e-06	3.66172	1000/T	1000/K	Ea = 2.49	eV	10.1039/c5cp07603j
600	26	-1				DC Proton Conductivity (σ₀)	S/cm	1.17e-06	3.68828	1000/T	1000/K	Ea = 2.49	eV	10.1039/c5cp07603j
601	26	-1				DC Proton Conductivity (σ₀)	S/cm	4.68e-07	3.71484	1000/T	1000/K	Ea = 2.49	eV	10.1039/c5cp07603j
602	29	-1				Ionic Conductivity	mS/cm	170	353	Temperature	K			10.1021/jp311558h	unsure of ratio between anion and cation (check comments under compounds)
603	29	-1				Ionic Conductivity	mS/cm	154	343	Temperature	K			10.1021/jp311558h	unsure of ratio between anion and cation (check comments under compounds)
604	29	-1				Ionic Conductivity	mS/cm	139	333	Temperature	K			10.1021/jp311558h	unsure of ratio between anion and cation (check comments under compounds)
605	29	-1				Ionic Conductivity	mS/cm	14.3	313	Temperature	K			10.1021/jp311558h	unsure of ratio between anion and cation (check comments under compounds)
606	29	-1				Ionic Conductivity	mS/cm	10.3	298	Temperature	K			10.1021/jp311558h	unsure of ratio between anion and cation (check comments under compounds)
607	29	-1				Ionic Conductivity	mS/cm	8.06	288	Temperature	K			10.1021/jp311558h	unsure of ratio between anion and cation (check comments under compounds)
608	29	-1				Ionic Conductivity	mS/cm	7.12	283	Temperature	K			10.1021/jp311558h	unsure of ratio between anion and cation (check comments under compounds)
609	29	-1				Ionic Conductivity	mS/cm	4.7	268	Temperature	K			10.1021/jp311558h	unsure of ratio between anion and cation (check comments under compounds)
610	29	-1				Ionic Conductivity	mS/cm	4.09	256	Temperature	K			10.1021/jp311558h	unsure of ratio between anion and cation (check comments under compounds)
611	29	-1				Ionic Conductivity	mS/cm	2.89	253	Temperature	K			10.1021/jp311558h	unsure of ratio between anion and cation (check comments under compounds)
612	29	-1				Ionic Conductivity	mS/cm	0.034	243	Temperature	K			10.1021/jp311558h	unsure of ratio between anion and cation (check comments under compounds)
613	29	-1				Ionic Conductivity	mS/cm	0.007	238	Temperature	K			10.1021/jp311558h	unsure of ratio between anion and cation (check comments under compounds)
614	29	-1				Ionic Conductivity	mS/cm	0.002	233	Temperature	K			10.1021/jp311558h	unsure of ratio between anion and cation (check comments under compounds)
615	30	-1				Ionic Conductivity	mS/cm	142	343	Temperature	K			10.1021/jp311558h	unsure of ratio between anion and cation (check comments under compounds)
616	30	-1				Ionic Conductivity	mS/cm	128	333	Temperature	K			10.1021/jp311558h	unsure of ratio between anion and cation (check comments under compounds)
617	30	-1				Ionic Conductivity	mS/cm	113	323	Temperature	K			10.1021/jp311558h	unsure of ratio between anion and cation (check comments under compounds)
618	30	-1				Ionic Conductivity	mS/cm	91.1	308	Temperature	K			10.1021/jp311558h	unsure of ratio between anion and cation (check comments under compounds)
619	30	-1				Ionic Conductivity	mS/cm	14.4	288	Temperature	K			10.1021/jp311558h	unsure of ratio between anion and cation (check comments under compounds)
620	30	-1				Ionic Conductivity	mS/cm	9.38	278	Temperature	K			10.1021/jp311558h	unsure of ratio between anion and cation (check comments under compounds)
621	30	-1				Ionic Conductivity	mS/cm	6.87	268	Temperature	K			10.1021/jp311558h	unsure of ratio between anion and cation (check comments under compounds)
622	30	-1				Ionic Conductivity	mS/cm	4.98	258	Temperature	K			10.1021/jp311558h	unsure of ratio between anion and cation (check comments under compounds)
623	30	-1				Ionic Conductivity	mS/cm	2.46	243	Temperature	K			10.1021/jp311558h	unsure of ratio between anion and cation (check comments under compounds)
624	30	-1				Ionic Conductivity	mS/cm	0.034	223	Temperature	K			10.1021/jp311558h	unsure of ratio between anion and cation (check comments under compounds)
625	30	-1				Ionic Conductivity	mS/cm	0.018	218	Temperature	K			10.1021/jp311558h	unsure of ratio between anion and cation (check comments under compounds)
626	30	-1				Ionic Conductivity	mS/cm	0.011	213	Temperature	K			10.1021/jp311558h	unsure of ratio between anion and cation (check comments under compounds)
627	30	-1				Ionic Conductivity	mS/cm	0.0044	203	Temperature	K			10.1021/jp311558h	unsure of ratio between anion and cation (check comments under compounds)
628	31	-1				Self-Diffusion Coefficients	10^-6 cm^2/s	6.60801	2.79306	1000/T	1000/K			10.1021/jp311558h	anion = (FH)2F-, cation = DMPyr+; unsure of ratio
629	31	-1				Self-Diffusion Coefficients	10^-6 cm^2/s	5.62701	2.8786	1000/T	1000/K			10.1021/jp311558h	anion = (FH)2F-, cation = DMPyr+; unsure of ratio
630	31	-1				Self-Diffusion Coefficients	10^-6 cm^2/s	4.79183	2.9568	1000/T	1000/K			10.1021/jp311558h	anion = (FH)2F-, cation = DMPyr+; unsure of ratio
631	31	-1				Self-Diffusion Coefficients	10^-6 cm^2/s	3.53526	3.04961	1000/T	1000/K			10.1021/jp311558h	anion = (FH)2F-, cation = DMPyr+; unsure of ratio
632	31	-1				Self-Diffusion Coefficients	10^-6 cm^2/s	0.474696	3.1415	1000/T	1000/K			10.1021/jp311558h	anion = (FH)2F-, cation = DMPyr+; unsure of ratio
633	31	-1				Self-Diffusion Coefficients	10^-6 cm^2/s	0.356164	3.23921	1000/T	1000/K			10.1021/jp311558h	anion = (FH)2F-, cation = DMPyr+; unsure of ratio
634	31	-1				Self-Diffusion Coefficients	10^-6 cm^2/s	0.332732	3.34927	1000/T	1000/K			10.1021/jp311558h	anion = (FH)2F-, cation = DMPyr+; unsure of ratio
635	29	-1				Self-Diffusion Coefficients	10^-6 cm^2/s	2.36152	2.79006	1000/T	1000/K			10.1021/jp311558h	anion = (FH)2F-, cation = DMPyr+; unsure of ratio
636	29	-1				Self-Diffusion Coefficients	10^-6 cm^2/s	2.13324	2.87564	1000/T	1000/K			10.1021/jp311558h	anion = (FH)2F-, cation = DMPyr+; unsure of ratio
637	29	-1				Self-Diffusion Coefficients	10^-6 cm^2/s	1.81659	2.95628	1000/T	1000/K			10.1021/jp311558h	anion = (FH)2F-, cation = DMPyr+; unsure of ratio
638	29	-1				Self-Diffusion Coefficients	10^-6 cm^2/s	1.48303	3.0418	1000/T	1000/K			10.1021/jp311558h	anion = (FH)2F-, cation = DMPyr+; unsure of ratio
639	29	-1				Self-Diffusion Coefficients	10^-6 cm^2/s	1.10334	3.1444	1000/T	1000/K			10.1021/jp311558h	anion = (FH)2F-, cation = DMPyr+; unsure of ratio
640	31	-1				Self-Diffusion Coefficients	10^-6 cm^2/s	4.54991	2.95359	1000/T	1000/K			10.1021/jp311558h	anion = (FH)2F-, cation = EMPyr+; unsure of ratio
641	31	-1				Self-Diffusion Coefficients	10^-6 cm^2/s	3.90495	3.05037	1000/T	1000/K			10.1021/jp311558h	anion = (FH)2F-, cation = EMPyr+; unsure of ratio
642	31	-1				Self-Diffusion Coefficients	10^-6 cm^2/s	3.25449	3.14086	1000/T	1000/K			10.1021/jp311558h	anion = (FH)2F-, cation = EMPyr+; unsure of ratio
643	31	-1				Self-Diffusion Coefficients	10^-6 cm^2/s	2.94027	3.24603	1000/T	1000/K			10.1021/jp311558h	anion = (FH)2F-, cation = EMPyr+; unsure of ratio
644	31	-1				Self-Diffusion Coefficients	10^-6 cm^2/s	2.16393	3.34709	1000/T	1000/K			10.1021/jp311558h	anion = (FH)2F-, cation = EMPyr+; unsure of ratio
645	31	-1				Self-Diffusion Coefficients	10^-6 cm^2/s	1.12088	3.46934	1000/T	1000/K			10.1021/jp311558h	anion = (FH)2F-, cation = EMPyr+; unsure of ratio
646	31	-1				Self-Diffusion Coefficients	10^-6 cm^2/s	0.261395	3.59195	1000/T	1000/K			10.1021/jp311558h	anion = (FH)2F-, cation = EMPyr+; unsure of ratio; in temperature range for EMPyr(FH)2F : 236−303 K
647	31	-1				Self-Diffusion Coefficients	10^-6 cm^2/s	0.202567	3.73293	1000/T	1000/K			10.1021/jp311558h	anion = (FH)2F-, cation = EMPyr+; unsure of ratio; in temperature range for EMPyr(FH)2F : 236−303 K
648	31	-1				Self-Diffusion Coefficients	10^-6 cm^2/s	0.165228	3.86969	1000/T	1000/K			10.1021/jp311558h	anion = (FH)2F-, cation = EMPyr+; unsure of ratio; in temperature range for EMPyr(FH)2F : 236−303 K
649	31	-1				Self-Diffusion Coefficients	10^-6 cm^2/s	0.117294	4.02963	1000/T	1000/K			10.1021/jp311558h	anion = (FH)2F-, cation = EMPyr+; unsure of ratio; in temperature range for EMPyr(FH)2F : 236−303 K
650	30	-1				Self-Diffusion Coefficients	10^-6 cm^2/s	1.90375	2.94978	1000/T	1000/K			10.1021/jp311558h	anion = (FH)2F-, cation = EMPyr+; unsure of ratio
651	30	-1				Self-Diffusion Coefficients	10^-6 cm^2/s	1.52967	3.04449	1000/T	1000/K			10.1021/jp311558h	anion = (FH)2F-, cation = EMPyr+; unsure of ratio
652	30	-1				Self-Diffusion Coefficients	10^-6 cm^2/s	1.30325	3.14128	1000/T	1000/K			10.1021/jp311558h	anion = (FH)2F-, cation = EMPyr+; unsure of ratio
653	30	-1				Self-Diffusion Coefficients	10^-6 cm^2/s	1.01708	3.25072	1000/T	1000/K			10.1021/jp311558h	anion = (FH)2F-, cation = EMPyr+; unsure of ratio
654	30	-1				Self-Diffusion Coefficients	10^-6 cm^2/s	0.866572	3.35171	1000/T	1000/K			10.1021/jp311558h	anion = (FH)2F-, cation = EMPyr+; unsure of ratio
655	30	-1				Self-Diffusion Coefficients	10^-6 cm^2/s	0.637852	3.46749	1000/T	1000/K			10.1021/jp311558h	anion = (FH)2F-, cation = EMPyr+; unsure of ratio
656	30	-1				Self-Diffusion Coefficients	10^-6 cm^2/s	0.487032	3.58956	1000/T	1000/K			10.1021/jp311558h	anion = (FH)2F-, cation = EMPyr+; unsure of ratio; in temperature range for EMPyr(FH)2F : 236−303 K
657	30	-1				Self-Diffusion Coefficients	10^-6 cm^2/s	0.388626	3.72633	1000/T	1000/K			10.1021/jp311558h	anion = (FH)2F-, cation = EMPyr+; unsure of ratio; in temperature range for EMPyr(FH)2F : 236−303 K
658	30	-1				Self-Diffusion Coefficients	10^-6 cm^2/s	0.279904	3.86734	1000/T	1000/K			10.1021/jp311558h	anion = (FH)2F-, cation = EMPyr+; unsure of ratio; in temperature range for EMPyr(FH)2F : 236−303 K
659	30	-1				Self-Diffusion Coefficients	10^-6 cm^2/s	0.191566	4.03151	1000/T	1000/K			10.1021/jp311558h	anion = (FH)2F-, cation = EMPyr+; unsure of ratio; in temperature range for EMPyr(FH)2F : 236−303 K
660	19	32	4	1	4:1	Conductivity	S/cm	0.069223	2.59946	1000/T	1000/K			10.1021/jp3044237	did not include calculated values from Nerst-Einstein equation, only measured/obtained values
661	19	32	4	1	4:1	Conductivity	S/cm	0.049461	2.7308	1000/T	1000/K			10.1021/jp3044237	did not include calculated values from Nerst-Einstein equation, only measured/obtained values
662	19	32	4	1	4:1	Conductivity	S/cm	0.04225	2.83345	1000/T	1000/K			10.1021/jp3044237	did not include calculated values from Nerst-Einstein equation, only measured/obtained values
663	19	32	4	1	4:1	Conductivity	S/cm	0.03534	2.90867	1000/T	1000/K			10.1021/jp3044237	did not include calculated values from Nerst-Einstein equation, only measured/obtained values
664	19	32	4	1	4:1	Conductivity	S/cm	0.027755	3.00418	1000/T	1000/K			10.1021/jp3044237	did not include calculated values from Nerst-Einstein equation, only measured/obtained values
665	19	32	4	1	4:1	Conductivity	S/cm	0.020041	3.10449	1000/T	1000/K			10.1021/jp3044237	did not include calculated values from Nerst-Einstein equation, only measured/obtained values
666	19	32	4	1	4:1	Conductivity	S/cm	0.014471	3.20957	1000/T	1000/K			10.1021/jp3044237	did not include calculated values from Nerst-Einstein equation, only measured/obtained values
667	19	32	4	1	4:1	Conductivity	S/cm	0.010339	3.32181	1000/T	1000/K			10.1021/jp3044237	did not include calculated values from Nerst-Einstein equation, only measured/obtained values
668	19	32	1	1	1:1	Conductivity	S/cm	0.028644	2.46241	1000/T	1000/K			10.1021/jp3044237	did not include calculated values from Nerst-Einstein equation, only measured/obtained values
669	19	32	1	1	1:1	Conductivity	S/cm	0.023461	2.54121	1000/T	1000/K			10.1021/jp3044237	did not include calculated values from Nerst-Einstein equation, only measured/obtained values
670	19	32	1	1	1:1	Conductivity	S/cm	0.019419	2.62836	1000/T	1000/K			10.1021/jp3044237	did not include calculated values from Nerst-Einstein equation, only measured/obtained values
671	19	32	1	1	1:1	Conductivity	S/cm	0.017854	2.68685	1000/T	1000/K			10.1021/jp3044237	did not include calculated values from Nerst-Einstein equation, only measured/obtained values
672	19	32	1	1	1:1	Conductivity	S/cm	0.015251	2.74894	1000/T	1000/K			10.1021/jp3044237	did not include calculated values from Nerst-Einstein equation, only measured/obtained values
673	19	32	1	1	1:1	Conductivity	S/cm	0.013165	2.81221	1000/T	1000/K			10.1021/jp3044237	did not include calculated values from Nerst-Einstein equation, only measured/obtained values
674	19	32	3	7	3:7	Conductivity	S/cm	0.005741	2.8637	1000/T	1000/K			10.1021/jp3044237	did not include calculated values from Nerst-Einstein equation, only measured/obtained values
675	19	32	3	7	3:7	Conductivity	S/cm	0.004605	2.92221	1000/T	1000/K			10.1021/jp3044237	did not include calculated values from Nerst-Einstein equation, only measured/obtained values
676	19	32	3	7	3:7	Conductivity	S/cm	0.003655	2.98909	1000/T	1000/K			10.1021/jp3044237	did not include calculated values from Nerst-Einstein equation, only measured/obtained values
677	19	32	3	7	3:7	Conductivity	S/cm	0.00287	3.05596	1000/T	1000/K			10.1021/jp3044237	did not include calculated values from Nerst-Einstein equation, only measured/obtained values
678	19	32	3	7	3:7	Conductivity	S/cm	0.002161	3.12881	1000/T	1000/K			10.1021/jp3044237	did not include calculated values from Nerst-Einstein equation, only measured/obtained values
679	19	32	3	7	3:7	Conductivity	S/cm	0.001594	3.20405	1000/T	1000/K			10.1021/jp3044237	did not include calculated values from Nerst-Einstein equation, only measured/obtained values
680	33	36	1	0		Conductivity	S/cm	4.91e-05	110	Temperature	°C			10.1021/cm0515092
681	33	36	1	0		Conductivity	S/cm	0.000156	115	Temperature	°C			10.1021/cm0515092
682	33	36	1	0		Conductivity	S/cm	0.001255	120	Temperature	°C			10.1021/cm0515092
683	33	36	1	0		Conductivity	S/cm	0.002076	128.016	Temperature	°C			10.1021/cm0515092
684	33	36	0.91	0.09		Conductivity	S/cm	0.005268	100	Temperature	°C			10.1021/cm0515092
685	33	36	0.91	0.09		Conductivity	S/cm	0.0187	115	Temperature	°C			10.1021/cm0515092
686	33	36	0.91	0.09		Conductivity	S/cm	0.021705	126.984	Temperature	°C			10.1021/cm0515092
687	33	36	0.91	0.09		Conductivity	S/cm	0.027143	140	Temperature	°C			10.1021/cm0515092
688	33	36	0.91	0.09		Conductivity	S/cm	0.021305	150	Temperature	°C			10.1021/cm0515092
689	33	36	0.83	0.17		Conductivity	S/cm	0.010895	115	Temperature	°C			10.1021/cm0515092
690	33	36	0.83	0.17		Conductivity	S/cm	0.014407	130.079	Temperature	°C			10.1021/cm0515092
691	33	36	0.83	0.17		Conductivity	S/cm	0.018355	145.079	Temperature	°C			10.1021/cm0515092
692	33	36	0.83	0.17		Conductivity	S/cm	0.019775	150.159	Temperature	°C			10.1021/cm0515092
693	33	36	0.5	0.5		Conductivity	S/cm	0.000328	105.079	Temperature	°C			10.1021/cm0515092
694	33	36	0.5	0.5		Conductivity	S/cm	0.000513	115	Temperature	°C			10.1021/cm0515092
695	33	36	0.5	0.5		Conductivity	S/cm	0.000759	125.079	Temperature	°C			10.1021/cm0515092
696	33	36	0.5	0.5		Conductivity	S/cm	0.001023	130.079	Temperature	°C			10.1021/cm0515092
697	33	36	0.5	0.5		Conductivity	S/cm	0.001541	150.159	Temperature	°C			10.1021/cm0515092
698	33	9	0	1		Conductivity	log(S/cm)	-1.35224	2.30389	1000/T	1000/K			10.1039/c0jm04306k	acid rich region
699	33	9	0	1		Conductivity	log(S/cm)	-1.36716	2.3573	1000/T	1000/K			10.1039/c0jm04306k	acid rich region
700	33	9	0	1		Conductivity	log(S/cm)	-1.38955	2.41482	1000/T	1000/K			10.1039/c0jm04306k	acid rich region
701	33	9	0	1		Conductivity	log(S/cm)	-1.40821	2.47645	1000/T	1000/K			10.1039/c0jm04306k	acid rich region
702	33	9	0	1		Conductivity	log(S/cm)	-1.44179	2.54015	1000/T	1000/K			10.1039/c0jm04306k	acid rich region
703	33	9	0	1		Conductivity	log(S/cm)	-1.46791	2.6059	1000/T	1000/K			10.1039/c0jm04306k	acid rich region
704	33	9	0	1		Conductivity	log(S/cm)	-1.50149	2.67576	1000/T	1000/K			10.1039/c0jm04306k	acid rich region
705	33	9	0	1		Conductivity	log(S/cm)	-1.53134	2.75178	1000/T	1000/K			10.1039/c0jm04306k	acid rich region
706	33	9	0	1		Conductivity	log(S/cm)	-1.56493	2.82575	1000/T	1000/K			10.1039/c0jm04306k	acid rich region
707	33	9	0	1		Conductivity	log(S/cm)	-1.60597	2.90999	1000/T	1000/K			10.1039/c0jm04306k	acid rich region
708	33	9	0	1		Conductivity	log(S/cm)	-1.65448	2.99835	1000/T	1000/K			10.1039/c0jm04306k	acid rich region
709	33	9	0	1		Conductivity	log(S/cm)	-1.70299	3.09287	1000/T	1000/K			10.1039/c0jm04306k	acid rich region
710	33	9	0	1		Conductivity	log(S/cm)	-1.76269	3.19151	1000/T	1000/K			10.1039/c0jm04306k	acid rich region
711	33	9	0	1		Conductivity	log(S/cm)	-1.83358	3.29632	1000/T	1000/K			10.1039/c0jm04306k	acid rich region
712	33	9	0	1		Conductivity	log(S/cm)	-1.91194	3.40936	1000/T	1000/K			10.1039/c0jm04306k	acid rich region
713	33	9	0.05	0.95		Conductivity	log(S/cm)	-0.88209	2.11241	1000/T	1000/K			10.1039/c0jm04306k	acid rich region
714	33	9	0.05	0.95		Conductivity	log(S/cm)	-0.89701	2.15555	1000/T	1000/K			10.1039/c0jm04306k	acid rich region
715	33	9	0.05	0.95		Conductivity	log(S/cm)	-0.91194	2.20485	1000/T	1000/K			10.1039/c0jm04306k	acid rich region
716	33	9	0.05	0.95		Conductivity	log(S/cm)	-0.93806	2.25212	1000/T	1000/K			10.1039/c0jm04306k	acid rich region
717	33	9	0.05	0.95		Conductivity	log(S/cm)	-0.95672	2.30553	1000/T	1000/K			10.1039/c0jm04306k	acid rich region
718	33	9	0.05	0.95		Conductivity	log(S/cm)	-0.9791	2.35895	1000/T	1000/K			10.1039/c0jm04306k	acid rich region
719	33	9	0.05	0.95		Conductivity	log(S/cm)	-1.01269	2.4206	1000/T	1000/K			10.1039/c0jm04306k	acid rich region
720	33	9	0.05	0.95		Conductivity	log(S/cm)	-1.04254	2.47608	1000/T	1000/K			10.1039/c0jm04306k	acid rich region
721	33	9	0.05	0.95		Conductivity	log(S/cm)	-1.06866	2.53977	1000/T	1000/K			10.1039/c0jm04306k	acid rich region
722	33	9	0.05	0.95		Conductivity	log(S/cm)	-1.11343	2.60759	1000/T	1000/K			10.1039/c0jm04306k	acid rich region
723	33	9	0.05	0.95		Conductivity	log(S/cm)	-1.15075	2.6754	1000/T	1000/K			10.1039/c0jm04306k	acid rich region
724	33	9	0.05	0.95		Conductivity	log(S/cm)	-1.19925	2.74938	1000/T	1000/K			10.1039/c0jm04306k	acid rich region
725	33	9	0.05	0.95		Conductivity	log(S/cm)	-1.25896	2.83159	1000/T	1000/K			10.1039/c0jm04306k	acid rich region
726	33	9	0.05	0.95		Conductivity	log(S/cm)	-1.31119	2.91379	1000/T	1000/K			10.1039/c0jm04306k	acid rich region
727	33	9	0.05	0.95		Conductivity	log(S/cm)	-1.36343	3.00011	1000/T	1000/K			10.1039/c0jm04306k	acid rich region
728	33	9	0.05	0.95		Conductivity	log(S/cm)	-1.42687	3.09259	1000/T	1000/K			10.1039/c0jm04306k	acid rich region
729	33	9	0.05	0.95		Conductivity	log(S/cm)	-1.50522	3.19124	1000/T	1000/K			10.1039/c0jm04306k	acid rich region
730	33	9	0.05	0.95		Conductivity	log(S/cm)	-1.57612	3.27757	1000/T	1000/K			10.1039/c0jm04306k	acid rich region
731	33	9	0.1	0.9		Conductivity	log(S/cm)	-0.82985	2.10825	1000/T	1000/K			10.1039/c0jm04306k	acid rich region
732	33	9	0.1	0.9		Conductivity	log(S/cm)	-0.85224	2.1514	1000/T	1000/K			10.1039/c0jm04306k	acid rich region
733	33	9	0.1	0.9		Conductivity	log(S/cm)	-0.87463	2.20482	1000/T	1000/K			10.1039/c0jm04306k	acid rich region
734	33	9	0.1	0.9		Conductivity	log(S/cm)	-0.89701	2.25207	1000/T	1000/K			10.1039/c0jm04306k	acid rich region
735	33	9	0.1	0.9		Conductivity	log(S/cm)	-0.92687	2.3055	1000/T	1000/K			10.1039/c0jm04306k	acid rich region
736	33	9	0.1	0.9		Conductivity	log(S/cm)	-0.95299	2.35482	1000/T	1000/K			10.1039/c0jm04306k	acid rich region
737	33	9	0.1	0.9		Conductivity	log(S/cm)	-0.9903	2.41647	1000/T	1000/K			10.1039/c0jm04306k	acid rich region
738	33	9	0.1	0.9		Conductivity	log(S/cm)	-1.02388	2.47606	1000/T	1000/K			10.1039/c0jm04306k	acid rich region
739	33	9	0.1	0.9		Conductivity	log(S/cm)	-1.06493	2.53977	1000/T	1000/K			10.1039/c0jm04306k	acid rich region
740	33	9	0.1	0.9		Conductivity	log(S/cm)	-1.1097	2.60758	1000/T	1000/K			10.1039/c0jm04306k	acid rich region
741	33	9	0.1	0.9		Conductivity	log(S/cm)	-1.15448	2.67746	1000/T	1000/K			10.1039/c0jm04306k	acid rich region
742	33	9	0.1	0.9		Conductivity	log(S/cm)	-1.21045	2.75145	1000/T	1000/K			10.1039/c0jm04306k	acid rich region
743	33	9	0.1	0.9		Conductivity	log(S/cm)	-1.26642	2.82749	1000/T	1000/K			10.1039/c0jm04306k	acid rich region
744	33	9	0.1	0.9		Conductivity	log(S/cm)	-1.32612	2.90765	1000/T	1000/K			10.1039/c0jm04306k	acid rich region
745	33	9	0.1	0.9		Conductivity	log(S/cm)	-1.38955	2.99808	1000/T	1000/K			10.1039/c0jm04306k	acid rich region
746	33	9	0.1	0.9		Conductivity	log(S/cm)	-1.47537	3.09264	1000/T	1000/K			10.1039/c0jm04306k	acid rich region
747	33	9	0.1	0.9		Conductivity	log(S/cm)	-1.55746	3.18925	1000/T	1000/K			10.1039/c0jm04306k	acid rich region
748	33	9	0.1	0.9		Conductivity	log(S/cm)	-1.63955	3.28791	1000/T	1000/K			10.1039/c0jm04306k	acid rich region
749	33	9	0.1	0.9		Conductivity	log(S/cm)	-1.73657	3.38042	1000/T	1000/K			10.1039/c0jm04306k	acid rich region
750	33	9	0.2	0.8		Conductivity	log(S/cm)	-0.91567	2.11244	1000/T	1000/K			10.1039/c0jm04306k	acid rich region
751	33	9	0.2	0.8		Conductivity	log(S/cm)	-0.94179	2.1556	1000/T	1000/K			10.1039/c0jm04306k	acid rich region
752	33	9	0.2	0.8		Conductivity	log(S/cm)	-0.96418	2.20491	1000/T	1000/K			10.1039/c0jm04306k	acid rich region
753	33	9	0.2	0.8		Conductivity	log(S/cm)	-1.00522	2.25218	1000/T	1000/K			10.1039/c0jm04306k	acid rich region
754	33	9	0.2	0.8		Conductivity	log(S/cm)	-1.04254	2.30562	1000/T	1000/K			10.1039/c0jm04306k	acid rich region
755	33	9	0.2	0.8		Conductivity	log(S/cm)	-1.08358	2.35906	1000/T	1000/K			10.1039/c0jm04306k	acid rich region
756	33	9	0.2	0.8		Conductivity	log(S/cm)	-1.13209	2.41456	1000/T	1000/K			10.1039/c0jm04306k	acid rich region
757	33	9	0.2	0.8		Conductivity	log(S/cm)	-1.17687	2.47827	1000/T	1000/K			10.1039/c0jm04306k	acid rich region
758	33	9	0.2	0.8		Conductivity	log(S/cm)	-1.23657	2.53994	1000/T	1000/K			10.1039/c0jm04306k	acid rich region
759	33	9	0.2	0.8		Conductivity	log(S/cm)	-1.28881	2.60777	1000/T	1000/K			10.1039/c0jm04306k	acid rich region
760	33	9	0.2	0.8		Conductivity	log(S/cm)	-1.35224	2.67766	1000/T	1000/K			10.1039/c0jm04306k	acid rich region
761	33	9	0.2	0.8		Conductivity	log(S/cm)	-1.41567	2.7496	1000/T	1000/K			10.1039/c0jm04306k	acid rich region
762	33	9	0.2	0.8		Conductivity	log(S/cm)	-1.4903	2.82978	1000/T	1000/K			10.1039/c0jm04306k	acid rich region
763	33	9	0.2	0.8		Conductivity	log(S/cm)	-1.57612	2.91201	1000/T	1000/K			10.1039/c0jm04306k	acid rich region
764	33	9	0.2	0.8		Conductivity	log(S/cm)	-1.66567	3.00041	1000/T	1000/K			10.1039/c0jm04306k	acid rich region
765	33	9	0.2	0.8		Conductivity	log(S/cm)	-1.76642	3.09294	1000/T	1000/K			10.1039/c0jm04306k	acid rich region
766	33	9	0.2	0.8		Conductivity	log(S/cm)	-1.87463	3.19163	1000/T	1000/K			10.1039/c0jm04306k	acid rich region
767	33	9	0.2	0.8		Conductivity	log(S/cm)	-1.9903	3.28827	1000/T	1000/K			10.1039/c0jm04306k	acid rich region
768	33	9	0.2	0.8		Conductivity	log(S/cm)	-2.14328	3.387	1000/T	1000/K			10.1039/c0jm04306k	acid rich region
769	33	9	0.3	0.7		Conductivity	log(S/cm)	-1.04627	2.10847	1000/T	1000/K			10.1039/c0jm04306k	acid rich region
770	33	9	0.3	0.7		Conductivity	log(S/cm)	-1.07985	2.15574	1000/T	1000/K			10.1039/c0jm04306k	acid rich region
771	33	9	0.3	0.7		Conductivity	log(S/cm)	-1.11716	2.20301	1000/T	1000/K			10.1039/c0jm04306k	acid rich region
772	33	9	0.3	0.7		Conductivity	log(S/cm)	-1.16567	2.25235	1000/T	1000/K			10.1039/c0jm04306k	acid rich region
773	33	9	0.3	0.7		Conductivity	log(S/cm)	-1.21791	2.30785	1000/T	1000/K			10.1039/c0jm04306k	acid rich region
774	33	9	0.3	0.7		Conductivity	log(S/cm)	-1.26642	2.35925	1000/T	1000/K			10.1039/c0jm04306k	acid rich region
775	33	9	0.3	0.7		Conductivity	log(S/cm)	-1.32239	2.41886	1000/T	1000/K			10.1039/c0jm04306k	acid rich region
776	33	9	0.3	0.7		Conductivity	log(S/cm)	-1.37836	2.47848	1000/T	1000/K			10.1039/c0jm04306k	acid rich region
777	33	9	0.3	0.7		Conductivity	log(S/cm)	-1.44552	2.54016	1000/T	1000/K			10.1039/c0jm04306k	acid rich region
778	33	9	0.3	0.7		Conductivity	log(S/cm)	-1.52388	2.60801	1000/T	1000/K			10.1039/c0jm04306k	acid rich region
779	33	9	0.3	0.7		Conductivity	log(S/cm)	-1.59851	2.67791	1000/T	1000/K			10.1039/c0jm04306k	acid rich region
780	33	9	0.3	0.7		Conductivity	log(S/cm)	-1.68806	2.74988	1000/T	1000/K			10.1039/c0jm04306k	acid rich region
781	33	9	0.3	0.7		Conductivity	log(S/cm)	-1.78507	2.83213	1000/T	1000/K			10.1039/c0jm04306k	acid rich region
782	33	9	0.3	0.7		Conductivity	log(S/cm)	-1.88582	2.91233	1000/T	1000/K			10.1039/c0jm04306k	acid rich region
783	33	9	0.3	0.7		Conductivity	log(S/cm)	-2.00896	3.00077	1000/T	1000/K			10.1039/c0jm04306k	acid rich region
784	33	9	0.3	0.7		Conductivity	log(S/cm)	-2.15075	3.09744	1000/T	1000/K			10.1039/c0jm04306k	acid rich region
785	33	9	0.3	0.7		Conductivity	log(S/cm)	-2.30373	3.18796	1000/T	1000/K			10.1039/c0jm04306k	acid rich region
786	33	9	0.3	0.7		Conductivity	log(S/cm)	-2.46045	3.27643	1000/T	1000/K			10.1039/c0jm04306k	acid rich region
787	33	9	0.3	0.7		Conductivity	log(S/cm)	-2.62463	3.37518	1000/T	1000/K			10.1039/c0jm04306k	acid rich region
788	33	9	0.4	0.6		Conductivity	log(S/cm)	-1.17313	2.1086	1000/T	1000/K			10.1039/c0jm04306k	acid rich region
789	33	9	0.4	0.6		Conductivity	log(S/cm)	-1.22164	2.15178	1000/T	1000/K			10.1039/c0jm04306k	acid rich region
790	33	9	0.4	0.6		Conductivity	log(S/cm)	-1.26642	2.20111	1000/T	1000/K			10.1039/c0jm04306k	acid rich region
791	33	9	0.4	0.6		Conductivity	log(S/cm)	-1.32612	2.25457	1000/T	1000/K			10.1039/c0jm04306k	acid rich region
792	33	9	0.4	0.6		Conductivity	log(S/cm)	-1.38582	2.30392	1000/T	1000/K			10.1039/c0jm04306k	acid rich region
793	33	9	0.4	0.6		Conductivity	log(S/cm)	-1.44552	2.36148	1000/T	1000/K			10.1039/c0jm04306k	acid rich region
794	33	9	0.4	0.6		Conductivity	log(S/cm)	-1.51642	2.42111	1000/T	1000/K			10.1039/c0jm04306k	acid rich region
795	33	9	0.4	0.6		Conductivity	log(S/cm)	-1.58731	2.47664	1000/T	1000/K			10.1039/c0jm04306k	acid rich region
796	33	9	0.4	0.6		Conductivity	log(S/cm)	-1.6694	2.54244	1000/T	1000/K			10.1039/c0jm04306k	acid rich region
797	33	9	0.5	0.5		Conductivity	log(S/cm)	-1.2403	2.11277	1000/T	1000/K			10.1039/c0jm04306k	acid rich region
798	33	9	0.5	0.5		Conductivity	log(S/cm)	-1.27761	2.15799	1000/T	1000/K			10.1039/c0jm04306k	acid rich region
799	33	9	0.5	0.5		Conductivity	log(S/cm)	-1.34478	2.20324	1000/T	1000/K			10.1039/c0jm04306k	acid rich region
800	33	9	0.5	0.5		Conductivity	log(S/cm)	-1.41194	2.25055	1000/T	1000/K			10.1039/c0jm04306k	acid rich region
801	33	9	0.5	0.5		Conductivity	log(S/cm)	-1.48284	2.31018	1000/T	1000/K			10.1039/c0jm04306k	acid rich region
802	33	9	0.5	0.5		Conductivity	log(S/cm)	-1.55746	2.35955	1000/T	1000/K			10.1039/c0jm04306k	acid rich region
803	33	9	0.5	0.5		Conductivity	log(S/cm)	-1.63582	2.41713	1000/T	1000/K			10.1039/c0jm04306k	acid rich region
804	33	9	0.6	0.4		Conductivity	log(S/cm)	-1.05975	2.11718	1000/T	1000/K			10.1039/c0jm04306k	base rich region
805	33	9	0.6	0.4		Conductivity	log(S/cm)	-1.09911	2.16091	1000/T	1000/K			10.1039/c0jm04306k	base rich region
806	33	9	0.6	0.4		Conductivity	log(S/cm)	-1.15027	2.20769	1000/T	1000/K			10.1039/c0jm04306k	base rich region
807	33	9	0.6	0.4		Conductivity	log(S/cm)	-1.1975	2.25752	1000/T	1000/K			10.1039/c0jm04306k	base rich region
808	33	9	0.6	0.4		Conductivity	log(S/cm)	-1.25259	2.30939	1000/T	1000/K			10.1039/c0jm04306k	base rich region
809	33	9	0.6	0.4		Conductivity	log(S/cm)	-1.3195	2.36531	1000/T	1000/K			10.1039/c0jm04306k	base rich region
810	33	9	0.6	0.4		Conductivity	log(S/cm)	-1.37853	2.42226	1000/T	1000/K			10.1039/c0jm04306k	base rich region
811	33	9	0.6	0.4		Conductivity	log(S/cm)	-1.45331	2.48124	1000/T	1000/K			10.1039/c0jm04306k	base rich region
812	33	9	0.6	0.4		Conductivity	log(S/cm)	-1.53596	2.5453	1000/T	1000/K			10.1039/c0jm04306k	base rich region
813	33	9	0.7	0.3		Conductivity	log(S/cm)	-0.93775	2.11418	1000/T	1000/K			10.1039/c0jm04306k	base rich region
814	33	9	0.7	0.3		Conductivity	log(S/cm)	-0.9771	2.15995	1000/T	1000/K			10.1039/c0jm04306k	base rich region
815	33	9	0.7	0.3		Conductivity	log(S/cm)	-1.00072	2.20878	1000/T	1000/K			10.1039/c0jm04306k	base rich region
816	33	9	0.7	0.3		Conductivity	log(S/cm)	-1.04007	2.25861	1000/T	1000/K			10.1039/c0jm04306k	base rich region
817	33	9	0.7	0.3		Conductivity	log(S/cm)	-1.09123	2.30946	1000/T	1000/K			10.1039/c0jm04306k	base rich region
818	33	9	0.7	0.3		Conductivity	log(S/cm)	-1.14633	2.36539	1000/T	1000/K			10.1039/c0jm04306k	base rich region
819	33	9	0.7	0.3		Conductivity	log(S/cm)	-1.19356	2.42031	1000/T	1000/K			10.1039/c0jm04306k	base rich region
820	33	9	0.7	0.3		Conductivity	log(S/cm)	-1.2644	2.48235	1000/T	1000/K			10.1039/c0jm04306k	base rich region
821	33	9	0.7	0.3		Conductivity	log(S/cm)	-1.32737	2.5454	1000/T	1000/K			10.1039/c0jm04306k	base rich region
822	33	9	0.7	0.3		Conductivity	log(S/cm)	-1.40608	2.6115	1000/T	1000/K			10.1039/c0jm04306k	base rich region
823	33	9	0.7	0.3		Conductivity	log(S/cm)	-1.49267	2.68166	1000/T	1000/K			10.1039/c0jm04306k	base rich region
824	33	9	0.7	0.3		Conductivity	log(S/cm)	-1.59106	2.75589	1000/T	1000/K			10.1039/c0jm04306k	base rich region
825	33	9	0.75	0.25		Conductivity	log(S/cm)	-0.922	2.11521	1000/T	1000/K			10.1039/c0jm04306k	base rich region
826	33	9	0.75	0.25		Conductivity	log(S/cm)	-0.94168	2.15997	1000/T	1000/K			10.1039/c0jm04306k	base rich region
827	33	9	0.75	0.25		Conductivity	log(S/cm)	-0.97317	2.20879	1000/T	1000/K			10.1039/c0jm04306k	base rich region
828	33	9	0.75	0.25		Conductivity	log(S/cm)	-1.01252	2.25862	1000/T	1000/K			10.1039/c0jm04306k	base rich region
829	33	9	0.75	0.25		Conductivity	log(S/cm)	-1.04794	2.31151	1000/T	1000/K			10.1039/c0jm04306k	base rich region
830	33	9	0.75	0.25		Conductivity	log(S/cm)	-1.09911	2.3644	1000/T	1000/K			10.1039/c0jm04306k	base rich region
831	33	9	0.75	0.25		Conductivity	log(S/cm)	-1.15027	2.42135	1000/T	1000/K			10.1039/c0jm04306k	base rich region
832	33	9	0.75	0.25		Conductivity	log(S/cm)	-1.1975	2.48136	1000/T	1000/K			10.1039/c0jm04306k	base rich region
833	33	9	0.75	0.25		Conductivity	log(S/cm)	-1.2644	2.54543	1000/T	1000/K			10.1039/c0jm04306k	base rich region
834	33	9	0.75	0.25		Conductivity	log(S/cm)	-1.33524	2.61153	1000/T	1000/K			10.1039/c0jm04306k	base rich region
835	33	9	0.75	0.25		Conductivity	log(S/cm)	-1.42576	2.68169	1000/T	1000/K			10.1039/c0jm04306k	base rich region
836	33	9	0.75	0.25		Conductivity	log(S/cm)	-1.50447	2.75389	1000/T	1000/K			10.1039/c0jm04306k	base rich region
837	33	9	0.8	0.2		Conductivity	log(S/cm)	-0.90233	2.11522	1000/T	1000/K			10.1039/c0jm04306k	base rich region
838	33	9	0.8	0.2		Conductivity	log(S/cm)	-0.922	2.16201	1000/T	1000/K			10.1039/c0jm04306k	base rich region
839	33	9	0.8	0.2		Conductivity	log(S/cm)	-0.96136	2.20981	1000/T	1000/K			10.1039/c0jm04306k	base rich region
840	33	9	0.8	0.2		Conductivity	log(S/cm)	-1.00072	2.25761	1000/T	1000/K			10.1039/c0jm04306k	base rich region
841	33	9	0.8	0.2		Conductivity	log(S/cm)	-1.0322	2.30949	1000/T	1000/K			10.1039/c0jm04306k	base rich region
842	33	9	0.8	0.2		Conductivity	log(S/cm)	-1.08336	2.36542	1000/T	1000/K			10.1039/c0jm04306k	base rich region
843	33	9	0.8	0.2		Conductivity	log(S/cm)	-1.13453	2.42238	1000/T	1000/K			10.1039/c0jm04306k	base rich region
844	33	9	0.8	0.2		Conductivity	log(S/cm)	-1.18175	2.48238	1000/T	1000/K			10.1039/c0jm04306k	base rich region
845	33	9	0.8	0.2		Conductivity	log(S/cm)	-1.25259	2.54543	1000/T	1000/K			10.1039/c0jm04306k	base rich region
846	33	9	0.8	0.2		Conductivity	log(S/cm)	-1.3195	2.61153	1000/T	1000/K			10.1039/c0jm04306k	base rich region
847	33	9	0.8	0.2		Conductivity	log(S/cm)	-1.39821	2.68272	1000/T	1000/K			10.1039/c0jm04306k	base rich region
848	33	9	0.8	0.2		Conductivity	log(S/cm)	-1.48873	2.75492	1000/T	1000/K			10.1039/c0jm04306k	base rich region
849	33	9	0.9	0.1		Conductivity	log(S/cm)	-0.95349	2.11519	1000/T	1000/K			10.1039/c0jm04306k	base rich region
850	33	9	0.9	0.1		Conductivity	log(S/cm)	-0.98104	2.15995	1000/T	1000/K			10.1039/c0jm04306k	base rich region
851	33	9	0.9	0.1		Conductivity	log(S/cm)	-1.01252	2.20877	1000/T	1000/K			10.1039/c0jm04306k	base rich region
852	33	9	0.9	0.1		Conductivity	log(S/cm)	-1.04007	2.25963	1000/T	1000/K			10.1039/c0jm04306k	base rich region
853	33	9	0.9	0.1		Conductivity	log(S/cm)	-1.07156	2.30947	1000/T	1000/K			10.1039/c0jm04306k	base rich region
854	33	9	0.9	0.1		Conductivity	log(S/cm)	-1.11485	2.36541	1000/T	1000/K			10.1039/c0jm04306k	base rich region
855	33	9	0.9	0.1		Conductivity	log(S/cm)	-1.16208	2.42236	1000/T	1000/K			10.1039/c0jm04306k	base rich region
856	33	9	0.9	0.1		Conductivity	log(S/cm)	-1.2093	2.48237	1000/T	1000/K			10.1039/c0jm04306k	base rich region
857	33	9	0.9	0.1		Conductivity	log(S/cm)	-1.28014	2.5444	1000/T	1000/K			10.1039/c0jm04306k	base rich region
858	33	9	0.9	0.1		Conductivity	log(S/cm)	-1.34311	2.61152	1000/T	1000/K			10.1039/c0jm04306k	base rich region
859	33	9	1	0		Conductivity	log(S/cm)	-2.6025	2.11443	1000/T	1000/K			10.1039/c0jm04306k	base rich region
860	33	9	1	0		Conductivity	log(S/cm)	-2.6458	2.16019	1000/T	1000/K			10.1039/c0jm04306k	base rich region
861	33	9	1	0		Conductivity	log(S/cm)	-2.68909	2.20799	1000/T	1000/K			10.1039/c0jm04306k	base rich region
862	33	9	1	0		Conductivity	log(S/cm)	-2.74025	2.25884	1000/T	1000/K			10.1039/c0jm04306k	base rich region
863	33	9	1	0		Conductivity	log(S/cm)	-2.79535	2.30766	1000/T	1000/K			10.1039/c0jm04306k	base rich region
864	33	9	1	0		Conductivity	log(S/cm)	-2.85045	2.36257	1000/T	1000/K			10.1039/c0jm04306k	base rich region
865	33	9	1	0		Conductivity	log(S/cm)	-2.90948	2.42054	1000/T	1000/K			10.1039/c0jm04306k	base rich region
866	33	9	1	0		Conductivity	log(S/cm)	-2.98426	2.48053	1000/T	1000/K			10.1039/c0jm04306k	base rich region
867	33	9	0.05	0.95		Isothermic Ionic Conductivity	S/cm	0.133629	200	Temperature	°C			10.1039/c0jm04306k	Isothermal ionic conductivities for the C2H3N3–CH3SO3H system as a function of 1H-1,2,4-triazole content.
868	33	9	0.1	0.9		Isothermic Ionic Conductivity	S/cm	0.148757	200	Temperature	°C			10.1039/c0jm04306k	Isothermal ionic conductivities for the C2H3N3–CH3SO3H system as a function of 1H-1,2,4-triazole content.
869	33	9	0.2	0.8		Isothermic Ionic Conductivity	S/cm	0.124033	200	Temperature	°C			10.1039/c0jm04306k	Isothermal ionic conductivities for the C2H3N3–CH3SO3H system as a function of 1H-1,2,4-triazole content.
870	33	9	0.3	0.7		Isothermic Ionic Conductivity	S/cm	0.09009	200	Temperature	°C			10.1039/c0jm04306k	Isothermal ionic conductivities for the C2H3N3–CH3SO3H system as a function of 1H-1,2,4-triazole content.
871	33	9	0.4	0.6		Isothermic Ionic Conductivity	S/cm	0.067012	200	Temperature	°C			10.1039/c0jm04306k	Isothermal ionic conductivities for the C2H3N3–CH3SO3H system as a function of 1H-1,2,4-triazole content.
872	33	9	0.5	0.5		Isothermic Ionic Conductivity	S/cm	0.059408	200	Temperature	°C			10.1039/c0jm04306k	Isothermal ionic conductivities for the C2H3N3–CH3SO3H system as a function of 1H-1,2,4-triazole content.
873	33	9	0.6	0.4		Isothermic Ionic Conductivity	S/cm	0.087688	200	Temperature	°C			10.1039/c0jm04306k	Isothermal ionic conductivities for the C2H3N3–CH3SO3H system as a function of 1H-1,2,4-triazole content.
874	33	9	0.7	0.3		Isothermic Ionic Conductivity	S/cm	0.117613	200	Temperature	°C			10.1039/c0jm04306k	Isothermal ionic conductivities for the C2H3N3–CH3SO3H system as a function of 1H-1,2,4-triazole content.
875	33	9	0.75	0.25		Isothermic Ionic Conductivity	S/cm	0.122535	200	Temperature	°C			10.1039/c0jm04306k	Isothermal ionic conductivities for the C2H3N3–CH3SO3H system as a function of 1H-1,2,4-triazole content.
876	33	9	0.8	0.2		Isothermic Ionic Conductivity	S/cm	0.128115	200	Temperature	°C			10.1039/c0jm04306k	Isothermal ionic conductivities for the C2H3N3–CH3SO3H system as a function of 1H-1,2,4-triazole content.
877	33	9	0.9	0.1		Isothermic Ionic Conductivity	S/cm	0.111951	200	Temperature	°C			10.1039/c0jm04306k	Isothermal ionic conductivities for the C2H3N3–CH3SO3H system as a function of 1H-1,2,4-triazole content.
878	33	9	1	0		Isothermic Ionic Conductivity	S/cm	0.001301	200	Temperature	°C			10.1039/c0jm04306k	Isothermal ionic conductivities for the C2H3N3–CH3SO3H system as a function of 1H-1,2,4-triazole content.
879	33	9	0.05	0.95		Isothermic Ionic Conductivity	S/cm	0.122765	180	Temperature	°C			10.1039/c0jm04306k	Isothermal ionic conductivities for the C2H3N3–CH3SO3H system as a function of 1H-1,2,4-triazole content.
880	33	9	0.1	0.9		Isothermic Ionic Conductivity	S/cm	0.133942	180	Temperature	°C			10.1039/c0jm04306k	Isothermal ionic conductivities for the C2H3N3–CH3SO3H system as a function of 1H-1,2,4-triazole content.
881	33	9	0.2	0.8		Isothermic Ionic Conductivity	S/cm	0.1079	180	Temperature	°C			10.1039/c0jm04306k	Isothermal ionic conductivities for the C2H3N3–CH3SO3H system as a function of 1H-1,2,4-triazole content.
882	33	9	0.3	0.7		Isothermic Ionic Conductivity	S/cm	0.075277	180	Temperature	°C			10.1039/c0jm04306k	Isothermal ionic conductivities for the C2H3N3–CH3SO3H system as a function of 1H-1,2,4-triazole content.
883	33	9	0.4	0.6		Isothermic Ionic Conductivity	S/cm	0.053843	180	Temperature	°C			10.1039/c0jm04306k	Isothermal ionic conductivities for the C2H3N3–CH3SO3H system as a function of 1H-1,2,4-triazole content.
884	33	9	0.5	0.5		Isothermic Ionic Conductivity	S/cm	0.04591	180	Temperature	°C			10.1039/c0jm04306k	Isothermal ionic conductivities for the C2H3N3–CH3SO3H system as a function of 1H-1,2,4-triazole content.
885	33	9	0.6	0.4		Isothermic Ionic Conductivity	S/cm	0.071227	180	Temperature	°C			10.1039/c0jm04306k	Isothermal ionic conductivities for the C2H3N3–CH3SO3H system as a function of 1H-1,2,4-triazole content.
886	33	9	0.7	0.3		Isothermic Ionic Conductivity	S/cm	0.100494	180	Temperature	°C			10.1039/c0jm04306k	Isothermal ionic conductivities for the C2H3N3–CH3SO3H system as a function of 1H-1,2,4-triazole content.
887	33	9	0.75	0.25		Isothermic Ionic Conductivity	S/cm	0.106733	180	Temperature	°C			10.1039/c0jm04306k	Isothermal ionic conductivities for the C2H3N3–CH3SO3H system as a function of 1H-1,2,4-triazole content.
888	33	9	0.8	0.2		Isothermic Ionic Conductivity	S/cm	0.10935	180	Temperature	°C			10.1039/c0jm04306k	Isothermal ionic conductivities for the C2H3N3–CH3SO3H system as a function of 1H-1,2,4-triazole content.
889	33	9	0.9	0.1		Isothermic Ionic Conductivity	S/cm	0.098123	180	Temperature	°C			10.1039/c0jm04306k	Isothermal ionic conductivities for the C2H3N3–CH3SO3H system as a function of 1H-1,2,4-triazole content.
890	33	9	1	0		Isothermic Ionic Conductivity	S/cm	0.000643	180	Temperature	°C			10.1039/c0jm04306k	Isothermal ionic conductivities for the C2H3N3–CH3SO3H system as a function of 1H-1,2,4-triazole content.
891	33	9	0	1		Isothermic Ionic Conductivity	S/cm	0.044428	160	Temperature	°C			10.1039/c0jm04306k	Isothermal ionic conductivities for the C2H3N3–CH3SO3H system as a function of 1H-1,2,4-triazole content.
892	33	9	0.05	0.95		Isothermic Ionic Conductivity	S/cm	0.110254	160	Temperature	°C			10.1039/c0jm04306k	Isothermal ionic conductivities for the C2H3N3–CH3SO3H system as a function of 1H-1,2,4-triazole content.
893	33	9	0.1	0.9		Isothermic Ionic Conductivity	S/cm	0.118798	160	Temperature	°C			10.1039/c0jm04306k	Isothermal ionic conductivities for the C2H3N3–CH3SO3H system as a function of 1H-1,2,4-triazole content.
894	33	9	0.2	0.8		Isothermic Ionic Conductivity	S/cm	0.090782	160	Temperature	°C			10.1039/c0jm04306k	Isothermal ionic conductivities for the C2H3N3–CH3SO3H system as a function of 1H-1,2,4-triazole content.
895	33	9	0.3	0.7		Isothermic Ionic Conductivity	S/cm	0.060791	160	Temperature	°C			10.1039/c0jm04306k	Isothermal ionic conductivities for the C2H3N3–CH3SO3H system as a function of 1H-1,2,4-triazole content.
896	33	9	0.4	0.6		Isothermic Ionic Conductivity	S/cm	0.041334	160	Temperature	°C			10.1039/c0jm04306k	Isothermal ionic conductivities for the C2H3N3–CH3SO3H system as a function of 1H-1,2,4-triazole content.
897	33	9	0.5	0.5		Isothermic Ionic Conductivity	S/cm	0.033399	160	Temperature	°C			10.1039/c0jm04306k	Isothermal ionic conductivities for the C2H3N3–CH3SO3H system as a function of 1H-1,2,4-triazole content.
898	33	9	0.6	0.4		Isothermic Ionic Conductivity	S/cm	0.055753	160	Temperature	°C			10.1039/c0jm04306k	Isothermal ionic conductivities for the C2H3N3–CH3SO3H system as a function of 1H-1,2,4-triazole content.
899	33	9	0.7	0.3		Isothermic Ionic Conductivity	S/cm	0.081729	160	Temperature	°C			10.1039/c0jm04306k	Isothermal ionic conductivities for the C2H3N3–CH3SO3H system as a function of 1H-1,2,4-triazole content.
900	33	9	0.75	0.25		Isothermic Ionic Conductivity	S/cm	0.088626	160	Temperature	°C			10.1039/c0jm04306k	Isothermal ionic conductivities for the C2H3N3–CH3SO3H system as a function of 1H-1,2,4-triazole content.
901	33	9	0.8	0.2		Isothermic Ionic Conductivity	S/cm	0.092231	160	Temperature	°C			10.1039/c0jm04306k	Isothermal ionic conductivities for the C2H3N3–CH3SO3H system as a function of 1H-1,2,4-triazole content.
902	33	9	0.9	0.1		Isothermic Ionic Conductivity	S/cm	0.084296	160	Temperature	°C			10.1039/c0jm04306k	Isothermal ionic conductivities for the C2H3N3–CH3SO3H system as a function of 1H-1,2,4-triazole content.
903	33	9	1	0		Isothermic Ionic Conductivity	S/cm	0.000972	160	Temperature	°C			10.1039/c0jm04306k	Isothermal ionic conductivities for the C2H3N3–CH3SO3H system as a function of 1H-1,2,4-triazole content.
904	33	9	0	1		Isothermic Ionic Conductivity	S/cm	0.040806	140	Temperature	°C			10.1039/c0jm04306k	Isothermal ionic conductivities for the C2H3N3–CH3SO3H system as a function of 1H-1,2,4-triazole content.
905	33	9	0.05	0.95		Isothermic Ionic Conductivity	S/cm	0.097416	140	Temperature	°C			10.1039/c0jm04306k	Isothermal ionic conductivities for the C2H3N3–CH3SO3H system as a function of 1H-1,2,4-triazole content.
906	33	9	0.1	0.9		Isothermic Ionic Conductivity	S/cm	0.102995	140	Temperature	°C			10.1039/c0jm04306k	Isothermal ionic conductivities for the C2H3N3–CH3SO3H system as a function of 1H-1,2,4-triazole content.
907	33	9	0.2	0.8		Isothermic Ionic Conductivity	S/cm	0.074321	140	Temperature	°C			10.1039/c0jm04306k	Isothermal ionic conductivities for the C2H3N3–CH3SO3H system as a function of 1H-1,2,4-triazole content.
908	33	9	0.3	0.7		Isothermic Ionic Conductivity	S/cm	0.047951	140	Temperature	°C			10.1039/c0jm04306k	Isothermal ionic conductivities for the C2H3N3–CH3SO3H system as a function of 1H-1,2,4-triazole content.
909	33	9	0.4	0.6		Isothermic Ionic Conductivity	S/cm	0.030798	140	Temperature	°C			10.1039/c0jm04306k	Isothermal ionic conductivities for the C2H3N3–CH3SO3H system as a function of 1H-1,2,4-triazole content.
910	33	9	0.5	0.5		Isothermic Ionic Conductivity	S/cm	0.022535	140	Temperature	°C			10.1039/c0jm04306k	Isothermal ionic conductivities for the C2H3N3–CH3SO3H system as a function of 1H-1,2,4-triazole content.
911	33	9	0.6	0.4		Isothermic Ionic Conductivity	S/cm	0.041597	140	Temperature	°C			10.1039/c0jm04306k	Isothermal ionic conductivities for the C2H3N3–CH3SO3H system as a function of 1H-1,2,4-triazole content.
912	33	9	0.7	0.3		Isothermic Ionic Conductivity	S/cm	0.063622	140	Temperature	°C			10.1039/c0jm04306k	Isothermal ionic conductivities for the C2H3N3–CH3SO3H system as a function of 1H-1,2,4-triazole content.
913	33	9	0.75	0.25		Isothermic Ionic Conductivity	S/cm	0.070189	140	Temperature	°C			10.1039/c0jm04306k	Isothermal ionic conductivities for the C2H3N3–CH3SO3H system as a function of 1H-1,2,4-triazole content.
914	33	9	0.8	0.2		Isothermic Ionic Conductivity	S/cm	0.074453	140	Temperature	°C			10.1039/c0jm04306k	Isothermal ionic conductivities for the C2H3N3–CH3SO3H system as a function of 1H-1,2,4-triazole content.
915	33	9	0.9	0.1		Isothermic Ionic Conductivity	S/cm	0.069152	140	Temperature	°C			10.1039/c0jm04306k	Isothermal ionic conductivities for the C2H3N3–CH3SO3H system as a function of 1H-1,2,4-triazole content.
916	33	9	1	0		Isothermic Ionic Conductivity	S/cm	0.0013	140	Temperature	°C			10.1039/c0jm04306k	Isothermal ionic conductivities for the C2H3N3–CH3SO3H system as a function of 1H-1,2,4-triazole content.
917	33	36	8	1	8:1	Proton Conductivity	S/cm	0.00516462	2.33475	1000/T	1000/K			10.1021/cm0515092
918	33	36	8	1	8:1	Proton Conductivity	S/cm	0.00474099	2.39033	1000/T	1000/K			10.1021/cm0515092
919	33	36	8	1	8:1	Proton Conductivity	S/cm	0.00382778	2.45062	1000/T	1000/K			10.1021/cm0515092
920	33	36	8	1	8:1	Proton Conductivity	S/cm	0.00291907	2.54295	1000/T	1000/K			10.1021/cm0515092
921	33	36	8	1	8:1	Proton Conductivity	S/cm	0.00174675	2.60984	1000/T	1000/K			10.1021/cm0515092
922	33	36	8	1	8:1	Proton Conductivity	S/cm	0.00167358	2.64564	1000/T	1000/K			10.1021/cm0515092
923	33	36	8	1	8:1	Proton Conductivity	S/cm	0.00147194	2.68049	1000/T	1000/K			10.1021/cm0515092
924	33	36	8	1	8:1	Proton Conductivity	S/cm	0.00109094	2.71724	1000/T	1000/K			10.1021/cm0515092
925	33	36	8	1	8:1	Proton Conductivity	S/cm	0.000681349	2.75304	1000/T	1000/K			10.1021/cm0515092
926	33	36	8	1	8:1	Proton Conductivity	S/cm	0.000233752	2.83123	1000/T	1000/K			10.1021/cm0515092
927	33	36	8	1	8:1	Proton Conductivity	S/cm	4.86768e-05	2.91413	1000/T	1000/K			10.1021/cm0515092
928	33	36	8	1	8:1	Proton Conductivity	S/cm	5.9797e-06	3.09596	1000/T	1000/K			10.1021/cm0515092
929	33	36	8	1	8:1	Proton Conductivity	S/cm	3.10253e-06	3.19582	1000/T	1000/K			10.1021/cm0515092
930	33	36	8	1	8:1	Proton Conductivity	S/cm	1.56446e-06	3.35597	1000/T	1000/K			10.1021/cm0515092
931	33	36	6	1	6:1	Proton Conductivity	S/cm	0.002291	2.36301	1000/T	1000/K			10.1021/cm0515092
932	33	36	6	1	6:1	Proton Conductivity	S/cm	0.001451	2.44968	1000/T	1000/K			10.1021/cm0515092
933	33	36	6	1	6:1	Proton Conductivity	S/cm	0.00103	2.51186	1000/T	1000/K			10.1021/cm0515092
934	33	36	6	1	6:1	Proton Conductivity	S/cm	0.000906	2.54389	1000/T	1000/K			10.1021/cm0515092
935	33	36	6	1	6:1	Proton Conductivity	S/cm	0.000672	2.57592	1000/T	1000/K			10.1021/cm0515092
936	33	36	6	1	6:1	Proton Conductivity	S/cm	0.000127	2.71629	1000/T	1000/K			10.1021/cm0515092
937	33	36	6	1	6:1	Proton Conductivity	S/cm	6.51e-06	2.91507	1000/T	1000/K			10.1021/cm0515092
938	33	36	6	1	6:1	Proton Conductivity	S/cm	1.28e-06	3.04791	1000/T	1000/K			10.1021/cm0515092
939	33	36	6	1	6:1	Proton Conductivity	S/cm	4.89e-08	3.35597	1000/T	1000/K			10.1021/cm0515092
940	33	36	4	1	4:1	Proton Conductivity	S/cm	8.49e-05	2.36207	1000/T	1000/K			10.1021/cm0515092
941	33	36	4	1	4:1	Proton Conductivity	S/cm	3.99e-05	2.45062	1000/T	1000/K			10.1021/cm0515092
942	33	36	4	1	4:1	Proton Conductivity	S/cm	1.07e-05	2.54389	1000/T	1000/K			10.1021/cm0515092
943	33	36	4	1	4:1	Proton Conductivity	S/cm	2.23e-06	2.68049	1000/T	1000/K			10.1021/cm0515092
944	33	36	4	1	4:1	Proton Conductivity	S/cm	1.19e-06	2.7389	1000/T	1000/K			10.1021/cm0515092
945	33	36	4	1	4:1	Proton Conductivity	S/cm	5.64e-08	2.91507	1000/T	1000/K			10.1021/cm0515092
946	33	36	1	0	1:0	Proton Conductivity	S/cm	0.002043	2.49302	1000/T	1000/K			10.1021/cm0515092
947	33	36	1	0	1:0	Proton Conductivity	S/cm	0.00124	2.54295	1000/T	1000/K			10.1021/cm0515092
948	33	36	1	0	1:0	Proton Conductivity	S/cm	0.000148	2.57686	1000/T	1000/K			10.1021/cm0515092
949	33	36	1	0	1:0	Proton Conductivity	S/cm	4.73e-05	2.61078	1000/T	1000/K			10.1021/cm0515092
950	33	36	1	0	1:0	Proton Conductivity	S/cm	7.41e-06	2.75492	1000/T	1000/K			10.1021/cm0515092
951	19	32	0.4	0.6		Ionic Conductivity	S/cm	0.016558	120	Temperature	°C			10.1021/jp022347p
952	19	32	0.5	0.5		Ionic Conductivity	S/cm	0.023706	120	Temperature	°C			10.1021/jp022347p
953	19	32	0.6	0.4		Ionic Conductivity	S/cm	0.032617	120	Temperature	°C			10.1021/jp022347p
954	19	32	0.7	0.3		Ionic Conductivity	S/cm	0.039648	120	Temperature	°C			10.1021/jp022347p
955	19	32	0.75	0.25		Ionic Conductivity	S/cm	0.047921	120	Temperature	°C			10.1021/jp022347p
956	19	32	0.8	0.2		Ionic Conductivity	S/cm	0.060773	120	Temperature	°C			10.1021/jp022347p
957	19	32	0.85	0.15		Ionic Conductivity	S/cm	0.071041	120	Temperature	°C			10.1021/jp022347p
958	19	32	0.9	0.1		Ionic Conductivity	S/cm	0.086243	120	Temperature	°C			10.1021/jp022347p
959	19	32	1	0		Ionic Conductivity	S/cm	0.003842	120	Temperature	°C			10.1021/jp022347p
960	19	32	0.4	0.6		Ionic Conductivity	S/cm	0.011743	100	Temperature	°C			10.1021/jp022347p
961	19	32	0.5	0.5		Ionic Conductivity	S/cm	0.01619	100	Temperature	°C			10.1021/jp022347p
962	19	32	0.6	0.4		Ionic Conductivity	S/cm	0.022282	100	Temperature	°C			10.1021/jp022347p
963	19	32	0.7	0.3		Ionic Conductivity	S/cm	0.030781	100	Temperature	°C			10.1021/jp022347p
964	19	32	0.75	0.25		Ionic Conductivity	S/cm	0.035237	100	Temperature	°C			10.1021/jp022347p
965	19	32	0.8	0.2		Ionic Conductivity	S/cm	0.045447	100	Temperature	°C			10.1021/jp022347p
966	19	32	0.85	0.15		Ionic Conductivity	S/cm	0.055656	100	Temperature	°C			10.1021/jp022347p
967	19	32	0.9	0.1		Ionic Conductivity	S/cm	0.064633	100	Temperature	°C			10.1021/jp022347p
968	19	32	1	0		Ionic Conductivity	S/cm	0.003665	100	Temperature	°C			10.1021/jp022347p
969	19	32	0.15	0.85		Ionic Conductivity	S/cm	0.003442	80	Temperature	°C			10.1021/jp022347p
970	19	32	0.2	0.8		Ionic Conductivity	S/cm	0.003728	80	Temperature	°C			10.1021/jp022347p
971	19	32	0.25	0.75		Ionic Conductivity	S/cm	0.004425	80	Temperature	°C			10.1021/jp022347p
972	19	32	0.3	0.7		Ionic Conductivity	S/cm	0.004065	80	Temperature	°C			10.1021/jp022347p
973	19	32	0.4	0.6		Ionic Conductivity	S/cm	0.007221	80	Temperature	°C			10.1021/jp022347p
974	19	32	0.5	0.5		Ionic Conductivity	S/cm	0.010436	80	Temperature	°C			10.1021/jp022347p
975	19	32	0.6	0.4		Ionic Conductivity	S/cm	0.015647	80	Temperature	°C			10.1021/jp022347p
976	19	32	0.7	0.3		Ionic Conductivity	S/cm	0.02121	80	Temperature	°C			10.1021/jp022347p
977	19	32	0.75	0.25		Ionic Conductivity	S/cm	0.024726	80	Temperature	°C			10.1021/jp022347p
978	19	32	0.8	0.2		Ionic Conductivity	S/cm	0.031001	80	Temperature	°C			10.1021/jp022347p
979	19	32	0.85	0.15		Ionic Conductivity	S/cm	0.040565	80	Temperature	°C			10.1021/jp022347p
980	19	32	0.9	0.1		Ionic Conductivity	S/cm	0.047487	80	Temperature	°C			10.1021/jp022347p
981	19	32	0.1	0.9		Ionic Conductivity	S/cm	0.001747	60	Temperature	°C			10.1021/jp022347p
982	19	32	0.15	0.85		Ionic Conductivity	S/cm	0.002092	60	Temperature	°C			10.1021/jp022347p
983	19	32	0.2	0.8		Ionic Conductivity	S/cm	0.002084	60	Temperature	°C			10.1021/jp022347p
984	19	32	0.25	0.75		Ionic Conductivity	S/cm	0.002488	60	Temperature	°C			10.1021/jp022347p
985	19	32	0.3	0.7		Ionic Conductivity	S/cm	0.002715	60	Temperature	°C			10.1021/jp022347p
986	19	32	0.4	0.6		Ionic Conductivity	S/cm	0.003639	60	Temperature	°C			10.1021/jp022347p
987	19	32	0.6	0.4		Ionic Conductivity	S/cm	0.009246	60	Temperature	°C			10.1021/jp022347p
988	19	32	0.7	0.3		Ionic Conductivity	S/cm	0.013223	60	Temperature	°C			10.1021/jp022347p
989	19	32	0.75	0.25		Ionic Conductivity	S/cm	0.015389	60	Temperature	°C			10.1021/jp022347p
990	19	32	0.8	0.2		Ionic Conductivity	S/cm	0.020255	60	Temperature	°C			10.1021/jp022347p
991	19	32	0.85	0.15		Ionic Conductivity	S/cm	0.026765	60	Temperature	°C			10.1021/jp022347p
992	19	32	0.9	0.1		Ionic Conductivity	S/cm	0.012077	60	Temperature	°C			10.1021/jp022347p
993	19	32	0.1	0.9		Ionic Conductivity	S/cm	0.000455	40	Temperature	°C			10.1021/jp022347p
994	19	32	0.15	0.85		Ionic Conductivity	S/cm	0.000917	40	Temperature	°C			10.1021/jp022347p
995	19	32	0.2	0.8		Ionic Conductivity	S/cm	0.00091	40	Temperature	°C			10.1021/jp022347p
996	19	32	0.25	0.75		Ionic Conductivity	S/cm	0.001254	40	Temperature	°C			10.1021/jp022347p
997	19	32	0.3	0.7		Ionic Conductivity	S/cm	0.001247	40	Temperature	°C			10.1021/jp022347p
998	19	32	0.4	0.6		Ionic Conductivity	S/cm	0.000762	40	Temperature	°C			10.1021/jp022347p
999	19	32	0.7	0.3		Ionic Conductivity	S/cm	0.007175	40	Temperature	°C			10.1021/jp022347p
1000	19	32	0.75	0.25		Ionic Conductivity	S/cm	0.008108	40	Temperature	°C			10.1021/jp022347p
1001	19	32	0.8	0.2		Ionic Conductivity	S/cm	0.011036	40	Temperature	°C			10.1021/jp022347p
1002	19	32	0.85	0.15		Ionic Conductivity	S/cm	0.009912	40	Temperature	°C			10.1021/jp022347p
1003	19	32	0.9	0.1		Ionic Conductivity	S/cm	0.003915	40	Temperature	°C			10.1021/jp022347p
1004	19	32	1	0		Conductivity	log(S/cm)	-2.30448	2.48048	1000/T	1000/K			10.1021/jp022347p
1005	19	32	1	0		Conductivity	log(S/cm)	-2.34209	2.54456	1000/T	1000/K			10.1021/jp022347p
1006	19	32	1	0		Conductivity	log(S/cm)	-2.38388	2.61013	1000/T	1000/K			10.1021/jp022347p
1007	19	32	1	0		Conductivity	log(S/cm)	-2.43821	2.68167	1000/T	1000/K			10.1021/jp022347p
1008	19	32	1	0		Conductivity	log(S/cm)	-2.48418	2.7532	1000/T	1000/K			10.1021/jp022347p
1009	19	32	0.9	0.1		Conductivity	log(S/cm)	-1.01731	2.48197	1000/T	1000/K			10.1021/jp022347p
1010	19	32	0.9	0.1		Conductivity	log(S/cm)	-1.06746	2.54456	1000/T	1000/K			10.1021/jp022347p
1011	19	32	0.9	0.1		Conductivity	log(S/cm)	-1.12597	2.61162	1000/T	1000/K			10.1021/jp022347p
1012	19	32	0.9	0.1		Conductivity	log(S/cm)	-1.18866	2.68018	1000/T	1000/K			10.1021/jp022347p
1013	19	32	0.9	0.1		Conductivity	log(S/cm)	-1.25134	2.75618	1000/T	1000/K			10.1021/jp022347p
1014	19	32	0.9	0.1		Conductivity	log(S/cm)	-1.32657	2.83368	1000/T	1000/K			10.1021/jp022347p
1015	19	32	0.9	0.1		Conductivity	log(S/cm)	-1.59403	2.91416	1000/T	1000/K			10.1021/jp022347p
1016	19	32	0.9	0.1		Conductivity	log(S/cm)	-1.90746	3.00209	1000/T	1000/K			10.1021/jp022347p
1017	19	32	0.9	0.1		Conductivity	log(S/cm)	-2.15403	3.09747	1000/T	1000/K			10.1021/jp022347p
1018	19	32	0.9	0.1		Conductivity	log(S/cm)	-2.39642	3.19285	1000/T	1000/K			10.1021/jp022347p
1019	19	32	0.9	0.1		Conductivity	log(S/cm)	-2.64299	3.30015	1000/T	1000/K			10.1021/jp022347p
1020	19	32	0.85	0.15		Conductivity	log(S/cm)	-1.09672	2.48048	1000/T	1000/K			10.1021/jp022347p
1021	19	32	0.85	0.15		Conductivity	log(S/cm)	-1.14689	2.54339	1000/T	1000/K			10.1021/jp022347p
1022	19	32	0.85	0.15		Conductivity	log(S/cm)	-1.19691	2.61092	1000/T	1000/K			10.1021/jp022347p
1023	19	32	0.85	0.15		Conductivity	log(S/cm)	-1.25088	2.67938	1000/T	1000/K			10.1021/jp022347p
1024	19	32	0.85	0.15		Conductivity	log(S/cm)	-1.31406	2.75488	1000/T	1000/K			10.1021/jp022347p
1025	19	32	0.85	0.15		Conductivity	log(S/cm)	-1.3891	2.83179	1000/T	1000/K			10.1021/jp022347p
1026	19	32	0.85	0.15		Conductivity	log(S/cm)	-1.47071	2.91386	1000/T	1000/K			10.1021/jp022347p
1027	19	32	0.85	0.15		Conductivity	log(S/cm)	-1.57075	3.00249	1000/T	1000/K			10.1021/jp022347p
1028	19	32	0.85	0.15		Conductivity	log(S/cm)	-1.73529	3.09393	1000/T	1000/K			10.1021/jp022347p
1029	19	32	0.85	0.15		Conductivity	log(S/cm)	-1.99987	3.19288	1000/T	1000/K			10.1021/jp022347p
1030	19	32	0.85	0.15		Conductivity	log(S/cm)	-2.25655	3.29699	1000/T	1000/K			10.1021/jp022347p
1031	19	32	0.8	0.2		Conductivity	log(S/cm)	-1.16532	2.48055	1000/T	1000/K			10.1021/jp022347p
1032	19	32	0.8	0.2		Conductivity	log(S/cm)	-1.21929	2.54432	1000/T	1000/K			10.1021/jp022347p
1033	19	32	0.8	0.2		Conductivity	log(S/cm)	-1.28116	2.60998	1000/T	1000/K			10.1021/jp022347p
1034	19	32	0.8	0.2		Conductivity	log(S/cm)	-1.34566	2.68126	1000/T	1000/K			10.1021/jp022347p
1035	19	32	0.8	0.2		Conductivity	log(S/cm)	-1.41937	2.75301	1000/T	1000/K			10.1021/jp022347p
1036	19	32	0.8	0.2		Conductivity	log(S/cm)	-1.51151	2.83132	1000/T	1000/K			10.1021/jp022347p
1037	19	32	0.8	0.2		Conductivity	log(S/cm)	-1.59707	2.9148	1000/T	1000/K			10.1021/jp022347p
1038	19	32	0.8	0.2		Conductivity	log(S/cm)	-1.69317	3.00155	1000/T	1000/K			10.1021/jp022347p
1039	19	32	0.8	0.2		Conductivity	log(S/cm)	-1.81558	3.0944	1000/T	1000/K			10.1021/jp022347p
1040	19	32	0.8	0.2		Conductivity	log(S/cm)	-1.9459	3.19195	1000/T	1000/K			10.1021/jp022347p
1041	19	32	0.8	0.2		Conductivity	log(S/cm)	-2.08675	3.2984	1000/T	1000/K			10.1021/jp022347p
1042	19	32	0.75	0.25		Conductivity	log(S/cm)	-1.32065	2.54479	1000/T	1000/K			10.1021/jp022347p
1043	19	32	0.75	0.25		Conductivity	log(S/cm)	-1.37462	2.61045	1000/T	1000/K			10.1021/jp022347p
1044	19	32	0.75	0.25		Conductivity	log(S/cm)	-1.45228	2.68079	1000/T	1000/K			10.1021/jp022347p
1045	19	32	0.75	0.25		Conductivity	log(S/cm)	-1.52468	2.75348	1000/T	1000/K			10.1021/jp022347p
1046	19	32	0.75	0.25		Conductivity	log(S/cm)	-1.60497	2.83226	1000/T	1000/K			10.1021/jp022347p
1047	19	32	0.75	0.25		Conductivity	log(S/cm)	-1.70106	2.91339	1000/T	1000/K			10.1021/jp022347p
1048	19	32	0.75	0.25		Conductivity	log(S/cm)	-1.809	3.00296	1000/T	1000/K			10.1021/jp022347p
1049	19	32	0.75	0.25		Conductivity	log(S/cm)	-1.92615	3.0944	1000/T	1000/K			10.1021/jp022347p
1050	19	32	0.75	0.25		Conductivity	log(S/cm)	-2.07095	3.19241	1000/T	1000/K			10.1021/jp022347p
1051	19	32	0.75	0.25		Conductivity	log(S/cm)	-2.21838	3.29793	1000/T	1000/K			10.1021/jp022347p
1052	19	32	0.7	0.3		Conductivity	log(S/cm)	-1.37988	2.47961	1000/T	1000/K			10.1021/jp022347p
1053	19	32	0.7	0.3		Conductivity	log(S/cm)	-1.40094	2.54339	1000/T	1000/K			10.1021/jp022347p
1054	19	32	0.7	0.3		Conductivity	log(S/cm)	-1.44306	2.61138	1000/T	1000/K			10.1021/jp022347p
1055	19	32	0.7	0.3		Conductivity	log(S/cm)	-1.50888	2.67751	1000/T	1000/K			10.1021/jp022347p
1056	19	32	0.7	0.3		Conductivity	log(S/cm)	-1.58786	2.75301	1000/T	1000/K			10.1021/jp022347p
1057	19	32	0.7	0.3		Conductivity	log(S/cm)	-1.66552	2.83132	1000/T	1000/K			10.1021/jp022347p
1058	19	32	0.7	0.3		Conductivity	log(S/cm)	-1.76293	2.91386	1000/T	1000/K			10.1021/jp022347p
1059	19	32	0.7	0.3		Conductivity	log(S/cm)	-1.86692	3.00249	1000/T	1000/K			10.1021/jp022347p
1060	19	32	0.7	0.3		Conductivity	log(S/cm)	-1.98802	3.0944	1000/T	1000/K			10.1021/jp022347p
1061	19	32	0.7	0.3		Conductivity	log(S/cm)	-2.14335	3.19241	1000/T	1000/K			10.1021/jp022347p
1062	19	32	0.7	0.3		Conductivity	log(S/cm)	-2.29078	3.2984	1000/T	1000/K			10.1021/jp022347p
1063	19	32	0.6	0.4		Conductivity	log(S/cm)	-1.42464	2.47961	1000/T	1000/K			10.1021/jp022347p
1064	19	32	0.6	0.4		Conductivity	log(S/cm)	-1.48519	2.54339	1000/T	1000/K			10.1021/jp022347p
1065	19	32	0.6	0.4		Conductivity	log(S/cm)	-1.54969	2.61185	1000/T	1000/K			10.1021/jp022347p
1066	19	32	0.6	0.4		Conductivity	log(S/cm)	-1.64709	2.68032	1000/T	1000/K			10.1021/jp022347p
1067	19	32	0.6	0.4		Conductivity	log(S/cm)	-1.70896	2.75395	1000/T	1000/K			10.1021/jp022347p
1068	19	32	0.6	0.4		Conductivity	log(S/cm)	-1.80242	2.83226	1000/T	1000/K			10.1021/jp022347p
1069	19	32	0.6	0.4		Conductivity	log(S/cm)	-1.91036	2.91339	1000/T	1000/K			10.1021/jp022347p
1070	19	32	0.6	0.4		Conductivity	log(S/cm)	-2.02356	3.00249	1000/T	1000/K			10.1021/jp022347p
1071	19	32	0.6	0.4		Conductivity	log(S/cm)	-2.15388	3.09253	1000/T	1000/K			10.1021/jp022347p
1072	19	32	0.6	0.4		Conductivity	log(S/cm)	-2.45532	3.19148	1000/T	1000/K			10.1021/jp022347p
1073	19	32	0.6	0.4		Conductivity	log(S/cm)	-2.95289	3.29793	1000/T	1000/K			10.1021/jp022347p
1074	19	32	0.5	0.5		Conductivity	log(S/cm)	-1.56548	2.48055	1000/T	1000/K			10.1021/jp022347p
1075	19	32	0.5	0.5		Conductivity	log(S/cm)	-1.6234	2.54339	1000/T	1000/K			10.1021/jp022347p
1076	19	32	0.5	0.5		Conductivity	log(S/cm)	-1.69843	2.60998	1000/T	1000/K			10.1021/jp022347p
1077	19	32	0.5	0.5		Conductivity	log(S/cm)	-1.78662	2.67985	1000/T	1000/K			10.1021/jp022347p
1078	19	32	0.5	0.5		Conductivity	log(S/cm)	-1.8735	2.75348	1000/T	1000/K			10.1021/jp022347p
1079	19	32	0.5	0.5		Conductivity	log(S/cm)	-1.97617	2.83226	1000/T	1000/K			10.1021/jp022347p
1080	19	32	0.4	0.6		Conductivity	log(S/cm)	-1.77873	2.54292	1000/T	1000/K			10.1021/jp022347p
1081	19	32	0.4	0.6		Conductivity	log(S/cm)	-1.84191	2.60998	1000/T	1000/K			10.1021/jp022347p
1082	19	32	0.4	0.6		Conductivity	log(S/cm)	-1.92221	2.68032	1000/T	1000/K			10.1021/jp022347p
1083	19	32	0.4	0.6		Conductivity	log(S/cm)	-2.01961	2.75395	1000/T	1000/K			10.1021/jp022347p
1084	19	32	0.4	0.6		Conductivity	log(S/cm)	-2.13677	2.83132	1000/T	1000/K			10.1021/jp022347p
1085	19	32	0.4	0.6		Conductivity	log(S/cm)	-2.23681	2.91386	1000/T	1000/K			10.1021/jp022347p
1086	19	32	0.4	0.6		Conductivity	log(S/cm)	-2.42636	3.00249	1000/T	1000/K			10.1021/jp022347p
1087	19	32	0.4	0.6		Conductivity	log(S/cm)	-2.66988	3.09628	1000/T	1000/K			10.1021/jp022347p
1088	19	32	0.4	0.6		Conductivity	log(S/cm)	-3.05951	3.19195	1000/T	1000/K			10.1021/jp022347p
1089	19	32	0.4	0.6		Conductivity	log(S/cm)	-3.45177	3.29793	1000/T	1000/K			10.1021/jp022347p
1090	19	32	0.3	0.7		Conductivity	log(S/cm)	-2.37634	2.83179	1000/T	1000/K			10.1021/jp022347p
1091	19	32	0.3	0.7		Conductivity	log(S/cm)	-2.44873	2.91292	1000/T	1000/K			10.1021/jp022347p
1092	19	32	0.3	0.7		Conductivity	log(S/cm)	-2.55009	3.00155	1000/T	1000/K			10.1021/jp022347p
1093	19	32	0.3	0.7		Conductivity	log(S/cm)	-2.68172	3.09393	1000/T	1000/K			10.1021/jp022347p
1094	19	32	0.3	0.7		Conductivity	log(S/cm)	-2.85285	3.19288	1000/T	1000/K			10.1021/jp022347p
1095	19	32	0.3	0.7		Conductivity	log(S/cm)	-3.05293	3.2984	1000/T	1000/K			10.1021/jp022347p
1096	19	32	0.25	0.75		Conductivity	log(S/cm)	-2.34343	2.83226	1000/T	1000/K			10.1021/jp022347p
1097	19	32	0.25	0.75		Conductivity	log(S/cm)	-2.44347	2.91386	1000/T	1000/K			10.1021/jp022347p
1098	19	32	0.25	0.75		Conductivity	log(S/cm)	-2.59221	3.00061	1000/T	1000/K			10.1021/jp022347p
1099	19	32	0.25	0.75		Conductivity	log(S/cm)	-2.72648	3.09393	1000/T	1000/K			10.1021/jp022347p
1100	19	32	0.25	0.75		Conductivity	log(S/cm)	-2.89365	3.19241	1000/T	1000/K			10.1021/jp022347p
1101	19	32	0.25	0.75		Conductivity	log(S/cm)	-3.0911	3.29793	1000/T	1000/K			10.1021/jp022347p
1102	19	32	0.2	0.8		Conductivity	log(S/cm)	-2.43689	2.83085	1000/T	1000/K			10.1021/jp022347p
1103	19	32	0.2	0.8		Conductivity	log(S/cm)	-2.53693	2.91433	1000/T	1000/K			10.1021/jp022347p
1104	19	32	0.2	0.8		Conductivity	log(S/cm)	-2.65408	3.00155	1000/T	1000/K			10.1021/jp022347p
1105	19	32	0.2	0.8		Conductivity	log(S/cm)	-2.79493	3.09347	1000/T	1000/K			10.1021/jp022347p
1106	19	32	0.2	0.8		Conductivity	log(S/cm)	-2.95815	3.19241	1000/T	1000/K			10.1021/jp022347p
1107	19	32	0.2	0.8		Conductivity	log(S/cm)	-3.14902	3.29887	1000/T	1000/K			10.1021/jp022347p
1108	19	32	0.15	0.85		Conductivity	log(S/cm)	-2.48164	2.83226	1000/T	1000/K			10.1021/jp022347p
1109	19	32	0.15	0.85		Conductivity	log(S/cm)	-2.57905	2.91339	1000/T	1000/K			10.1021/jp022347p
1110	19	32	0.15	0.85		Conductivity	log(S/cm)	-2.70278	3.00155	1000/T	1000/K			10.1021/jp022347p
1111	19	32	0.15	0.85		Conductivity	log(S/cm)	-2.81862	3.0944	1000/T	1000/K			10.1021/jp022347p
1112	19	32	0.15	0.85		Conductivity	log(S/cm)	-2.99896	3.19288	1000/T	1000/K			10.1021/jp022347p
1113	19	32	0.15	0.85		Conductivity	log(S/cm)	-3.42545	3.29793	1000/T	1000/K			10.1021/jp022347p
1114	19	32	0.1	0.9		Conductivity	log(S/cm)	-2.74622	3.00155	1000/T	1000/K			10.1021/jp022347p
1115	19	32	0.1	0.9		Conductivity	log(S/cm)	-2.86338	3.09487	1000/T	1000/K			10.1021/jp022347p
1116	19	32	0.1	0.9		Conductivity	log(S/cm)	-3.15823	3.19429	1000/T	1000/K			10.1021/jp022347p
1117	26	-1				Proton Conductivity	S/cm	0.000371	2.83162	1000/T	1000/K			10.1149/1.3503598
1118	26	-1				Proton Conductivity	S/cm	0.000644	3.00263	1000/T	1000/K			10.1149/1.3503598
1119	26	-1				Proton Conductivity	S/cm	0.000552	3.19377	1000/T	1000/K			10.1149/1.3503598
1120	26	-1				Proton Conductivity	S/cm	0.000332	3.44694	1000/T	1000/K			10.1149/1.3503598
1121	37	8	100	0		Conductivity	S/cm	0.000402	2.7546	1000/T	1000/K			10.1016/j.polymer.2019.121583	dry conditions
1122	37	8	100	0		Conductivity	S/cm	0.000237	2.83218	1000/T	1000/K			10.1016/j.polymer.2019.121583	dry conditions
1123	37	8	100	0		Conductivity	S/cm	0.000191	2.91494	1000/T	1000/K			10.1016/j.polymer.2019.121583	dry conditions
1124	37	8	100	0		Conductivity	S/cm	0.00013	3.0046	1000/T	1000/K			10.1016/j.polymer.2019.121583	dry conditions
1125	37	8	100	0		Conductivity	S/cm	7.37e-05	3.09655	1000/T	1000/K			10.1016/j.polymer.2019.121583	dry conditions
1126	37	8	100	0		Conductivity	S/cm	4.74e-05	3.19598	1000/T	1000/K			10.1016/j.polymer.2019.121583	dry conditions
1127	38	-1				DC Conductivity	log(S/cm)	-9.65563	2.75523	1000/T	1000/K			10.1016/j.electacta.2011.04.108
1128	38	-1				DC Conductivity	log(S/cm)	-9.98458	2.83365	1000/T	1000/K			10.1016/j.electacta.2011.04.108
1129	38	-1				DC Conductivity	log(S/cm)	-10.3318	2.91628	1000/T	1000/K			10.1016/j.electacta.2011.04.108
1130	38	-1				DC Conductivity	log(S/cm)	-10.7519	3.0017	1000/T	1000/K			10.1016/j.electacta.2011.04.108
1131	38	-1				DC Conductivity	log(S/cm)	-11.1722	3.09693	1000/T	1000/K			10.1016/j.electacta.2011.04.108
1132	38	-1				DC Conductivity	log(S/cm)	-11.7018	3.19634	1000/T	1000/K			10.1016/j.electacta.2011.04.108
1133	38	-1				DC Conductivity	log(S/cm)	-12.1222	3.30138	1000/T	1000/K			10.1016/j.electacta.2011.04.108
1134	38	-1				DC Conductivity	log(S/cm)	-12.4334	3.41205	1000/T	1000/K			10.1016/j.electacta.2011.04.108
1135	1	33	1.5	1	1.5:1	Proton Conductivity	log(S/cm)	-3.47479	2.36661	1000/T	1000/K			10.1002/pi.2335
1136	1	33	1.5	1	1.5:1	Proton Conductivity	log(S/cm)	-3.61663	2.42359	1000/T	1000/K			10.1002/pi.2335
1137	1	33	1.5	1	1.5:1	Proton Conductivity	log(S/cm)	-3.85369	2.48448	1000/T	1000/K			10.1002/pi.2335
1138	1	33	1.5	1	1.5:1	Proton Conductivity	log(S/cm)	-4.05891	2.5493	1000/T	1000/K			10.1002/pi.2335
1139	1	33	1.5	1	1.5:1	Proton Conductivity	log(S/cm)	-4.37533	2.61411	1000/T	1000/K			10.1002/pi.2335
1140	1	33	1.5	1	1.5:1	Proton Conductivity	log(S/cm)	-4.77109	2.68283	1000/T	1000/K			10.1002/pi.2335
1141	1	33	1.5	1	1.5:1	Proton Conductivity	log(S/cm)	-5.21431	2.76137	1000/T	1000/K			10.1002/pi.2335
1142	1	33	1.5	1	1.5:1	Proton Conductivity	log(S/cm)	-5.70534	2.83204	1000/T	1000/K			10.1002/pi.2335
1143	1	33	1.5	1	1.5:1	Proton Conductivity	log(S/cm)	-6.3231	2.92038	1000/T	1000/K			10.1002/pi.2335
1144	1	33	1.5	1	1.5:1	Proton Conductivity	log(S/cm)	-6.98856	3.00674	1000/T	1000/K			10.1002/pi.2335
1145	1	33	1.5	1	1.5:1	Proton Conductivity	log(S/cm)	-7.78102	3.09701	1000/T	1000/K			10.1002/pi.2335
1146	1	33	1.5	1	1.5:1	Proton Conductivity	log(S/cm)	-8.73213	3.19708	1000/T	1000/K			10.1002/pi.2335
1147	1	33	1.5	1	1.5:1	Proton Conductivity	log(S/cm)	-9.7149	3.30304	1000/T	1000/K			10.1002/pi.2335
1148	1	33	1.5	1	1.5:1	Proton Conductivity	log(S/cm)	-10.7134	3.41489	1000/T	1000/K			10.1002/pi.2335
1149	33	42	1	1		Ionic Conductivity	S/cm	3.41e-10	65.1798	Temperature	°C			10.1039/c4ee02280g	unknown ratio; solid state (pellet)
1150	33	42	1	1		Ionic Conductivity	S/cm	1.36e-09	70.0235	Temperature	°C			10.1039/c4ee02280g	unknown ratio; solid state (pellet)
1151	33	42	1	1		Ionic Conductivity	S/cm	3.47e-09	74.8709	Temperature	°C			10.1039/c4ee02280g	unknown ratio; solid state (pellet)
1152	33	42	1	1		Ionic Conductivity	S/cm	1.63e-08	80.2155	Temperature	°C			10.1039/c4ee02280g	unknown ratio; solid state (pellet)
1153	33	42	1	1		Ionic Conductivity	S/cm	4.73e-08	85.0618	Temperature	°C			10.1039/c4ee02280g	unknown ratio; solid state (pellet)
1154	33	42	1	1		Ionic Conductivity	S/cm	9.62e-08	90.0784	Temperature	°C			10.1039/c4ee02280g	unknown ratio; solid state (pellet)
1155	33	42	1	1		Ionic Conductivity	S/cm	1.51e-07	95.0971	Temperature	°C			10.1039/c4ee02280g	unknown ratio; solid state (pellet)
1156	33	42	1	1		Ionic Conductivity	S/cm	2.7e-07	100.115	Temperature	°C			10.1039/c4ee02280g	unknown ratio; solid state (pellet)
1157	33	42	1	1		Ionic Conductivity	S/cm	3.38e-07	105.135	Temperature	°C			10.1039/c4ee02280g	unknown ratio; solid state (pellet)
1158	33	42	1	1		Ionic Conductivity	S/cm	3.72e-07	110.157	Temperature	°C			10.1039/c4ee02280g	unknown ratio; solid state (pellet)
1159	33	42	1	1		Ionic Conductivity	S/cm	4.51e-07	115.01	Temperature	°C			10.1039/c4ee02280g	unknown ratio; solid state (pellet)
1160	33	42	1	1		Ionic Conductivity	S/cm	4.96e-07	120.032	Temperature	°C			10.1039/c4ee02280g	unknown ratio; solid state (pellet)
1161	33	42	1	1		Ionic Conductivity	S/cm	5.46e-07	125.053	Temperature	°C			10.1039/c4ee02280g	unknown ratio; solid state (pellet)
1162	33	42	1	1		Ionic Conductivity	S/cm	6.41e-07	130.242	Temperature	°C			10.1039/c4ee02280g	unknown ratio; solid state (pellet)
1163	33	42	1	1		Ionic Conductivity	S/cm	7.52e-07	134.928	Temperature	°C			10.1039/c4ee02280g	unknown ratio; solid state (pellet)
1164	33	42	1	1		Ionic Conductivity	S/cm	8.01e-07	139.95	Temperature	°C			10.1039/c4ee02280g	unknown ratio; solid state (pellet)
1165	33	42	1	1		Ionic Conductivity	S/cm	8.54e-07	144.804	Temperature	°C			10.1039/c4ee02280g	unknown ratio; solid state (pellet)
1166	33	42	1	1		Ionic Conductivity	S/cm	1.22e-06	149.991	Temperature	°C			10.1039/c4ee02280g	unknown ratio; solid state (pellet)
1167	33	42	1	1		Ionic Conductivity	S/cm	1.25e-06	154.846	Temperature	°C			10.1039/c4ee02280g	unknown ratio; solid state (pellet)
1168	33	42	1	1		Ionic Conductivity	S/cm	1.85e-06	160.2	Temperature	°C			10.1039/c4ee02280g	unknown ratio; solid state (pellet)
1169	33	42	1	1		Ionic Conductivity	S/cm	2.72e-06	164.717	Temperature	°C			10.1039/c4ee02280g	unknown ratio; solid state (pellet)
1170	33	42	1	1		Ionic Conductivity	S/cm	1.24e-05	169.727	Temperature	°C			10.1039/c4ee02280g	unknown ratio; solid state (pellet)
1171	33	42	1	1		Ionic Conductivity	S/cm	3.36e-05	174.908	Temperature	°C			10.1039/c4ee02280g	unknown ratio; solid state (pellet)
1172	33	42	1	1		Ionic Conductivity	S/cm	0.000111	179.921	Temperature	°C			10.1039/c4ee02280g	unknown ratio; solid state (pellet)
1173	33	42	1	1		Ionic Conductivity	S/cm	0.017034	184.903	Temperature	°C			10.1039/c4ee02280g	unknown ratio; liquid state
1174	33	42	1	1		Ionic Conductivity	S/cm	0.018151	189.757	Temperature	°C			10.1039/c4ee02280g	unknown ratio; liquid state
1175	33	42	1	1		Ionic Conductivity	S/cm	0.021306	194.946	Temperature	°C			10.1039/c4ee02280g	unknown ratio; liquid state
1176	33	42	1	1		Ionic Conductivity	S/cm	0.021982	199.968	Temperature	°C			10.1039/c4ee02280g	unknown ratio; liquid state
1177	33	42	1	1		Ionic Conductivity	ln(S/cm)	-9.16883	2.20834	1000/T	1000/K			10.1039/c4ee02280g	steep region (180 - 165 C)
1178	33	42	1	1		Ionic Conductivity	ln(S/cm)	-10.2646	2.23302	1000/T	1000/K			10.1039/c4ee02280g	steep region (180 - 165 C)
1179	33	42	1	1		Ionic Conductivity	ln(S/cm)	-11.4091	2.25876	1000/T	1000/K			10.1039/c4ee02280g	steep region (180 - 165 C)
1180	33	42	1	1		Ionic Conductivity	ln(S/cm)	-12.8945	2.28343	1000/T	1000/K			10.1039/c4ee02280g	steep region (180 - 165 C)
1181	33	42	1	1		Ionic Conductivity	ln(S/cm)	-13.2354	2.30918	1000/T	1000/K			10.1039/c4ee02280g	Lower Plateau Region (155 - 100 C)
1182	33	42	1	1		Ionic Conductivity	ln(S/cm)	-13.6006	2.33814	1000/T	1000/K			10.1039/c4ee02280g	Lower Plateau Region (155 - 100 C)
1183	33	42	1	1		Ionic Conductivity	ln(S/cm)	-13.6737	2.36603	1000/T	1000/K			10.1039/c4ee02280g	Lower Plateau Region (155 - 100 C)
1184	33	42	1	1		Ionic Conductivity	ln(S/cm)	-13.9659	2.39178	1000/T	1000/K			10.1039/c4ee02280g	Lower Plateau Region (155 - 100 C)
1185	33	42	1	1		Ionic Conductivity	ln(S/cm)	-14.039	2.42181	1000/T	1000/K			10.1039/c4ee02280g	Lower Plateau Region (155 - 100 C)
1186	33	42	1	1		Ionic Conductivity	ln(S/cm)	-14.1607	2.45077	1000/T	1000/K			10.1039/c4ee02280g	Lower Plateau Region (155 - 100 C)
1187	33	42	1	1		Ionic Conductivity	ln(S/cm)	-14.3068	2.48081	1000/T	1000/K			10.1039/c4ee02280g	Lower Plateau Region (155 - 100 C)
1188	33	42	1	1		Ionic Conductivity	ln(S/cm)	-14.4286	2.51299	1000/T	1000/K			10.1039/c4ee02280g	Lower Plateau Region (155 - 100 C)
1189	33	42	1	1		Ionic Conductivity	ln(S/cm)	-14.5747	2.5441	1000/T	1000/K			10.1039/c4ee02280g	Lower Plateau Region (155 - 100 C)
1190	33	42	1	1		Ionic Conductivity	ln(S/cm)	-14.6964	2.57521	1000/T	1000/K			10.1039/c4ee02280g	Lower Plateau Region (155 - 100 C)
1191	33	42	1	1		Ionic Conductivity	ln(S/cm)	-14.8425	2.61168	1000/T	1000/K			10.1039/c4ee02280g	Lower Plateau Region (155 - 100 C)
1192	33	42	1	1		Ionic Conductivity	ln(S/cm)	-14.9399	2.64279	1000/T	1000/K			10.1039/c4ee02280g	Lower Plateau Region (155 - 100 C)
1193	33	42	1	1		Ionic Conductivity	ln(S/cm)	-15.1591	2.68141	1000/T	1000/K			10.1039/c4ee02280g	Lower Plateau Region (155 - 100 C)
1194	33	42	1	1		Ionic Conductivity	ln(S/cm)	-15.7922	2.71788	1000/T	1000/K			10.1039/c4ee02280g	Lower Plateau Region (155 - 100 C)
1195	33	42	1	1		Ionic Conductivity	ln(S/cm)	-16.2062	2.7565	1000/T	1000/K			10.1039/c4ee02280g	Lower Plateau Region (155 - 100 C)
1196	33	42	1	1		Ionic Conductivity	ln(S/cm)	-16.9367	2.79297	1000/T	1000/K			10.1039/c4ee02280g	Lower Plateau Region (155 - 100 C)
1197	33	42	1	1		Ionic Conductivity	ln(S/cm)	-17.9838	2.83266	1000/T	1000/K			10.1039/c4ee02280g	Lower Plateau Region (155 - 100 C)
1198	33	42	1	1		Ionic Conductivity	ln(S/cm)	-19.5422	2.87449	1000/T	1000/K			10.1039/c4ee02280g	Ordered Crystalline Region (75 - 65 C)
1199	33	42	1	1		Ionic Conductivity	ln(S/cm)	-20.4432	2.91526	1000/T	1000/K			10.1039/c4ee02280g	Ordered Crystalline Region (75 - 65 C)
1200	33	42	1	1		Ionic Conductivity	ln(S/cm)	-21.8555	2.95816	1000/T	1000/K			10.1039/c4ee02280g	Ordered Crystalline Region (75 - 65 C)
1201	43	32	1	1	1:1	H Diffusion Coefficients	cm^2/s	1.3e-06	2.61098	1000/T	1000/K			10.1039/c2cp00007e
1202	43	32	1	1	1:1	H Diffusion Coefficients	cm^2/s	8.4e-07	2.75478	1000/T	1000/K			10.1039/c2cp00007e
1203	43	32	1	1	1:1	H Diffusion Coefficients	cm^2/s	4.33e-07	2.91555	1000/T	1000/K			10.1039/c2cp00007e
1204	43	32	1	1	1:1	H Diffusion Coefficients	cm^2/s	2.21e-07	3.09529	1000/T	1000/K			10.1039/c2cp00007e
1205	43	32	1	1	1:1	H Diffusion Coefficients	cm^2/s	8.37e-08	3.301	1000/T	1000/K			10.1039/c2cp00007e
1206	43	8	1	1	1:1	H Diffusion Coefficients	cm^2/s	7.08e-07	2.61198	1000/T	1000/K			10.1039/c2cp00007e
1207	43	8	1	1	1:1	H Diffusion Coefficients	cm^2/s	3.73e-07	2.75478	1000/T	1000/K			10.1039/c2cp00007e
1208	43	8	1	1	1:1	H Diffusion Coefficients	cm^2/s	1.61e-07	2.91555	1000/T	1000/K			10.1039/c2cp00007e
1209	43	8	1	1	1:1	H Diffusion Coefficients	cm^2/s	8.11e-08	3.09529	1000/T	1000/K			10.1039/c2cp00007e
1210	43	8	1	1	1:1	H Diffusion Coefficients	cm^2/s	3.49e-08	3.301	1000/T	1000/K			10.1039/c2cp00007e
1211	43	10	1	1	1:1	H Diffusion Coefficients	cm^2/s	8.05e-07	2.61198	1000/T	1000/K			10.1039/c2cp00007e
1212	43	10	1	1	1:1	H Diffusion Coefficients	cm^2/s	3.89e-07	2.75678	1000/T	1000/K			10.1039/c2cp00007e
1213	43	10	1	1	1:1	H Diffusion Coefficients	cm^2/s	1.59e-07	2.91555	1000/T	1000/K			10.1039/c2cp00007e
1214	43	10	1	1	1:1	H Diffusion Coefficients	cm^2/s	6.98e-08	3.09529	1000/T	1000/K			10.1039/c2cp00007e
1215	43	10	1	1	1:1	H Diffusion Coefficients	cm^2/s	3.04e-08	3.299	1000/T	1000/K			10.1039/c2cp00007e
1216	43	9	1	1	1:1	H Diffusion Coefficients	cm^2/s	3.58e-07	2.61098	1000/T	1000/K			10.1039/c2cp00007e
1217	43	9	1	1	1:1	H Diffusion Coefficients	cm^2/s	1.69e-07	2.75478	1000/T	1000/K			10.1039/c2cp00007e
1218	43	9	1	1	1:1	H Diffusion Coefficients	cm^2/s	7.21e-08	2.91455	1000/T	1000/K			10.1039/c2cp00007e
1219	43	9	1	1	1:1	H Diffusion Coefficients	cm^2/s	2.91e-08	3.09429	1000/T	1000/K			10.1039/c2cp00007e
1220	43	32	1	1	1:1	Ionic Conductivity	S/cm	0.02526	2.36605	1000/T	1000/K			10.1039/c2cp00007e	Ionic conductivities of [DBU]-based PILs as a function of temperature.
1221	43	32	1	1	1:1	Ionic Conductivity	S/cm	0.019634	2.48116	1000/T	1000/K			10.1039/c2cp00007e	Ionic conductivities of [DBU]-based PILs as a function of temperature.
1222	43	32	1	1	1:1	Ionic Conductivity	S/cm	0.01365	2.61218	1000/T	1000/K			10.1039/c2cp00007e	Ionic conductivities of [DBU]-based PILs as a function of temperature.
1223	43	32	1	1	1:1	Ionic Conductivity	S/cm	0.0091	2.75667	1000/T	1000/K			10.1039/c2cp00007e	Ionic conductivities of [DBU]-based PILs as a function of temperature.
1224	43	32	1	1	1:1	Ionic Conductivity	S/cm	0.005352	2.91584	1000/T	1000/K			10.1039/c2cp00007e	Ionic conductivities of [DBU]-based PILs as a function of temperature.
1225	43	32	1	1	1:1	Ionic Conductivity	S/cm	0.002738	3.09703	1000/T	1000/K			10.1039/c2cp00007e	Ionic conductivities of [DBU]-based PILs as a function of temperature.
1226	43	32	1	1	1:1	Ionic Conductivity	S/cm	0.001045	3.29901	1000/T	1000/K			10.1039/c2cp00007e	Ionic conductivities of [DBU]-based PILs as a function of temperature.
1227	43	44	1	1	1:1	Ionic Conductivity	S/cm	0.016638	2.36477	1000/T	1000/K			10.1039/c2cp00007e	Ionic conductivities of [DBU]-based PILs as a function of temperature.
1228	43	44	1	1	1:1	Ionic Conductivity	S/cm	0.012577	2.48232	1000/T	1000/K			10.1039/c2cp00007e	Ionic conductivities of [DBU]-based PILs as a function of temperature.
1229	43	44	1	1	1:1	Ionic Conductivity	S/cm	0.010783	2.546	1000/T	1000/K			10.1039/c2cp00007e	Ionic conductivities of [DBU]-based PILs as a function of temperature.
1230	43	44	1	1	1:1	Ionic Conductivity	S/cm	0.008623	2.61212	1000/T	1000/K			10.1039/c2cp00007e	Ionic conductivities of [DBU]-based PILs as a function of temperature.
1231	43	44	1	1	1:1	Ionic Conductivity	S/cm	0.006896	2.68191	1000/T	1000/K			10.1039/c2cp00007e	Ionic conductivities of [DBU]-based PILs as a function of temperature.
1232	43	44	1	1	1:1	Ionic Conductivity	S/cm	0.005215	2.75781	1000/T	1000/K			10.1039/c2cp00007e	Ionic conductivities of [DBU]-based PILs as a function of temperature.
1233	43	44	1	1	1:1	Ionic Conductivity	S/cm	0.002782	2.91574	1000/T	1000/K			10.1039/c2cp00007e	Ionic conductivities of [DBU]-based PILs as a function of temperature.
1234	43	6	1	1	1:1	Ionic Conductivity	S/cm	0.019122	2.36601	1000/T	1000/K			10.1039/c2cp00007e	Ionic conductivities of [DBU]-based PILs as a function of temperature.
1235	43	6	1	1	1:1	Ionic Conductivity	S/cm	0.013297	2.48356	1000/T	1000/K			10.1039/c2cp00007e	Ionic conductivities of [DBU]-based PILs as a function of temperature.
1236	43	6	1	1	1:1	Ionic Conductivity	S/cm	0.008744	2.61334	1000/T	1000/K			10.1039/c2cp00007e	Ionic conductivities of [DBU]-based PILs as a function of temperature.
1237	43	6	1	1	1:1	Ionic Conductivity	S/cm	0.005072	2.75536	1000/T	1000/K			10.1039/c2cp00007e	Ionic conductivities of [DBU]-based PILs as a function of temperature.
1238	43	6	1	1	1:1	Ionic Conductivity	S/cm	0.002559	2.91696	1000/T	1000/K			10.1039/c2cp00007e	Ionic conductivities of [DBU]-based PILs as a function of temperature.
1239	43	6	1	1	1:1	Ionic Conductivity	S/cm	0.001033	3.0969	1000/T	1000/K			10.1039/c2cp00007e	Ionic conductivities of [DBU]-based PILs as a function of temperature.
1240	43	6	1	1	1:1	Ionic Conductivity	S/cm	0.000307	3.30252	1000/T	1000/K			10.1039/c2cp00007e	Ionic conductivities of [DBU]-based PILs as a function of temperature.
1241	43	42	1	1	1:1	Ionic Conductivity	S/cm	0.009804	2.3647	1000/T	1000/K			10.1039/c2cp00007e	Ionic conductivities of [DBU]-based PILs as a function of temperature.
1242	43	42	1	1	1:1	Ionic Conductivity	S/cm	0.006723	2.48224	1000/T	1000/K			10.1039/c2cp00007e	Ionic conductivities of [DBU]-based PILs as a function of temperature.
1243	43	42	1	1	1:1	Ionic Conductivity	S/cm	0.005229	2.54345	1000/T	1000/K			10.1039/c2cp00007e	Ionic conductivities of [DBU]-based PILs as a function of temperature.
1244	43	42	1	1	1:1	Ionic Conductivity	S/cm	0.004011	2.61201	1000/T	1000/K			10.1039/c2cp00007e	Ionic conductivities of [DBU]-based PILs as a function of temperature.
1245	43	42	1	1	1:1	Ionic Conductivity	S/cm	0.00295	2.67934	1000/T	1000/K			10.1039/c2cp00007e	Ionic conductivities of [DBU]-based PILs as a function of temperature.
1246	43	42	1	1	1:1	Ionic Conductivity	S/cm	0.0022	2.75647	1000/T	1000/K			10.1039/c2cp00007e	Ionic conductivities of [DBU]-based PILs as a function of temperature.
1247	43	9	1	1	1:1	Ionic Conductivity	S/cm	0.013317	2.36351	1000/T	1000/K			10.1039/c2cp00007e	Ionic conductivities of [DBU]-based PILs as a function of temperature.
1248	43	9	1	1	1:1	Ionic Conductivity	S/cm	0.008284	2.47982	1000/T	1000/K			10.1039/c2cp00007e	Ionic conductivities of [DBU]-based PILs as a function of temperature.
1249	43	9	1	1	1:1	Ionic Conductivity	S/cm	0.006533	2.54471	1000/T	1000/K			10.1039/c2cp00007e	Ionic conductivities of [DBU]-based PILs as a function of temperature.
1250	43	9	1	1	1:1	Ionic Conductivity	S/cm	0.004546	2.6108	1000/T	1000/K			10.1039/c2cp00007e	Ionic conductivities of [DBU]-based PILs as a function of temperature.
1251	43	9	1	1	1:1	Ionic Conductivity	S/cm	0.00217	2.75402	1000/T	1000/K			10.1039/c2cp00007e	Ionic conductivities of [DBU]-based PILs as a function of temperature.
1252	43	9	1	1	1:1	Ionic Conductivity	S/cm	0.000773	2.91556	1000/T	1000/K			10.1039/c2cp00007e	Ionic conductivities of [DBU]-based PILs as a function of temperature.
1253	43	9	1	1	1:1	Ionic Conductivity	S/cm	0.000179	3.09543	1000/T	1000/K			10.1039/c2cp00007e	Ionic conductivities of [DBU]-based PILs as a function of temperature.
1254	43	9	1	1	1:1	Ionic Conductivity	S/cm	1.38e-05	3.29841	1000/T	1000/K			10.1039/c2cp00007e	Ionic conductivities of [DBU]-based PILs as a function of temperature.
1255	43	10	1	1	1:1	Ionic Conductivity	S/cm	0.011096	2.48476	1000/T	1000/K			10.1039/c2cp00007e	Ionic conductivities of [DBU]-based PILs as a function of temperature.
1256	43	10	1	1	1:1	Ionic Conductivity	S/cm	0.009252	2.54475	1000/T	1000/K			10.1039/c2cp00007e	Ionic conductivities of [DBU]-based PILs as a function of temperature.
1257	43	10	1	1	1:1	Ionic Conductivity	S/cm	0.007096	2.61209	1000/T	1000/K			10.1039/c2cp00007e	Ionic conductivities of [DBU]-based PILs as a function of temperature.
1258	43	10	1	1	1:1	Ionic Conductivity	S/cm	0.005675	2.68188	1000/T	1000/K			10.1039/c2cp00007e	Ionic conductivities of [DBU]-based PILs as a function of temperature.
1259	43	10	1	1	1:1	Ionic Conductivity	S/cm	0.004233	2.75411	1000/T	1000/K			10.1039/c2cp00007e	Ionic conductivities of [DBU]-based PILs as a function of temperature.
1260	43	10	1	1	1:1	Ionic Conductivity	S/cm	0.001911	2.91569	1000/T	1000/K			10.1039/c2cp00007e	Ionic conductivities of [DBU]-based PILs as a function of temperature.
1261	43	10	1	1	1:1	Ionic Conductivity	S/cm	0.00072	3.09685	1000/T	1000/K			10.1039/c2cp00007e	Ionic conductivities of [DBU]-based PILs as a function of temperature.
1262	43	10	1	1	1:1	Ionic Conductivity	S/cm	0.000126	3.30117	1000/T	1000/K			10.1039/c2cp00007e	Ionic conductivities of [DBU]-based PILs as a function of temperature.
1263	43	11	1	1	1:1	Ionic Conductivity	S/cm	0.007004	2.54839	1000/T	1000/K			10.1039/c2cp00007e	Ionic conductivities of [DBU]-based PILs as a function of temperature.
1264	43	11	1	1	1:1	Ionic Conductivity	S/cm	0.005372	2.61327	1000/T	1000/K			10.1039/c2cp00007e	Ionic conductivities of [DBU]-based PILs as a function of temperature.
1265	43	11	1	1	1:1	Ionic Conductivity	S/cm	0.003952	2.68305	1000/T	1000/K			10.1039/c2cp00007e	Ionic conductivities of [DBU]-based PILs as a function of temperature.
1266	43	11	1	1	1:1	Ionic Conductivity	S/cm	0.002867	2.75528	1000/T	1000/K			10.1039/c2cp00007e	Ionic conductivities of [DBU]-based PILs as a function of temperature.
1267	43	11	1	1	1:1	Ionic Conductivity	S/cm	0.001174	2.91562	1000/T	1000/K			10.1039/c2cp00007e	Ionic conductivities of [DBU]-based PILs as a function of temperature.
1268	43	11	1	1	1:1	Ionic Conductivity	S/cm	0.00033	3.09306	1000/T	1000/K			10.1039/c2cp00007e	Ionic conductivities of [DBU]-based PILs as a function of temperature.
1269	43	11	1	1	1:1	Ionic Conductivity	S/cm	4.38e-05	3.2998	1000/T	1000/K			10.1039/c2cp00007e	Ionic conductivities of [DBU]-based PILs as a function of temperature.
1270	33	21	1	1	1:1	Proton Conductivity	log(S/cm)	-8.60782	49.8738	Temperature	°C			10.1002/cphc.201801017
1271	33	21	1	1	1:1	Proton Conductivity	log(S/cm)	-7.97401	59.9873	Temperature	°C			10.1002/cphc.201801017
1272	33	21	1	1	1:1	Proton Conductivity	log(S/cm)	-7.18142	69.5871	Temperature	°C			10.1002/cphc.201801017
1273	33	21	1	1	1:1	Proton Conductivity	log(S/cm)	-6.53001	79.9599	Temperature	°C			10.1002/cphc.201801017
1274	33	21	1	1	1:1	Proton Conductivity	log(S/cm)	-5.52589	90.6008	Temperature	°C			10.1002/cphc.201801017
1275	33	21	1	1	1:1	Proton Conductivity	log(S/cm)	-4.55684	99.4285	Temperature	°C			10.1002/cphc.201801017
1276	33	21	1	1	1:1	Proton Conductivity	log(S/cm)	-3.97598	109.8	Temperature	°C			10.1002/cphc.201801017
1277	33	21	1	1	1:1	Proton Conductivity	log(S/cm)	-3.06004	120.438	Temperature	°C			10.1002/cphc.201801017
1278	33	21	1	1	1:1	Proton Conductivity	log(S/cm)	-2.77894	130.284	Temperature	°C			10.1002/cphc.201801017
1279	33	21	1	1	1:1	Proton Conductivity	log(S/cm)	-2.70948	140.124	Temperature	°C			10.1002/cphc.201801017
1280	33	21	1	1	1:1	Proton Conductivity	log(S/cm)	-2.65768	150.222	Temperature	°C			10.1002/cphc.201801017
1281	33	21	1	1	1:1	Proton Conductivity	log(S/cm)	-2.60588	160.32	Temperature	°C			10.1002/cphc.201801017
1282	33	21	1	1	1:1	Proton Conductivity	log(S/cm)	-2.5893	169.9	Temperature	°C			10.1002/cphc.201801017
1283	33	21	1	1	1:1	Proton Conductivity	log(S/cm)	-2.57281	180.257	Temperature	°C			10.1002/cphc.201801017
1284	46	-1				Conductivity	S/cm	0.082878	2.54172	1000/T	1000/K			10.1002/cphc.201000184
1285	46	-1				Conductivity	S/cm	0.064872	2.6102	1000/T	1000/K			10.1002/cphc.201000184
1286	46	-1				Conductivity	S/cm	0.059785	2.67782	1000/T	1000/K			10.1002/cphc.201000184
1287	46	-1				Conductivity	S/cm	0.046796	2.75497	1000/T	1000/K			10.1002/cphc.201000184
1288	46	-1				Conductivity	S/cm	0.040565	2.83213	1000/T	1000/K			10.1002/cphc.201000184
1289	47	-1				Conductivity	S/cm	0.11726	2.54348	1000/T	1000/K			10.1002/cphc.201000184
1290	47	-1				Conductivity	S/cm	0.103743	2.61023	1000/T	1000/K			10.1002/cphc.201000184
1291	47	-1				Conductivity	S/cm	0.088112	2.67872	1000/T	1000/K			10.1002/cphc.201000184
1292	47	-1				Conductivity	S/cm	0.073324	2.75414	1000/T	1000/K			10.1002/cphc.201000184
1293	47	-1				Conductivity	S/cm	0.064872	2.8313	1000/T	1000/K			10.1002/cphc.201000184
1294	47	-1				Conductivity	S/cm	0.051825	2.91538	1000/T	1000/K			10.1002/cphc.201000184
1295	47	-1				Conductivity	S/cm	0.040565	3.00294	1000/T	1000/K			10.1002/cphc.201000184
1296	47	-1				Conductivity	S/cm	0.029866	3.09482	1000/T	1000/K			10.1002/cphc.201000184
1297	8	-1				Conductivity	S/cm	0.021109	2.54335	1000/T	1000/K			10.1002/cphc.201000184
1298	8	-1				Conductivity	S/cm	0.019454	2.60924	1000/T	1000/K			10.1002/cphc.201000184
1299	8	-1				Conductivity	S/cm	0.016523	2.67859	1000/T	1000/K			10.1002/cphc.201000184
1300	8	-1				Conductivity	S/cm	0.015541	2.75229	1000/T	1000/K			10.1002/cphc.201000184
1301	8	-1				Conductivity	S/cm	0.01375	2.83205	1000/T	1000/K			10.1002/cphc.201000184
1302	8	-1				Conductivity	S/cm	0.011919	2.91527	1000/T	1000/K			10.1002/cphc.201000184
1303	8	-1				Conductivity	S/cm	0.010763	3.00457	1000/T	1000/K			10.1002/cphc.201000184
1304	8	-1				Conductivity	S/cm	0.009522	3.09647	1000/T	1000/K			10.1002/cphc.201000184
1305	10	-1				Conductivity	S/cm	5.02e-05	2.75272	1000/T	1000/K			10.1002/cphc.201000184
1306	10	-1				Conductivity	S/cm	4.72e-05	2.83249	1000/T	1000/K			10.1002/cphc.201000184
1307	10	-1				Conductivity	S/cm	4.09e-05	2.91571	1000/T	1000/K			10.1002/cphc.201000184
1308	10	-1				Conductivity	S/cm	3.93e-05	3.00328	1000/T	1000/K			10.1002/cphc.201000184
1309	10	-1				Conductivity	S/cm	3.33e-05	3.09518	1000/T	1000/K			10.1002/cphc.201000184
1310	19	12	0.01	0.99	1:99	Conductivity	S/cm	0.085345	42.1052	Temperature	°C			10.1016/S0167-2738(02)00040-1	double check listed ratios (99% wt); listed as 99% wt in paper bc 1% water remains?; mol ratio
1311	19	12	0.01	0.99	1:99	Conductivity	S/cm	0.136552	60.5262	Temperature	°C			10.1016/S0167-2738(02)00040-1	double check listed ratios (99% wt); listed as 99% wt in paper bc 1% water remains?; mol ratio
1312	19	12	0.01	0.99	1:99	Conductivity	S/cm	0.206379	80.827	Temperature	°C			10.1016/S0167-2738(02)00040-1	double check listed ratios (99% wt); listed as 99% wt in paper bc 1% water remains?; mol ratio
1313	19	12	0.01	0.99	1:99	Conductivity	S/cm	0.297931	100.376	Temperature	°C			10.1016/S0167-2738(02)00040-1	double check listed ratios (99% wt); listed as 99% wt in paper bc 1% water remains?; mol ratio
1314	19	12	0.01	0.99	1:99	Conductivity	S/cm	0.378621	120.301	Temperature	°C			10.1016/S0167-2738(02)00040-1	double check listed ratios (99% wt); listed as 99% wt in paper bc 1% water remains?; mol ratio
1315	19	12	0.01	0.99	1:99	Conductivity	S/cm	0.522931	150	Temperature	°C			10.1016/S0167-2738(02)00040-1	double check listed ratios (99% wt); listed as 99% wt in paper bc 1% water remains?; mol ratio
1316	19	12	0.01	0.99	1:99	Conductivity	S/cm	0.612931	169.549	Temperature	°C			10.1016/S0167-2738(02)00040-1	double check listed ratios (99% wt); listed as 99% wt in paper bc 1% water remains?; mol ratio
1317	19	12	0.05	0.95	5:95	Conductivity	S/cm	0.057414	45.1127	Temperature	°C			10.1016/S0167-2738(02)00040-1	double check listed ratios (99% wt); listed as 99% wt in paper bc 1% water remains?; mol ratio
1318	19	12	0.05	0.95	5:95	Conductivity	S/cm	0.09	60.1503	Temperature	°C			10.1016/S0167-2738(02)00040-1	double check listed ratios (99% wt); listed as 99% wt in paper bc 1% water remains?; mol ratio
1319	19	12	0.05	0.95	5:95	Conductivity	S/cm	0.142759	80.451	Temperature	°C			10.1016/S0167-2738(02)00040-1	double check listed ratios (99% wt); listed as 99% wt in paper bc 1% water remains?; mol ratio
1320	19	12	0.05	0.95	5:95	Conductivity	S/cm	0.211034	100.376	Temperature	°C			10.1016/S0167-2738(02)00040-1	double check listed ratios (99% wt); listed as 99% wt in paper bc 1% water remains?; mol ratio
1321	19	12	0.05	0.95	5:95	Conductivity	S/cm	0.293276	119.925	Temperature	°C			10.1016/S0167-2738(02)00040-1	double check listed ratios (99% wt); listed as 99% wt in paper bc 1% water remains?; mol ratio
1322	19	12	0.05	0.95	5:95	Conductivity	S/cm	0.422069	150	Temperature	°C			10.1016/S0167-2738(02)00040-1	double check listed ratios (99% wt); listed as 99% wt in paper bc 1% water remains?; mol ratio
1323	19	12	0.05	0.95	5:95	Conductivity	S/cm	0.524483	169.925	Temperature	°C			10.1016/S0167-2738(02)00040-1	double check listed ratios (99% wt); listed as 99% wt in paper bc 1% water remains?; mol ratio
1324	19	12	0.1	0.9	10:90	Conductivity	S/cm	0.03569	40.2255	Temperature	°C			10.1016/S0167-2738(02)00040-1	double check listed ratios (99% wt); listed as 99% wt in paper bc 1% water remains?; mol ratio
1325	19	12	0.1	0.9	10:90	Conductivity	S/cm	0.065172	59.7744	Temperature	°C			10.1016/S0167-2738(02)00040-1	double check listed ratios (99% wt); listed as 99% wt in paper bc 1% water remains?; mol ratio
1326	19	12	0.1	0.9	10:90	Conductivity	S/cm	0.110172	80.451	Temperature	°C			10.1016/S0167-2738(02)00040-1	double check listed ratios (99% wt); listed as 99% wt in paper bc 1% water remains?; mol ratio
1327	19	12	0.1	0.9	10:90	Conductivity	S/cm	0.167586	99.9999	Temperature	°C			10.1016/S0167-2738(02)00040-1	double check listed ratios (99% wt); listed as 99% wt in paper bc 1% water remains?; mol ratio
1328	19	12	0.1	0.9	10:90	Conductivity	S/cm	0.229655	119.925	Temperature	°C			10.1016/S0167-2738(02)00040-1	double check listed ratios (99% wt); listed as 99% wt in paper bc 1% water remains?; mol ratio
1329	19	12	0.1	0.9	10:90	Conductivity	S/cm	0.341379	150.376	Temperature	°C			10.1016/S0167-2738(02)00040-1	double check listed ratios (99% wt); listed as 99% wt in paper bc 1% water remains?; mol ratio
1330	19	12	0.1	0.9	10:90	Conductivity	S/cm	0.412759	169.925	Temperature	°C			10.1016/S0167-2738(02)00040-1	double check listed ratios (99% wt); listed as 99% wt in paper bc 1% water remains?; mol ratio
1331	19	12	1	0.56	1:0.56	DC Conductivity	log(S/cm)	-2.82456	2.83515	1000/T	1000/K			10.1016/j.electacta.2006.02.035
1332	19	12	1	0.56	1:0.56	DC Conductivity	log(S/cm)	-3.0614	3.00186	1000/T	1000/K			10.1016/j.electacta.2006.02.035
1333	19	12	1	0.56	1:0.56	DC Conductivity	log(S/cm)	-3.40351	3.1957	1000/T	1000/K			10.1016/j.electacta.2006.02.035
1334	19	12	1	0.56	1:0.56	DC Conductivity	log(S/cm)	-5.2807	3.41262	1000/T	1000/K			10.1016/j.electacta.2006.02.035
1335	19	12	1	0.42	1:0.42	DC Conductivity	log(S/cm)	-2.42105	2.83314	1000/T	1000/K			10.1016/j.electacta.2006.02.035
1336	19	12	1	0.42	1:0.42	DC Conductivity	log(S/cm)	-2.53509	3.00287	1000/T	1000/K			10.1016/j.electacta.2006.02.035
1337	19	12	1	0.42	1:0.42	DC Conductivity	log(S/cm)	-3.05263	3.1957	1000/T	1000/K			10.1016/j.electacta.2006.02.035
1338	19	12	1	0.42	1:0.42	DC Conductivity	log(S/cm)	-4.08772	3.41162	1000/T	1000/K			10.1016/j.electacta.2006.02.035
1339	19	12	1	0.28	1:0.28	DC Conductivity	log(S/cm)	-2.07018	2.83314	1000/T	1000/K			10.1016/j.electacta.2006.02.035
1340	19	12	1	0.28	1:0.28	DC Conductivity	log(S/cm)	-2.36842	3.00488	1000/T	1000/K			10.1016/j.electacta.2006.02.035
1341	19	12	1	0.28	1:0.28	DC Conductivity	log(S/cm)	-2.5614	3.19369	1000/T	1000/K			10.1016/j.electacta.2006.02.035
1342	19	12	1	0.28	1:0.28	DC Conductivity	log(S/cm)	-3.57018	3.41363	1000/T	1000/K			10.1016/j.electacta.2006.02.035
1343	48	-1				DC Conductivity	log(S/cm)	-6.49922	2.35922	1000/T	1000/K			10.1016/j.jfluchem.2010.03.015
1344	48	-1				DC Conductivity	log(S/cm)	-6.82889	2.41987	1000/T	1000/K			10.1016/j.jfluchem.2010.03.015
1345	48	-1				DC Conductivity	log(S/cm)	-7.06436	2.48052	1000/T	1000/K			10.1016/j.jfluchem.2010.03.015
1346	48	-1				DC Conductivity	log(S/cm)	-7.41758	2.54013	1000/T	1000/K			10.1016/j.jfluchem.2010.03.015
1347	48	-1				DC Conductivity	log(S/cm)	-10.1962	2.6102	1000/T	1000/K			10.1016/j.jfluchem.2010.03.015
1348	48	-1				DC Conductivity	log(S/cm)	-10.6907	2.67922	1000/T	1000/K			10.1016/j.jfluchem.2010.03.015
1349	48	-1				DC Conductivity	log(S/cm)	-11.2323	2.75033	1000/T	1000/K			10.1016/j.jfluchem.2010.03.015
1350	48	-1				DC Conductivity	log(S/cm)	-11.7739	2.8298	1000/T	1000/K			10.1016/j.jfluchem.2010.03.015
1351	48	-1				DC Conductivity	log(S/cm)	-12.2449	2.91033	1000/T	1000/K			10.1016/j.jfluchem.2010.03.015
1352	48	-1				DC Conductivity	log(S/cm)	-12.5981	2.99922	1000/T	1000/K			10.1016/j.jfluchem.2010.03.015
1353	48	-1				DC Conductivity	log(S/cm)	-12.763	3.0902	1000/T	1000/K			10.1016/j.jfluchem.2010.03.015
1354	48	8	1	1	1:1	DC Conductivity	log(S/cm)	-2.00157	2.35922	1000/T	1000/K			10.1016/j.jfluchem.2010.03.015
1355	48	8	1	1	1:1	DC Conductivity	log(S/cm)	-2.14286	2.41987	1000/T	1000/K			10.1016/j.jfluchem.2010.03.015
1356	48	8	1	1	1:1	DC Conductivity	log(S/cm)	-2.2606	2.47948	1000/T	1000/K			10.1016/j.jfluchem.2010.03.015
1357	48	8	1	1	1:1	DC Conductivity	log(S/cm)	-2.33124	2.54013	1000/T	1000/K			10.1016/j.jfluchem.2010.03.015
1358	48	8	1	1	1:1	DC Conductivity	log(S/cm)	-2.33124	2.6102	1000/T	1000/K			10.1016/j.jfluchem.2010.03.015
1359	48	8	1	1	1:1	DC Conductivity	log(S/cm)	-2.56672	2.68026	1000/T	1000/K			10.1016/j.jfluchem.2010.03.015
1360	48	8	1	1	1:1	DC Conductivity	log(S/cm)	-3.69702	2.74823	1000/T	1000/K			10.1016/j.jfluchem.2010.03.015
1361	48	8	1	1	1:1	DC Conductivity	log(S/cm)	-3.86185	2.82876	1000/T	1000/K			10.1016/j.jfluchem.2010.03.015
1362	48	8	1	1	1:1	DC Conductivity	log(S/cm)	-3.90895	2.91137	1000/T	1000/K			10.1016/j.jfluchem.2010.03.015
1363	48	8	1	1	1:1	DC Conductivity	log(S/cm)	-4.00314	3.00026	1000/T	1000/K			10.1016/j.jfluchem.2010.03.015
1364	48	8	1	1	1:1	DC Conductivity	log(S/cm)	-4.427	3.08915	1000/T	1000/K			10.1016/j.jfluchem.2010.03.015
1365	48	8	1	2	1:2	DC Conductivity	log(S/cm)	-2.09576	2.36026	1000/T	1000/K			10.1016/j.jfluchem.2010.03.015
1366	48	8	1	2	1:2	DC Conductivity	log(S/cm)	-2.23705	2.42301	1000/T	1000/K			10.1016/j.jfluchem.2010.03.015
1367	48	8	1	2	1:2	DC Conductivity	log(S/cm)	-2.54317	2.47948	1000/T	1000/K			10.1016/j.jfluchem.2010.03.015
1368	48	8	1	2	1:2	DC Conductivity	log(S/cm)	-2.49608	2.54013	1000/T	1000/K			10.1016/j.jfluchem.2010.03.015
1369	48	8	1	2	1:2	DC Conductivity	log(S/cm)	-2.56672	2.61124	1000/T	1000/K			10.1016/j.jfluchem.2010.03.015
1370	48	8	1	2	1:2	DC Conductivity	log(S/cm)	-4.33281	2.67817	1000/T	1000/K			10.1016/j.jfluchem.2010.03.015
1371	48	8	1	2	1:2	DC Conductivity	log(S/cm)	-5.03925	2.75137	1000/T	1000/K			10.1016/j.jfluchem.2010.03.015
1372	48	8	1	2	1:2	DC Conductivity	log(S/cm)	-5.06279	2.83085	1000/T	1000/K			10.1016/j.jfluchem.2010.03.015
1373	48	8	1	2	1:2	DC Conductivity	log(S/cm)	-5.20408	2.91033	1000/T	1000/K			10.1016/j.jfluchem.2010.03.015
1374	48	8	1	2	1:2	DC Conductivity	log(S/cm)	-5.29827	2.99922	1000/T	1000/K			10.1016/j.jfluchem.2010.03.015
1375	48	8	1	2	1:2	DC Conductivity	log(S/cm)	-5.5102	3.08915	1000/T	1000/K			10.1016/j.jfluchem.2010.03.015
1376	48	8	1	2	1:2	DC Conductivity	log(S/cm)	-5.5102	3.08915	1000/T	1000/K			10.1016/j.jfluchem.2010.03.015
1377	27	12	2	1	1:1	DC Conductivity	log(S/cm)	-2.3842	2.41876	1000/T	1000/K			10.1016/j.ssi.2008.04.033
1378	27	12	2	1	1:1	DC Conductivity	log(S/cm)	-2.38463	2.47935	1000/T	1000/K			10.1016/j.ssi.2008.04.033
1379	27	12	2	1	1:1	DC Conductivity	log(S/cm)	-2.41058	2.54143	1000/T	1000/K			10.1016/j.ssi.2008.04.033
1380	27	12	2	1	1:1	DC Conductivity	log(S/cm)	-2.39405	2.60792	1000/T	1000/K			10.1016/j.ssi.2008.04.033
1381	27	12	2	1	1:1	DC Conductivity	log(S/cm)	-2.43705	2.67592	1000/T	1000/K			10.1016/j.ssi.2008.04.033
1382	27	12	2	1	1:1	DC Conductivity	log(S/cm)	-2.4801	2.7513	1000/T	1000/K			10.1016/j.ssi.2008.04.033
1383	27	12	2	1	1:1	DC Conductivity	log(S/cm)	-2.50615	2.82815	1000/T	1000/K			10.1016/j.ssi.2008.04.033
1384	27	12	2	1	1:1	DC Conductivity	log(S/cm)	-2.6173	2.9139	1000/T	1000/K			10.1016/j.ssi.2008.04.033
1385	27	12	2	1	1:1	DC Conductivity	log(S/cm)	-2.72845	2.99817	1000/T	1000/K			10.1016/j.ssi.2008.04.033
1386	27	12	2	1	1:1	DC Conductivity	log(S/cm)	-2.90769	3.0928	1000/T	1000/K			10.1016/j.ssi.2008.04.033
1387	27	12	2	1	1:1	DC Conductivity	log(S/cm)	-3.12096	3.1904	1000/T	1000/K			10.1016/j.ssi.2008.04.033
1388	27	12	2	1	1:1	DC Conductivity	log(S/cm)	-3.39381	3.29393	1000/T	1000/K			10.1016/j.ssi.2008.04.033
1389	27	12	2	1	1:1	DC Conductivity	log(S/cm)	-3.75177	3.40931	1000/T	1000/K			10.1016/j.ssi.2008.04.033
1390	49	-1				Ionic Conductivity	log(S/cm)	-4.12256	2.24758	1000/T	1000/K			10.1021/jacs.1c08031	heating; ordered
1391	49	-1				Ionic Conductivity	log(S/cm)	-4.22202	2.31063	1000/T	1000/K			10.1021/jacs.1c08031	heating; ordered
1392	49	-1				Ionic Conductivity	log(S/cm)	-4.40675	2.39396	1000/T	1000/K			10.1021/jacs.1c08031	heating; ordered
1393	49	-1				Ionic Conductivity	log(S/cm)	-4.79041	2.43909	1000/T	1000/K			10.1021/jacs.1c08031	heating; ordered
1394	49	-1				Ionic Conductivity	log(S/cm)	-5.17407	2.52248	1000/T	1000/K			10.1021/jacs.1c08031	heating; ordered
1395	49	-1				Ionic Conductivity	log(S/cm)	-5.34458	2.6058	1000/T	1000/K			10.1021/jacs.1c08031	heating; ordered
1396	49	-1				Ionic Conductivity	log(S/cm)	-5.45826	2.69587	1000/T	1000/K			10.1021/jacs.1c08031	heating; ordered
1397	49	-1				Ionic Conductivity	log(S/cm)	-5.75666	2.75447	1000/T	1000/K			10.1021/jacs.1c08031	heating; ordered
1398	49	-1				Ionic Conductivity	log(S/cm)	-6.36767	2.84243	1000/T	1000/K			10.1021/jacs.1c08031	heating; ordered
1399	49	-1				Ionic Conductivity	log(S/cm)	-6.80817	2.91458	1000/T	1000/K			10.1021/jacs.1c08031	heating; ordered
1400	49	-1				Ionic Conductivity	log(S/cm)	-7.30551	2.99575	1000/T	1000/K			10.1021/jacs.1c08031	heating; ordered
1401	49	-1				Ionic Conductivity	log(S/cm)	-8.01599	3.09048	1000/T	1000/K			10.1021/jacs.1c08031	heating; ordered
1402	49	-1				Ionic Conductivity	log(S/cm)	-8.64121	3.17393	1000/T	1000/K			10.1021/jacs.1c08031	heating; ordered
1403	49	-1				Ionic Conductivity	log(S/cm)	-9.2238	3.25513	1000/T	1000/K			10.1021/jacs.1c08031	heating; ordered
1404	49	-1				Ionic Conductivity	log(S/cm)	-9.46536	3.29796	1000/T	1000/K			10.1021/jacs.1c08031	heating; ordered
1405	49	-1				Ionic Conductivity	log(S/cm)	-4.15098	2.25659	1000/T	1000/K			10.1021/jacs.1c08031	cooling; ordered
1406	49	-1				Ionic Conductivity	log(S/cm)	-4.25044	2.31739	1000/T	1000/K			10.1021/jacs.1c08031	cooling; ordered
1407	49	-1				Ionic Conductivity	log(S/cm)	-4.32149	2.38044	1000/T	1000/K			10.1021/jacs.1c08031	cooling; ordered
1408	49	-1				Ionic Conductivity	log(S/cm)	-4.44938	2.45025	1000/T	1000/K			10.1021/jacs.1c08031	cooling; ordered
1409	49	-1				Ionic Conductivity	log(S/cm)	-4.60568	2.51782	1000/T	1000/K			10.1021/jacs.1c08031	cooling; ordered
1410	49	-1				Ionic Conductivity	log(S/cm)	-4.91829	2.60794	1000/T	1000/K			10.1021/jacs.1c08031	cooling; ordered
1411	49	-1				Ionic Conductivity	log(S/cm)	-5.13144	2.68227	1000/T	1000/K			10.1021/jacs.1c08031	cooling; ordered
1412	49	-1				Ionic Conductivity	log(S/cm)	-5.45826	2.77915	1000/T	1000/K			10.1021/jacs.1c08031	cooling; ordered
1413	49	-1				Ionic Conductivity	log(S/cm)	-5.91297	2.86256	1000/T	1000/K			10.1021/jacs.1c08031	cooling; ordered
1414	49	-1				Ionic Conductivity	log(S/cm)	-6.39609	2.94597	1000/T	1000/K			10.1021/jacs.1c08031	cooling; ordered
1415	49	-1				Ionic Conductivity	log(S/cm)	-6.9929	3.00916	1000/T	1000/K			10.1021/jacs.1c08031	cooling; ordered
1416	49	-1				Ionic Conductivity	log(S/cm)	-7.60391	3.07686	1000/T	1000/K			10.1021/jacs.1c08031	cooling; ordered
1417	49	-1				Ionic Conductivity	log(S/cm)	-8.28597	3.13782	1000/T	1000/K			10.1021/jacs.1c08031	cooling; ordered
1418	49	-1				Ionic Conductivity	log(S/cm)	-8.75488	3.19422	1000/T	1000/K			10.1021/jacs.1c08031	cooling; ordered
1419	49	-1				Ionic Conductivity	log(S/cm)	-9.50799	3.29347	1000/T	1000/K			10.1021/jacs.1c08031	cooling; ordered
1420	50	-1				Ionic Conductivity	log(S/cm)	-4.6375	2.25875	1000/T	1000/K			10.1021/jacs.1c08031	heating; ordered
1421	50	-1				Ionic Conductivity	log(S/cm)	-4.55	2.32384	1000/T	1000/K			10.1021/jacs.1c08031	heating; ordered
1422	50	-1				Ionic Conductivity	log(S/cm)	-4.0125	2.34764	1000/T	1000/K			10.1021/jacs.1c08031	heating; ordered
1423	50	-1				Ionic Conductivity	log(S/cm)	-3.8	2.3891	1000/T	1000/K			10.1021/jacs.1c08031	heating; ordered
1424	50	-1				Ionic Conductivity	log(S/cm)	-4.3625	2.43628	1000/T	1000/K			10.1021/jacs.1c08031	heating; ordered
1425	50	-1				Ionic Conductivity	log(S/cm)	-4.7875	2.5328	1000/T	1000/K			10.1021/jacs.1c08031	heating; ordered
1426	50	-1				Ionic Conductivity	log(S/cm)	-5.1875	2.63918	1000/T	1000/K			10.1021/jacs.1c08031	heating; ordered
1427	50	-1				Ionic Conductivity	log(S/cm)	-6.0625	2.69615	1000/T	1000/K			10.1021/jacs.1c08031	heating; ordered
1428	50	-1				Ionic Conductivity	log(S/cm)	-6.8875	2.78862	1000/T	1000/K			10.1021/jacs.1c08031	heating; ordered
1429	50	-1				Ionic Conductivity	log(S/cm)	-7.775	2.88305	1000/T	1000/K			10.1021/jacs.1c08031	heating; ordered
1430	50	-1				Ionic Conductivity	log(S/cm)	-8.6375	2.98537	1000/T	1000/K			10.1021/jacs.1c08031	heating; ordered
1431	50	-1				Ionic Conductivity	log(S/cm)	-9.425	3.09363	1000/T	1000/K			10.1021/jacs.1c08031	heating; ordered
1432	50	-1				Ionic Conductivity	log(S/cm)	-10.15	3.21176	1000/T	1000/K			10.1021/jacs.1c08031	heating; ordered
1433	50	-1				Ionic Conductivity	log(S/cm)	-4.625	2.26073	1000/T	1000/K			10.1021/jacs.1c08031	cooling; ordered
1434	50	-1				Ionic Conductivity	log(S/cm)	-4.6	2.31989	1000/T	1000/K			10.1021/jacs.1c08031	cooling; ordered
1435	50	-1				Ionic Conductivity	log(S/cm)	-4.0125	2.34172	1000/T	1000/K			10.1021/jacs.1c08031	cooling; ordered
1436	50	-1				Ionic Conductivity	log(S/cm)	-3.8375	2.39106	1000/T	1000/K			10.1021/jacs.1c08031	cooling; ordered
1437	50	-1				Ionic Conductivity	log(S/cm)	-4.0375	2.462	1000/T	1000/K			10.1021/jacs.1c08031	cooling; ordered
1438	50	-1				Ionic Conductivity	log(S/cm)	-4.325	2.53488	1000/T	1000/K			10.1021/jacs.1c08031	cooling; ordered
1439	50	-1				Ionic Conductivity	log(S/cm)	-4.725	2.61169	1000/T	1000/K			10.1021/jacs.1c08031	cooling; ordered
1440	50	-1				Ionic Conductivity	log(S/cm)	-5	2.66486	1000/T	1000/K			10.1021/jacs.1c08031	cooling; ordered
1441	50	-1				Ionic Conductivity	log(S/cm)	-5.5375	2.69825	1000/T	1000/K			10.1021/jacs.1c08031	cooling; ordered
1442	50	-1				Ionic Conductivity	log(S/cm)	-6.3375	2.75721	1000/T	1000/K			10.1021/jacs.1c08031	cooling; ordered
1443	50	-1				Ionic Conductivity	log(S/cm)	-7.225	2.84769	1000/T	1000/K			10.1021/jacs.1c08031	cooling; ordered
1444	50	-1				Ionic Conductivity	log(S/cm)	-8.1625	2.95197	1000/T	1000/K			10.1021/jacs.1c08031	cooling; ordered
1445	50	-1				Ionic Conductivity	log(S/cm)	-8.975	3.05627	1000/T	1000/K			10.1021/jacs.1c08031	cooling; ordered
1446	50	-1				Ionic Conductivity	log(S/cm)	-10.075	3.21572	1000/T	1000/K			10.1021/jacs.1c08031	cooling; ordered
1447	51	20	1	1	1:1	Conductivity	log(S/cm)	-2.27926	2.47994	1000/T	1000/K			10.1007/s11581-022-04481-y
1448	51	20	1	1	1:1	Conductivity	log(S/cm)	-2.34485	2.51136	1000/T	1000/K			10.1007/s11581-022-04481-y
1449	51	20	1	1	1:1	Conductivity	log(S/cm)	-2.40074	2.54376	1000/T	1000/K			10.1007/s11581-022-04481-y
1450	51	20	1	1	1:1	Conductivity	log(S/cm)	-2.45856	2.57616	1000/T	1000/K			10.1007/s11581-022-04481-y
1451	51	20	1	1	1:1	Conductivity	log(S/cm)	-2.52413	2.60952	1000/T	1000/K			10.1007/s11581-022-04481-y
1452	51	20	1	1	1:1	Conductivity	log(S/cm)	-2.6265	2.64482	1000/T	1000/K			10.1007/s11581-022-04481-y
1453	51	20	1	1	1:1	Conductivity	log(S/cm)	-2.68043	2.67916	1000/T	1000/K			10.1007/s11581-022-04481-y
1454	52	20	1	1	1:1	Conductivity	log(S/cm)	-2.72112	2.48045	1000/T	1000/K			10.1007/s11581-022-04481-y
1455	52	20	1	1	1:1	Conductivity	log(S/cm)	-2.75376	2.51155	1000/T	1000/K			10.1007/s11581-022-04481-y
1456	52	20	1	1	1:1	Conductivity	log(S/cm)	-2.80384	2.5433	1000/T	1000/K			10.1007/s11581-022-04481-y
1457	52	20	1	1	1:1	Conductivity	log(S/cm)	-2.8481	2.57603	1000/T	1000/K			10.1007/s11581-022-04481-y
1458	52	20	1	1	1:1	Conductivity	log(S/cm)	-2.9001	2.61005	1000/T	1000/K			10.1007/s11581-022-04481-y
1459	52	20	1	1	1:1	Conductivity	log(S/cm)	-2.92689	2.6444	1000/T	1000/K			10.1007/s11581-022-04481-y
1460	52	20	1	1	1:1	Conductivity	log(S/cm)	-2.98663	2.67971	1000/T	1000/K			10.1007/s11581-022-04481-y
1461	53	-1				Ionic Conductivity	log(S/cm)	-6.30682	2.21112	1000/T	1000/K			10.1021/ja407883b
1462	53	-1				Ionic Conductivity	log(S/cm)	-6.72492	2.29946	1000/T	1000/K			10.1021/ja407883b
1463	53	-1				Ionic Conductivity	log(S/cm)	-7.03485	2.39207	1000/T	1000/K			10.1021/ja407883b
1464	53	-1				Ionic Conductivity	log(S/cm)	-7.26747	2.48051	1000/T	1000/K			10.1021/ja407883b
1465	53	54	80	20	4:1	Ionic Conductivity	log(S/cm)	-4.8077	2.22449	1000/T	1000/K			10.1021/ja407883b
1466	53	54	80	20	4:1	Ionic Conductivity	log(S/cm)	-4.96341	2.35512	1000/T	1000/K			10.1021/ja407883b
1467	53	54	80	20	4:1	Ionic Conductivity	log(S/cm)	-5.16545	2.48152	1000/T	1000/K			10.1021/ja407883b
1468	53	54	80	20	4:1	Ionic Conductivity	log(S/cm)	-5.50693	2.64579	1000/T	1000/K			10.1021/ja407883b
1469	53	54	80	20	4:1	Ionic Conductivity	log(S/cm)	-5.19818	2.68811	1000/T	1000/K			10.1021/ja407883b
1470	53	54	80	20	4:1	Ionic Conductivity	log(S/cm)	-4.9977	2.7388	1000/T	1000/K			10.1021/ja407883b
1471	53	54	80	20	4:1	Ionic Conductivity	log(S/cm)	-5.29229	2.84407	1000/T	1000/K			10.1021/ja407883b
1472	53	54	80	20	4:1	Ionic Conductivity	log(S/cm)	-5.67951	2.93664	1000/T	1000/K			10.1021/ja407883b
1473	53	54	80	20	4:1	Ionic Conductivity	log(S/cm)	-6.03567	3.01237	1000/T	1000/K			10.1021/ja407883b
1474	53	54	80	20	4:1	Ionic Conductivity	log(S/cm)	-6.40739	3.10073	1000/T	1000/K			10.1021/ja407883b
1475	53	54	80	20	4:1	Ionic Conductivity	log(S/cm)	-6.77893	3.16802	1000/T	1000/K			10.1021/ja407883b
1476	53	54	80	20	4:1	Ionic Conductivity	log(S/cm)	-7.24321	3.23526	1000/T	1000/K			10.1021/ja407883b
1477	53	54	80	20	4:1	Ionic Conductivity	log(S/cm)	-7.63039	3.32362	1000/T	1000/K			10.1021/ja407883b
1478	53	54	70	30	7:3	Ionic Conductivity	log(S/cm)	-3.973	2.21646	1000/T	1000/K			10.1021/ja407883b
1479	53	54	70	30	7:3	Ionic Conductivity	log(S/cm)	-4.09746	2.30916	1000/T	1000/K			10.1021/ja407883b
1480	53	54	70	30	7:3	Ionic Conductivity	log(S/cm)	-4.25299	2.41871	1000/T	1000/K			10.1021/ja407883b
1481	53	54	70	30	7:3	Ionic Conductivity	log(S/cm)	-3.9905	2.44835	1000/T	1000/K			10.1021/ja407883b
1482	53	54	70	30	7:3	Ionic Conductivity	log(S/cm)	-3.72812	2.49064	1000/T	1000/K			10.1021/ja407883b
1483	53	54	70	30	7:3	Ionic Conductivity	log(S/cm)	-3.94584	2.64233	1000/T	1000/K			10.1021/ja407883b
1484	53	54	70	30	7:3	Ionic Conductivity	log(S/cm)	-4.27138	2.7518	1000/T	1000/K			10.1021/ja407883b
1485	53	54	70	30	7:3	Ionic Conductivity	log(S/cm)	-4.64333	2.86546	1000/T	1000/K			10.1021/ja407883b
1486	53	54	70	30	7:3	Ionic Conductivity	log(S/cm)	-5.06171	2.98754	1000/T	1000/K			10.1021/ja407883b
1487	53	54	70	30	7:3	Ionic Conductivity	log(S/cm)	-5.52632	3.09273	1000/T	1000/K			10.1021/ja407883b
1488	53	54	70	30	7:3	Ionic Conductivity	log(S/cm)	-5.95991	3.18528	1000/T	1000/K			10.1021/ja407883b
1489	53	54	70	30	7:3	Ionic Conductivity	log(S/cm)	-6.3313	3.2357	1000/T	1000/K			10.1021/ja407883b
1490	53	54	70	30	7:3	Ionic Conductivity	log(S/cm)	-6.65625	3.2777	1000/T	1000/K			10.1021/ja407883b
1491	53	54	60	40	3:2	Ionic Conductivity	log(S/cm)	-3.80298	2.21654	1000/T	1000/K			10.1021/ja407883b
1492	53	54	60	40	3:2	Ionic Conductivity	log(S/cm)	-3.92763	2.33032	1000/T	1000/K			10.1021/ja407883b
1493	53	54	60	40	3:2	Ionic Conductivity	log(S/cm)	-4.16055	2.45249	1000/T	1000/K			10.1021/ja407883b
1494	53	54	60	40	3:2	Ionic Conductivity	log(S/cm)	-3.91407	2.54537	1000/T	1000/K			10.1021/ja407883b
1495	53	54	60	40	3:2	Ionic Conductivity	log(S/cm)	-4.14691	2.6591	1000/T	1000/K			10.1021/ja407883b
1496	53	54	60	40	3:2	Ionic Conductivity	log(S/cm)	-4.51901	2.78963	1000/T	1000/K			10.1021/ja407883b
1497	53	54	60	40	3:2	Ionic Conductivity	log(S/cm)	-4.96812	2.89061	1000/T	1000/K			10.1021/ja407883b
1498	53	54	60	40	3:2	Ionic Conductivity	log(S/cm)	-5.46339	2.96626	1000/T	1000/K			10.1021/ja407883b
1499	53	54	60	40	3:2	Ionic Conductivity	log(S/cm)	-5.92796	3.06723	1000/T	1000/K			10.1021/ja407883b
1500	53	54	60	40	3:2	Ionic Conductivity	log(S/cm)	-6.40817	3.18928	1000/T	1000/K			10.1021/ja407883b
1501	53	54	60	40	3:2	Ionic Conductivity	log(S/cm)	-7.07378	3.3028	1000/T	1000/K			10.1021/ja407883b
1502	53	54	50	50	1:1	Ionic Conductivity	log(S/cm)	-4.11214	2.22061	1000/T	1000/K			10.1021/ja407883b
1503	53	54	50	50	1:1	Ionic Conductivity	log(S/cm)	-4.32938	2.31748	1000/T	1000/K			10.1021/ja407883b
1504	53	54	50	50	1:1	Ionic Conductivity	log(S/cm)	-4.51574	2.41858	1000/T	1000/K			10.1021/ja407883b
1505	53	54	50	50	1:1	Ionic Conductivity	log(S/cm)	-4.22263	2.48197	1000/T	1000/K			10.1021/ja407883b
1506	53	54	50	50	1:1	Ionic Conductivity	log(S/cm)	-4.05321	2.54951	1000/T	1000/K			10.1021/ja407883b
1507	53	54	50	50	1:1	Ionic Conductivity	log(S/cm)	-4.31723	2.69275	1000/T	1000/K			10.1021/ja407883b
1508	53	54	50	50	1:1	Ionic Conductivity	log(S/cm)	-4.67375	2.81063	1000/T	1000/K			10.1021/ja407883b
1509	53	54	50	50	1:1	Ionic Conductivity	log(S/cm)	-4.999	2.88637	1000/T	1000/K			10.1021/ja407883b
1510	53	54	50	50	1:1	Ionic Conductivity	log(S/cm)	-5.44748	2.91567	1000/T	1000/K			10.1021/ja407883b
1511	53	54	50	50	1:1	Ionic Conductivity	log(S/cm)	-5.95824	2.99554	1000/T	1000/K			10.1021/ja407883b
1512	53	54	50	50	1:1	Ionic Conductivity	log(S/cm)	-6.26833	3.10502	1000/T	1000/K			10.1021/ja407883b
1513	53	54	50	50	1:1	Ionic Conductivity	log(S/cm)	-6.68653	3.20601	1000/T	1000/K			10.1021/ja407883b
1514	53	54	50	50	1:1	Ionic Conductivity	log(S/cm)	-7.25926	3.30271	1000/T	1000/K			10.1021/ja407883b
1515	55	-1				Proton Conductivity	S/cm	1.47e-07	25	Temperature	°C			10.1039/c0jm00523a	solid powder; liquid crystal
1516	55	-1				Proton Conductivity	S/cm	1.52e-07	30	Temperature	°C			10.1039/c0jm00523a	solid powder; liquid crystal
1517	55	-1				Proton Conductivity	S/cm	1.52e-07	35.1136	Temperature	°C			10.1039/c0jm00523a	solid powder; liquid crystal
1518	55	-1				Proton Conductivity	S/cm	1.56e-07	39.9999	Temperature	°C			10.1039/c0jm00523a	solid powder; liquid crystal
1519	55	-1				Proton Conductivity	S/cm	1.43e-07	49.7726	Temperature	°C			10.1039/c0jm00523a	solid powder; liquid crystal
1520	55	-1				Proton Conductivity	S/cm	0.006781	66.0226	Temperature	°C			10.1039/c0jm00523a	SmA with monodomain alignment; liquid crystal
1521	55	-1				Proton Conductivity	S/cm	0.009001	69.9998	Temperature	°C			10.1039/c0jm00523a	SmA with monodomain alignment; liquid crystal
1522	55	-1				Proton Conductivity	S/cm	0.007594	73.9771	Temperature	°C			10.1039/c0jm00523a	SmA with monodomain alignment; liquid crystal
1523	55	-1				Proton Conductivity	S/cm	0.006228	78.9771	Temperature	°C			10.1039/c0jm00523a	SmA with monodomain alignment; liquid crystal
1524	55	-1				Proton Conductivity	S/cm	1.21e-07	68.7498	Temperature	°C			10.1039/c0jm00523a	SmA without monodomain alignment; liquid crystal
1525	55	-1				Proton Conductivity	S/cm	1.21e-07	72.7271	Temperature	°C			10.1039/c0jm00523a	SmA without monodomain alignment; liquid crystal
1526	55	-1				Proton Conductivity	S/cm	1.08e-07	77.7271	Temperature	°C			10.1039/c0jm00523a	SmA without monodomain alignment; liquid crystal
1527	55	-1				Proton Conductivity	S/cm	0.00014	88.068	Temperature	°C			10.1039/c0jm00523a	molten; liquid crystal
1528	55	-1				Proton Conductivity	S/cm	0.000176	98.1816	Temperature	°C			10.1039/c0jm00523a	molten; liquid crystal
1529	55	-1				Proton Conductivity	S/cm	0.00022	108.068	Temperature	°C			10.1039/c0jm00523a	molten; liquid crystal
1530	56	-1				Proton Conductivity	S/cm	0.009878	2.09966	1000/T	1000/K			10.1002/fuce.200400059
1531	56	-1				Proton Conductivity	S/cm	0.009288	2.14261	1000/T	1000/K			10.1002/fuce.200400059
1532	56	-1				Proton Conductivity	S/cm	0.008521	2.189	1000/T	1000/K			10.1002/fuce.200400059
1533	56	-1				Proton Conductivity	S/cm	0.007914	2.2354	1000/T	1000/K			10.1002/fuce.200400059
1534	56	-1				Proton Conductivity	S/cm	0.006911	2.28007	1000/T	1000/K			10.1002/fuce.200400059
1535	56	-1				Proton Conductivity	S/cm	0.006036	2.33505	1000/T	1000/K			10.1002/fuce.200400059
1536	56	-1				Proton Conductivity	S/cm	0.005143	2.38488	1000/T	1000/K			10.1002/fuce.200400059
1537	56	-1				Proton Conductivity	S/cm	0.004382	2.43986	1000/T	1000/K			10.1002/fuce.200400059
1538	56	-1				Proton Conductivity	S/cm	0.003643	2.49656	1000/T	1000/K			10.1002/fuce.200400059
1539	56	-1				Proton Conductivity	S/cm	0.002955	2.55842	1000/T	1000/K			10.1002/fuce.200400059
1540	56	-1				Proton Conductivity	S/cm	0.002397	2.62027	1000/T	1000/K			10.1002/fuce.200400059
1541	57	-1				Proton Conductivity	S/cm	0.000658	2.2543	1000/T	1000/K			10.1002/fuce.200400059
1542	57	-1				Proton Conductivity	S/cm	0.000634	2.27835	1000/T	1000/K			10.1002/fuce.200400059
1543	57	-1				Proton Conductivity	S/cm	0.000604	2.29897	1000/T	1000/K			10.1002/fuce.200400059
1544	57	-1				Proton Conductivity	S/cm	0.000561	2.32474	1000/T	1000/K			10.1002/fuce.200400059
1545	57	-1				Proton Conductivity	S/cm	0.000534	2.3488	1000/T	1000/K			10.1002/fuce.200400059
1546	57	-1				Proton Conductivity	S/cm	0.000496	2.37629	1000/T	1000/K			10.1002/fuce.200400059
1547	57	-1				Proton Conductivity	S/cm	0.00049	2.39863	1000/T	1000/K			10.1002/fuce.200400059
1548	57	-1				Proton Conductivity	S/cm	0.000444	2.42612	1000/T	1000/K			10.1002/fuce.200400059
1549	57	-1				Proton Conductivity	S/cm	0.000444	2.4433	1000/T	1000/K			10.1002/fuce.200400059
1550	57	-1				Proton Conductivity	S/cm	0.000428	2.4622	1000/T	1000/K			10.1002/fuce.200400059
1551	57	-1				Proton Conductivity	S/cm	0.000412	2.49313	1000/T	1000/K			10.1002/fuce.200400059
1552	57	-1				Proton Conductivity	S/cm	0.000373	2.52406	1000/T	1000/K			10.1002/fuce.200400059
1553	57	-1				Proton Conductivity	S/cm	0.000364	2.54811	1000/T	1000/K			10.1002/fuce.200400059
1554	57	-1				Proton Conductivity	S/cm	0.000314	2.58247	1000/T	1000/K			10.1002/fuce.200400059
1555	57	-1				Proton Conductivity	S/cm	0.00031	2.61168	1000/T	1000/K			10.1002/fuce.200400059
1556	57	-1				Proton Conductivity	S/cm	0.000271	2.64261	1000/T	1000/K			10.1002/fuce.200400059
1557	57	-1				Proton Conductivity	S/cm	0.000258	2.6701	1000/T	1000/K			10.1002/fuce.200400059
1558	57	-1				Proton Conductivity	S/cm	0.000231	2.70275	1000/T	1000/K			10.1002/fuce.200400059
1559	57	-1				Proton Conductivity	S/cm	0.000225	2.72852	1000/T	1000/K			10.1002/fuce.200400059
1560	57	-1				Proton Conductivity	S/cm	0.000202	2.7457	1000/T	1000/K			10.1002/fuce.200400059
1561	57	-1				Proton Conductivity	S/cm	0.000187	2.79381	1000/T	1000/K			10.1002/fuce.200400059
1562	57	-1				Proton Conductivity	S/cm	0.00015	2.83849	1000/T	1000/K			10.1002/fuce.200400059
1563	57	-1				Proton Conductivity	S/cm	0.00015	2.86083	1000/T	1000/K			10.1002/fuce.200400059
1564	57	-1				Proton Conductivity	S/cm	0.000128	2.86942	1000/T	1000/K			10.1002/fuce.200400059
1565	57	-1				Proton Conductivity	S/cm	0.000117	2.92783	1000/T	1000/K			10.1002/fuce.200400059
1566	57	-1				Proton Conductivity	S/cm	9.4e-05	2.95533	1000/T	1000/K			10.1002/fuce.200400059
1567	57	-1				Proton Conductivity	S/cm	8.01e-05	2.99656	1000/T	1000/K			10.1002/fuce.200400059
1568	58	59	1	0.6	1:0.6	Proton Conductivity	S/cm	0.027112	2.30069	1000/T	1000/K			10.1002/fuce.200400059	H2O treated as dopant; unsure how to do hydrates in ChemDraw
1569	58	59	1	0.6	1:0.6	Proton Conductivity	S/cm	0.025181	2.32646	1000/T	1000/K			10.1002/fuce.200400059	H2O treated as dopant; unsure how to do hydrates in ChemDraw
1570	58	59	1	0.6	1:0.6	Proton Conductivity	S/cm	0.024873	2.35052	1000/T	1000/K			10.1002/fuce.200400059	H2O treated as dopant; unsure how to do hydrates in ChemDraw
1571	58	59	1	0.6	1:0.6	Proton Conductivity	S/cm	0.021456	2.39519	1000/T	1000/K			10.1002/fuce.200400059	H2O treated as dopant; unsure how to do hydrates in ChemDraw
1572	58	59	1	0.6	1:0.6	Proton Conductivity	S/cm	0.021456	2.4244	1000/T	1000/K			10.1002/fuce.200400059	H2O treated as dopant; unsure how to do hydrates in ChemDraw
1573	58	59	1	0.6	1:0.6	Proton Conductivity	S/cm	0.01897	2.47079	1000/T	1000/K			10.1002/fuce.200400059	H2O treated as dopant; unsure how to do hydrates in ChemDraw
1574	58	59	1	0.6	1:0.6	Proton Conductivity	S/cm	0.018059	2.48797	1000/T	1000/K			10.1002/fuce.200400059	H2O treated as dopant; unsure how to do hydrates in ChemDraw
1575	58	59	1	0.6	1:0.6	Proton Conductivity	S/cm	0.015966	2.54983	1000/T	1000/K			10.1002/fuce.200400059	H2O treated as dopant; unsure how to do hydrates in ChemDraw
1576	58	59	1	0.6	1:0.6	Proton Conductivity	S/cm	0.014469	2.57732	1000/T	1000/K			10.1002/fuce.200400059	H2O treated as dopant; unsure how to do hydrates in ChemDraw
1577	58	59	1	0.6	1:0.6	Proton Conductivity	S/cm	0.013773	2.61512	1000/T	1000/K			10.1002/fuce.200400059	H2O treated as dopant; unsure how to do hydrates in ChemDraw
1578	58	59	1	0.6	1:0.6	Proton Conductivity	S/cm	0.012481	2.64433	1000/T	1000/K			10.1002/fuce.200400059	H2O treated as dopant; unsure how to do hydrates in ChemDraw
1579	58	59	1	0.6	1:0.6	Proton Conductivity	S/cm	0.011881	2.68213	1000/T	1000/K			10.1002/fuce.200400059	H2O treated as dopant; unsure how to do hydrates in ChemDraw
1580	58	59	1	0.6	1:0.6	Proton Conductivity	S/cm	0.01	2.71821	1000/T	1000/K			10.1002/fuce.200400059	H2O treated as dopant; unsure how to do hydrates in ChemDraw
1581	58	59	1	0.6	1:0.6	Proton Conductivity	S/cm	0.009288	2.77148	1000/T	1000/K			10.1002/fuce.200400059	H2O treated as dopant; unsure how to do hydrates in ChemDraw
1582	58	59	1	0.6	1:0.6	Proton Conductivity	S/cm	0.008314	2.80928	1000/T	1000/K			10.1002/fuce.200400059	H2O treated as dopant; unsure how to do hydrates in ChemDraw
1583	58	59	1	0.6	1:0.6	Proton Conductivity	S/cm	0.00726	2.84192	1000/T	1000/K			10.1002/fuce.200400059	H2O treated as dopant; unsure how to do hydrates in ChemDraw
1584	58	59	1	0.6	1:0.6	Proton Conductivity	S/cm	0.005962	2.93471	1000/T	1000/K			10.1002/fuce.200400059	H2O treated as dopant; unsure how to do hydrates in ChemDraw
1585	58	59	1	0.6	1:0.6	Proton Conductivity	S/cm	0.00508	2.96907	1000/T	1000/K			10.1002/fuce.200400059	H2O treated as dopant; unsure how to do hydrates in ChemDraw
1586	58	59	1	0.6	1:0.6	Proton Conductivity	S/cm	0.004661	3.00344	1000/T	1000/K			10.1002/fuce.200400059	H2O treated as dopant; unsure how to do hydrates in ChemDraw
1587	58	59	1	0.6	1:0.6	Proton Conductivity	S/cm	0.003599	3.10309	1000/T	1000/K			10.1002/fuce.200400059	H2O treated as dopant; unsure how to do hydrates in ChemDraw
1588	58	59	1	0.6	1:0.6	Proton Conductivity	S/cm	0.002955	3.14605	1000/T	1000/K			10.1002/fuce.200400059	H2O treated as dopant; unsure how to do hydrates in ChemDraw
1589	58	59	1	0.6	1:0.6	Proton Conductivity	S/cm	0.002678	3.17526	1000/T	1000/K			10.1002/fuce.200400059	H2O treated as dopant; unsure how to do hydrates in ChemDraw
1590	58	59	1	0.6	1:0.6	Proton Conductivity	S/cm	0.002119	3.26117	1000/T	1000/K			10.1002/fuce.200400059	H2O treated as dopant; unsure how to do hydrates in ChemDraw
1591	58	59	1	0.3	1:0.3	Proton Conductivity	S/cm	0.004223	2.51375	1000/T	1000/K			10.1002/fuce.200400059	H2O treated as dopant; unsure how to do hydrates in ChemDraw
1592	58	59	1	0.3	1:0.3	Proton Conductivity	S/cm	0.004223	2.53436	1000/T	1000/K			10.1002/fuce.200400059	H2O treated as dopant; unsure how to do hydrates in ChemDraw
1593	58	59	1	0.3	1:0.3	Proton Conductivity	S/cm	0.00402	2.58935	1000/T	1000/K			10.1002/fuce.200400059	H2O treated as dopant; unsure how to do hydrates in ChemDraw
1594	58	59	1	0.3	1:0.3	Proton Conductivity	S/cm	0.003599	2.66323	1000/T	1000/K			10.1002/fuce.200400059	H2O treated as dopant; unsure how to do hydrates in ChemDraw
1595	58	59	1	0.3	1:0.3	Proton Conductivity	S/cm	0.003182	2.71821	1000/T	1000/K			10.1002/fuce.200400059	H2O treated as dopant; unsure how to do hydrates in ChemDraw
1596	58	59	1	0.3	1:0.3	Proton Conductivity	S/cm	0.003143	2.7457	1000/T	1000/K			10.1002/fuce.200400059	H2O treated as dopant; unsure how to do hydrates in ChemDraw
1597	58	59	1	0.3	1:0.3	Proton Conductivity	S/cm	0.002813	2.78179	1000/T	1000/K			10.1002/fuce.200400059	H2O treated as dopant; unsure how to do hydrates in ChemDraw
1598	58	59	1	0.3	1:0.3	Proton Conductivity	S/cm	0.002487	2.8488	1000/T	1000/K			10.1002/fuce.200400059	H2O treated as dopant; unsure how to do hydrates in ChemDraw
1599	58	59	1	0.3	1:0.3	Proton Conductivity	S/cm	0.002457	2.88832	1000/T	1000/K			10.1002/fuce.200400059	H2O treated as dopant; unsure how to do hydrates in ChemDraw
1600	58	59	1	0.3	1:0.3	Proton Conductivity	S/cm	0.002199	2.92096	1000/T	1000/K			10.1002/fuce.200400059	H2O treated as dopant; unsure how to do hydrates in ChemDraw
1601	58	59	1	0.3	1:0.3	Proton Conductivity	S/cm	0.001897	2.98969	1000/T	1000/K			10.1002/fuce.200400059	H2O treated as dopant; unsure how to do hydrates in ChemDraw
1602	58	59	1	0.3	1:0.3	Proton Conductivity	S/cm	0.001762	3.02921	1000/T	1000/K			10.1002/fuce.200400059	H2O treated as dopant; unsure how to do hydrates in ChemDraw
1603	58	59	1	0.3	1:0.3	Proton Conductivity	S/cm	0.001677	3.05327	1000/T	1000/K			10.1002/fuce.200400059	H2O treated as dopant; unsure how to do hydrates in ChemDraw
1604	58	59	1	0.3	1:0.3	Proton Conductivity	S/cm	0.001465	3.10137	1000/T	1000/K			10.1002/fuce.200400059	H2O treated as dopant; unsure how to do hydrates in ChemDraw
1605	58	59	1	0.3	1:0.3	Proton Conductivity	S/cm	0.001311	3.13746	1000/T	1000/K			10.1002/fuce.200400059	H2O treated as dopant; unsure how to do hydrates in ChemDraw
1606	58	59	1	0.3	1:0.3	Proton Conductivity	S/cm	0.001077	3.21134	1000/T	1000/K			10.1002/fuce.200400059	H2O treated as dopant; unsure how to do hydrates in ChemDraw
1607	58	59	1	0.2	1:0.2	Proton Conductivity	S/cm	0.001657	2.69931	1000/T	1000/K			10.1002/fuce.200400059	H2O treated as dopant; unsure how to do hydrates in ChemDraw
1608	58	59	1	0.2	1:0.2	Proton Conductivity	S/cm	0.001616	2.71478	1000/T	1000/K			10.1002/fuce.200400059	H2O treated as dopant; unsure how to do hydrates in ChemDraw
1609	58	59	1	0.2	1:0.2	Proton Conductivity	S/cm	0.001501	2.76976	1000/T	1000/K			10.1002/fuce.200400059	H2O treated as dopant; unsure how to do hydrates in ChemDraw
1610	58	59	1	0.2	1:0.2	Proton Conductivity	S/cm	0.001429	2.81443	1000/T	1000/K			10.1002/fuce.200400059	H2O treated as dopant; unsure how to do hydrates in ChemDraw
1611	58	59	1	0.2	1:0.2	Proton Conductivity	S/cm	0.001327	2.84708	1000/T	1000/K			10.1002/fuce.200400059	H2O treated as dopant; unsure how to do hydrates in ChemDraw
1612	58	59	1	0.2	1:0.2	Proton Conductivity	S/cm	0.001104	2.92783	1000/T	1000/K			10.1002/fuce.200400059	H2O treated as dopant; unsure how to do hydrates in ChemDraw
1613	58	59	1	0.2	1:0.2	Proton Conductivity	S/cm	0.001064	2.96907	1000/T	1000/K			10.1002/fuce.200400059	H2O treated as dopant; unsure how to do hydrates in ChemDraw
1614	58	59	1	0.2	1:0.2	Proton Conductivity	S/cm	0.001	3.00172	1000/T	1000/K			10.1002/fuce.200400059	H2O treated as dopant; unsure how to do hydrates in ChemDraw
1615	58	59	1	0.2	1:0.2	Proton Conductivity	S/cm	0.000831	3.0756	1000/T	1000/K			10.1002/fuce.200400059	H2O treated as dopant; unsure how to do hydrates in ChemDraw
1616	58	59	1	0.2	1:0.2	Proton Conductivity	S/cm	0.000744	3.12887	1000/T	1000/K			10.1002/fuce.200400059	H2O treated as dopant; unsure how to do hydrates in ChemDraw
1617	58	59	1	0.2	1:0.2	Proton Conductivity	S/cm	0.000708	3.14433	1000/T	1000/K			10.1002/fuce.200400059	H2O treated as dopant; unsure how to do hydrates in ChemDraw
1618	58	59	1	0.1	1:0.1	Proton Conductivity	S/cm	0.000735	2.76804	1000/T	1000/K			10.1002/fuce.200400059	H2O treated as dopant; unsure how to do hydrates in ChemDraw
1619	58	59	1	0.1	1:0.1	Proton Conductivity	S/cm	0.000596	2.86254	1000/T	1000/K			10.1002/fuce.200400059	H2O treated as dopant; unsure how to do hydrates in ChemDraw
1620	58	59	1	0.1	1:0.1	Proton Conductivity	S/cm	0.000502	2.96392	1000/T	1000/K			10.1002/fuce.200400059	H2O treated as dopant; unsure how to do hydrates in ChemDraw
1621	58	59	1	0.1	1:0.1	Proton Conductivity	S/cm	0.000378	3.08419	1000/T	1000/K			10.1002/fuce.200400059	H2O treated as dopant; unsure how to do hydrates in ChemDraw
1622	58	59	1	0.1	1:0.1	Proton Conductivity	S/cm	0.000338	3.12543	1000/T	1000/K			10.1002/fuce.200400059	H2O treated as dopant; unsure how to do hydrates in ChemDraw
1623	56	-1				Self-Diffusion Coefficient (D-CH)	cm^2/s	2.76e-06	2.14075	1000/T	1000/K			10.1002/fuce.200400059
1624	56	-1				Self-Diffusion Coefficient (D-CH)	cm^2/s	2.29e-06	2.19149	1000/T	1000/K			10.1002/fuce.200400059
1625	56	-1				Self-Diffusion Coefficient (D-CH)	cm^2/s	1.86e-06	2.24223	1000/T	1000/K			10.1002/fuce.200400059
1626	56	-1				Self-Diffusion Coefficient (D-CH)	cm^2/s	1.54e-06	2.2946	1000/T	1000/K			10.1002/fuce.200400059
1627	56	-1				Self-Diffusion Coefficient (D-CH)	cm^2/s	1.25e-06	2.35188	1000/T	1000/K			10.1002/fuce.200400059
1628	56	-1				Self-Diffusion Coefficient (D-CH)	cm^2/s	9.77e-07	2.40589	1000/T	1000/K			10.1002/fuce.200400059
1629	56	-1				Self-Diffusion Coefficient (D-CH)	cm^2/s	7.64e-07	2.46808	1000/T	1000/K			10.1002/fuce.200400059
1630	56	-1				Self-Diffusion Coefficient (D-CH)	cm^2/s	5.51e-07	2.53682	1000/T	1000/K			10.1002/fuce.200400059
1631	56	-1				Self-Diffusion Coefficient (D-CH)	cm^2/s	4.26e-07	2.60393	1000/T	1000/K			10.1002/fuce.200400059
1632	56	-1				Self-Diffusion Coefficient (D-CH)	cm^2/s	3e-07	2.68249	1000/T	1000/K			10.1002/fuce.200400059
1633	56	-1				Self-Diffusion Coefficient (D-OH)	cm^2/s	4.9e-06	2.14239	1000/T	1000/K			10.1002/fuce.200400059
1634	56	-1				Self-Diffusion Coefficient (D-OH)	cm^2/s	4.07e-06	2.19149	1000/T	1000/K			10.1002/fuce.200400059
1635	56	-1				Self-Diffusion Coefficient (D-OH)	cm^2/s	3.49e-06	2.24059	1000/T	1000/K			10.1002/fuce.200400059
1636	56	-1				Self-Diffusion Coefficient (D-OH)	cm^2/s	2.7e-06	2.29133	1000/T	1000/K			10.1002/fuce.200400059
1637	56	-1				Self-Diffusion Coefficient (D-OH)	cm^2/s	2.24e-06	2.35025	1000/T	1000/K			10.1002/fuce.200400059
1638	56	-1				Self-Diffusion Coefficient (D-OH)	cm^2/s	1.73e-06	2.4108	1000/T	1000/K			10.1002/fuce.200400059
1639	56	-1				Self-Diffusion Coefficient (D-OH)	cm^2/s	1.31e-06	2.46645	1000/T	1000/K			10.1002/fuce.200400059
1640	56	-1				Self-Diffusion Coefficient (D-OH)	cm^2/s	9.77e-07	2.53846	1000/T	1000/K			10.1002/fuce.200400059
1641	56	-1				Self-Diffusion Coefficient (D-OH)	cm^2/s	7.47e-07	2.60556	1000/T	1000/K			10.1002/fuce.200400059
1642	56	-1				Self-Diffusion Coefficient (D-OH)	cm^2/s	5.14e-07	2.68249	1000/T	1000/K			10.1002/fuce.200400059
1643	57	-1				Self-Diffusion Coefficient (D-CH)	cm^2/s	5.57e-06	2.30769	1000/T	1000/K			10.1002/fuce.200400059
1644	57	-1				Self-Diffusion Coefficient (D-CH)	cm^2/s	4.52e-06	2.36497	1000/T	1000/K			10.1002/fuce.200400059
1645	57	-1				Self-Diffusion Coefficient (D-CH)	cm^2/s	3.45e-06	2.43208	1000/T	1000/K			10.1002/fuce.200400059
1646	57	-1				Self-Diffusion Coefficient (D-CH)	cm^2/s	2.64e-06	2.49427	1000/T	1000/K			10.1002/fuce.200400059
1647	57	-1				Self-Diffusion Coefficient (D-CH)	cm^2/s	1.92e-06	2.55974	1000/T	1000/K			10.1002/fuce.200400059
1648	57	-1				Self-Diffusion Coefficient (D-CH)	cm^2/s	1.47e-06	2.63339	1000/T	1000/K			10.1002/fuce.200400059
1649	57	-1				Self-Diffusion Coefficient (D-CH)	cm^2/s	1.02e-06	2.71031	1000/T	1000/K			10.1002/fuce.200400059
1650	57	-1				Self-Diffusion Coefficient (D-CH)	cm^2/s	7.73e-07	2.79051	1000/T	1000/K			10.1002/fuce.200400059
1651	57	-1				Self-Diffusion Coefficient (D-CH)	cm^2/s	5.38e-07	2.88052	1000/T	1000/K			10.1002/fuce.200400059
1652	57	-1				Self-Diffusion Coefficient (D-NH)	cm^2/s	5.57e-06	2.30769	1000/T	1000/K			10.1002/fuce.200400059
1653	57	-1				Self-Diffusion Coefficient (D-NH)	cm^2/s	4.52e-06	2.36497	1000/T	1000/K			10.1002/fuce.200400059
1654	57	-1				Self-Diffusion Coefficient (D-NH)	cm^2/s	3.45e-06	2.43208	1000/T	1000/K			10.1002/fuce.200400059
1655	57	-1				Self-Diffusion Coefficient (D-NH)	cm^2/s	2.64e-06	2.49427	1000/T	1000/K			10.1002/fuce.200400059
1656	57	-1				Self-Diffusion Coefficient (D-NH)	cm^2/s	1.92e-06	2.55974	1000/T	1000/K			10.1002/fuce.200400059
1657	57	-1				Self-Diffusion Coefficient (D-NH)	cm^2/s	1.47e-06	2.63339	1000/T	1000/K			10.1002/fuce.200400059
1658	57	-1				Self-Diffusion Coefficient (D-NH)	cm^2/s	1.02e-06	2.71031	1000/T	1000/K			10.1002/fuce.200400059
1659	57	-1				Self-Diffusion Coefficient (D-NH)	cm^2/s	7.73e-07	2.79051	1000/T	1000/K			10.1002/fuce.200400059
1660	57	-1				Self-Diffusion Coefficient (D-NH)	cm^2/s	5.38e-07	2.88052	1000/T	1000/K			10.1002/fuce.200400059
1661	58	59	1	0.6	1:0.6	Self-Diffusion Coefficient (D-CH)	cm^2/s	3.75e-06	2.51064	1000/T	1000/K			10.1002/fuce.200400059	H2O treated as dopant; unsure how to do hydrates in ChemDraw
1662	58	59	1	0.6	1:0.6	Self-Diffusion Coefficient (D-CH)	cm^2/s	2.93e-06	2.5761	1000/T	1000/K			10.1002/fuce.200400059	H2O treated as dopant; unsure how to do hydrates in ChemDraw
1663	58	59	1	0.6	1:0.6	Self-Diffusion Coefficient (D-CH)	cm^2/s	2.29e-06	2.65794	1000/T	1000/K			10.1002/fuce.200400059	H2O treated as dopant; unsure how to do hydrates in ChemDraw
1664	58	59	1	0.6	1:0.6	Self-Diffusion Coefficient (D-CH)	cm^2/s	1.69e-06	2.73486	1000/T	1000/K			10.1002/fuce.200400059	H2O treated as dopant; unsure how to do hydrates in ChemDraw
1665	58	59	1	0.6	1:0.6	Self-Diffusion Coefficient (D-CH)	cm^2/s	1.26e-06	2.81506	1000/T	1000/K			10.1002/fuce.200400059	H2O treated as dopant; unsure how to do hydrates in ChemDraw
1666	58	59	1	0.6	1:0.6	Self-Diffusion Coefficient (D-CH)	cm^2/s	8.69e-07	2.90998	1000/T	1000/K			10.1002/fuce.200400059	H2O treated as dopant; unsure how to do hydrates in ChemDraw
1667	58	59	1	0.6	1:0.6	Self-Diffusion Coefficient (D-CH)	cm^2/s	6.12e-07	3.00818	1000/T	1000/K			10.1002/fuce.200400059	H2O treated as dopant; unsure how to do hydrates in ChemDraw
1668	58	59	1	0.6	1:0.6	Self-Diffusion Coefficient (D-CH)	cm^2/s	4.07e-07	3.10966	1000/T	1000/K			10.1002/fuce.200400059	H2O treated as dopant; unsure how to do hydrates in ChemDraw
1669	58	59	1	0.6	1:0.6	Self-Diffusion Coefficient (D-CH)	cm^2/s	2.64e-07	3.22749	1000/T	1000/K			10.1002/fuce.200400059	H2O treated as dopant; unsure how to do hydrates in ChemDraw
1670	58	59	1	0.6	1:0.6	Self-Diffusion Coefficient (D-OH)	cm^2/s	5.91e-06	2.51227	1000/T	1000/K			10.1002/fuce.200400059	H2O treated as dopant; unsure how to do hydrates in ChemDraw
1671	58	59	1	0.6	1:0.6	Self-Diffusion Coefficient (D-OH)	cm^2/s	4.79e-06	2.57774	1000/T	1000/K			10.1002/fuce.200400059	H2O treated as dopant; unsure how to do hydrates in ChemDraw
1672	58	59	1	0.6	1:0.6	Self-Diffusion Coefficient (D-OH)	cm^2/s	3.62e-06	2.65466	1000/T	1000/K			10.1002/fuce.200400059	H2O treated as dopant; unsure how to do hydrates in ChemDraw
1673	58	59	1	0.6	1:0.6	Self-Diffusion Coefficient (D-OH)	cm^2/s	2.67e-06	2.72995	1000/T	1000/K			10.1002/fuce.200400059	H2O treated as dopant; unsure how to do hydrates in ChemDraw
1674	58	59	1	0.6	1:0.6	Self-Diffusion Coefficient (D-OH)	cm^2/s	1.97e-06	2.81997	1000/T	1000/K			10.1002/fuce.200400059	H2O treated as dopant; unsure how to do hydrates in ChemDraw
1675	58	59	1	0.6	1:0.6	Self-Diffusion Coefficient (D-OH)	cm^2/s	1.42e-06	2.90835	1000/T	1000/K			10.1002/fuce.200400059	H2O treated as dopant; unsure how to do hydrates in ChemDraw
1676	58	59	1	0.6	1:0.6	Self-Diffusion Coefficient (D-OH)	cm^2/s	9.66e-07	3.01146	1000/T	1000/K			10.1002/fuce.200400059	H2O treated as dopant; unsure how to do hydrates in ChemDraw
1677	58	59	1	0.6	1:0.6	Self-Diffusion Coefficient (D-OH)	cm^2/s	6.27e-07	3.11293	1000/T	1000/K			10.1002/fuce.200400059	H2O treated as dopant; unsure how to do hydrates in ChemDraw
1678	58	59	1	0.6	1:0.6	Self-Diffusion Coefficient (D-OH)	cm^2/s	4.02e-07	3.22749	1000/T	1000/K			10.1002/fuce.200400059	H2O treated as dopant; unsure how to do hydrates in ChemDraw
1679	58	59	1	0.7	1:0.7	Self-Diffusion Coefficient (D-CH)	cm^2/s	2.24e-06	2.72995	1000/T	1000/K			10.1002/fuce.200400059	H2O treated as dopant; unsure how to do hydrates in ChemDraw
1680	58	59	1	0.7	1:0.7	Self-Diffusion Coefficient (D-CH)	cm^2/s	1.69e-06	2.81506	1000/T	1000/K			10.1002/fuce.200400059	H2O treated as dopant; unsure how to do hydrates in ChemDraw
1681	58	59	1	0.7	1:0.7	Self-Diffusion Coefficient (D-CH)	cm^2/s	1.22e-06	2.9018	1000/T	1000/K			10.1002/fuce.200400059	H2O treated as dopant; unsure how to do hydrates in ChemDraw
1682	58	59	1	0.7	1:0.7	Self-Diffusion Coefficient (D-CH)	cm^2/s	8.39e-07	3.00163	1000/T	1000/K			10.1002/fuce.200400059	H2O treated as dopant; unsure how to do hydrates in ChemDraw
1683	58	59	1	0.7	1:0.7	Self-Diffusion Coefficient (D-CH)	cm^2/s	5.64e-07	3.10638	1000/T	1000/K			10.1002/fuce.200400059	H2O treated as dopant; unsure how to do hydrates in ChemDraw
1684	58	59	1	0.7	1:0.7	Self-Diffusion Coefficient (D-CH)	cm^2/s	3.58e-07	3.21767	1000/T	1000/K			10.1002/fuce.200400059	H2O treated as dopant; unsure how to do hydrates in ChemDraw
1685	58	59	1	0.7	1:0.7	Self-Diffusion Coefficient (D-OH)	cm^2/s	2.67e-06	2.72995	1000/T	1000/K			10.1002/fuce.200400059	H2O treated as dopant; unsure how to do hydrates in ChemDraw
1686	58	59	1	0.7	1:0.7	Self-Diffusion Coefficient (D-OH)	cm^2/s	2.04e-06	2.80851	1000/T	1000/K			10.1002/fuce.200400059	H2O treated as dopant; unsure how to do hydrates in ChemDraw
1687	58	59	1	0.7	1:0.7	Self-Diffusion Coefficient (D-OH)	cm^2/s	1.47e-06	2.90344	1000/T	1000/K			10.1002/fuce.200400059	H2O treated as dopant; unsure how to do hydrates in ChemDraw
1688	58	59	1	0.7	1:0.7	Self-Diffusion Coefficient (D-OH)	cm^2/s	1e-06	3	1000/T	1000/K			10.1002/fuce.200400059	H2O treated as dopant; unsure how to do hydrates in ChemDraw
1689	58	59	1	0.7	1:0.7	Self-Diffusion Coefficient (D-OH)	cm^2/s	7.04e-07	3.10474	1000/T	1000/K			10.1002/fuce.200400059	H2O treated as dopant; unsure how to do hydrates in ChemDraw
1690	58	59	1	0.7	1:0.7	Self-Diffusion Coefficient (D-OH)	cm^2/s	4.41e-07	3.21931	1000/T	1000/K			10.1002/fuce.200400059	H2O treated as dopant; unsure how to do hydrates in ChemDraw
1691	19	15	1	1	1:1	Proton Conductivity	S/cm	0.000339	2.52437	1000/T	1000/K			10.1016/j.ssi.2021.115775	single crystalline
1692	19	15	1	1	1:1	Proton Conductivity	S/cm	3.67e-05	2.5405	1000/T	1000/K			10.1016/j.ssi.2021.115775	single crystalline
1693	19	15	1	1	1:1	Proton Conductivity	S/cm	5.98e-06	2.55865	1000/T	1000/K			10.1016/j.ssi.2021.115775	single crystalline
1694	19	15	1	1	1:1	Proton Conductivity	S/cm	8.59e-07	2.57277	1000/T	1000/K			10.1016/j.ssi.2021.115775	single crystalline
1695	19	15	1	1	1:1	Proton Conductivity	S/cm	1.91e-07	2.59092	1000/T	1000/K			10.1016/j.ssi.2021.115775	single crystalline
1696	19	15	1	1	1:1	Proton Conductivity	S/cm	4.82e-08	2.60807	1000/T	1000/K			10.1016/j.ssi.2021.115775	single crystalline
1697	19	15	1	1	1:1	Proton Conductivity	S/cm	1.61e-08	2.62622	1000/T	1000/K			10.1016/j.ssi.2021.115775	single crystalline
1698	19	15	1	1	1:1	Proton Conductivity	S/cm	5.57e-09	2.64437	1000/T	1000/K			10.1016/j.ssi.2021.115775	single crystalline
1699	19	15	1	1	1:1	Proton Conductivity	S/cm	1.98e-09	2.66252	1000/T	1000/K			10.1016/j.ssi.2021.115775	single crystalline
1700	19	15	1	1	1:1	Proton Conductivity	S/cm	9.65e-10	2.68067	1000/T	1000/K			10.1016/j.ssi.2021.115775	single crystalline
1701	19	15	1	1	1:1	Proton Conductivity	S/cm	4.85e-10	2.69882	1000/T	1000/K			10.1016/j.ssi.2021.115775	single crystalline
1702	19	15	1	1	1:1	Proton Conductivity	S/cm	2.59e-10	2.71899	1000/T	1000/K			10.1016/j.ssi.2021.115775	single crystalline
1703	19	15	1	1	1:1	Proton Conductivity	S/cm	5.18e-05	2.46387	1000/T	1000/K			10.1016/j.ssi.2021.115775	poly crystalline
1704	19	15	1	1	1:1	Proton Conductivity	S/cm	6.17e-06	2.48101	1000/T	1000/K			10.1016/j.ssi.2021.115775	poly crystalline
1705	19	15	1	1	1:1	Proton Conductivity	S/cm	2.27e-06	2.49815	1000/T	1000/K			10.1016/j.ssi.2021.115775	poly crystalline
1706	19	15	1	1	1:1	Proton Conductivity	S/cm	1e-06	2.51731	1000/T	1000/K			10.1016/j.ssi.2021.115775	poly crystalline
1707	19	15	1	1	1:1	Proton Conductivity	S/cm	5.21e-07	2.53042	1000/T	1000/K			10.1016/j.ssi.2021.115775	poly crystalline
1708	19	15	1	1	1:1	Proton Conductivity	S/cm	2.53e-07	2.54958	1000/T	1000/K			10.1016/j.ssi.2021.115775	poly crystalline
1709	19	15	1	1	1:1	Proton Conductivity	S/cm	1.49e-07	2.56672	1000/T	1000/K			10.1016/j.ssi.2021.115775	poly crystalline
1710	19	15	1	1	1:1	Proton Conductivity	S/cm	8.48e-08	2.58286	1000/T	1000/K			10.1016/j.ssi.2021.115775	poly crystalline
1711	19	15	1	1	1:1	Proton Conductivity	S/cm	4.53e-08	2.60202	1000/T	1000/K			10.1016/j.ssi.2021.115775	poly crystalline
1712	19	15	1	1	1:1	Proton Conductivity	S/cm	3.21e-08	2.62218	1000/T	1000/K			10.1016/j.ssi.2021.115775	poly crystalline
1713	19	15	1	1	1:1	Proton Conductivity	S/cm	2.07e-08	2.63933	1000/T	1000/K			10.1016/j.ssi.2021.115775	poly crystalline
1714	19	15	1	1	1:1	Proton Conductivity	S/cm	1.42e-08	2.6605	1000/T	1000/K			10.1016/j.ssi.2021.115775	poly crystalline
1715	19	15	1	1	1:1	Proton Conductivity	S/cm	1.01e-08	2.68067	1000/T	1000/K			10.1016/j.ssi.2021.115775	poly crystalline
1716	19	15	1	1	1:1	Proton Conductivity	S/cm	7.38e-09	2.70084	1000/T	1000/K			10.1016/j.ssi.2021.115775	poly crystalline
1717	19	15	1	1	1:1	Proton Conductivity	S/cm	5.4e-09	2.71899	1000/T	1000/K			10.1016/j.ssi.2021.115775	poly crystalline
1718	19	15	1	1	1:1	Proton Conductivity	S/cm	4.07e-09	2.74017	1000/T	1000/K			10.1016/j.ssi.2021.115775	poly crystalline
1719	19	15	1	1	1:1	Proton Conductivity	S/cm	2.89e-09	2.75832	1000/T	1000/K			10.1016/j.ssi.2021.115775	poly crystalline
1720	19	15	1	1	1:1	Proton Conductivity	S/cm	2.25e-09	2.7805	1000/T	1000/K			10.1016/j.ssi.2021.115775	poly crystalline
1721	19	15	1	1	1:1	Proton Conductivity	S/cm	1.5e-09	2.79966	1000/T	1000/K			10.1016/j.ssi.2021.115775	poly crystalline
1722	19	15	1	1	1:1	Proton Conductivity	S/cm	1.09e-09	2.82185	1000/T	1000/K			10.1016/j.ssi.2021.115775	poly crystalline
1723	19	15	1	1	1:1	Proton Conductivity	S/cm	7.75e-10	2.84403	1000/T	1000/K			10.1016/j.ssi.2021.115775	poly crystalline
1724	19	15	1	1	1:1	Proton Conductivity	S/cm	5.85e-10	2.86723	1000/T	1000/K			10.1016/j.ssi.2021.115775	poly crystalline
1725	19	15	1	1	1:1	Proton Conductivity	S/cm	4.14e-10	2.8884	1000/T	1000/K			10.1016/j.ssi.2021.115775	poly crystalline
1726	19	15	1	1	1:1	Proton Conductivity	S/cm	3.23e-10	2.91261	1000/T	1000/K			10.1016/j.ssi.2021.115775	poly crystalline
1727	19	15	1	1	1:1	Proton Conductivity	S/cm	2.59e-10	2.93479	1000/T	1000/K			10.1016/j.ssi.2021.115775	poly crystalline
1728	19	15	1	1	1:1	Proton Conductivity	S/cm	1.96e-10	2.95798	1000/T	1000/K			10.1016/j.ssi.2021.115775	poly crystalline
1729	19	15	1	1	1:1	Proton Conductivity	S/cm	1.57e-10	2.98218	1000/T	1000/K			10.1016/j.ssi.2021.115775	poly crystalline
1730	19	15	1	1	1:1	Proton Conductivity	S/cm	1.26e-10	3.00739	1000/T	1000/K			10.1016/j.ssi.2021.115775	poly crystalline
1731	19	15	1	1	1:1	Proton Conductivity	S/cm	9.82e-11	3.03462	1000/T	1000/K			10.1016/j.ssi.2021.115775	poly crystalline
1732	19	15	1	1	1:1	Proton Conductivity	S/cm	8.14e-11	3.06084	1000/T	1000/K			10.1016/j.ssi.2021.115775	poly crystalline
1733	19	15	1	1	1:1	Proton Conductivity	S/cm	6.54e-11	3.08403	1000/T	1000/K			10.1016/j.ssi.2021.115775	poly crystalline
1734	19	15	1	1	1:1	Proton Conductivity	S/cm	5.25e-11	3.11328	1000/T	1000/K			10.1016/j.ssi.2021.115775	poly crystalline
1735	19	15	1	1	1:1	Proton Conductivity	S/cm	4.22e-11	3.14151	1000/T	1000/K			10.1016/j.ssi.2021.115775	poly crystalline
1736	19	15	1	1	1:1	Proton Conductivity	S/cm	3.61e-11	3.16471	1000/T	1000/K			10.1016/j.ssi.2021.115775	poly crystalline
1737	19	15	1	1	1:1	Proton Conductivity	S/cm	4.37e-11	0.981724	Frequency	Hz	315.9	K	10.1016/j.ssi.2021.115775	poly crystalline
1738	19	15	1	1	1:1	Proton Conductivity	S/cm	7.78e-11	4.79632	Frequency	Hz	315.9	K	10.1016/j.ssi.2021.115775	poly crystalline
1739	19	15	1	1	1:1	Proton Conductivity	S/cm	1.61e-10	23.4329	Frequency	Hz	315.9	K	10.1016/j.ssi.2021.115775	poly crystalline
1740	19	15	1	1	1:1	Proton Conductivity	S/cm	7.65e-10	159.565	Frequency	Hz	315.9	K	10.1016/j.ssi.2021.115775	poly crystalline
1741	19	15	1	1	1:1	Proton Conductivity	S/cm	2.82e-09	660.328	Frequency	Hz	315.9	K	10.1016/j.ssi.2021.115775	poly crystalline
1742	19	15	1	1	1:1	Proton Conductivity	S/cm	1.12e-08	2941.88	Frequency	Hz	315.9	K	10.1016/j.ssi.2021.115775	poly crystalline
1743	19	15	1	1	1:1	Proton Conductivity	S/cm	6.36e-08	16054.9	Frequency	Hz	315.9	K	10.1016/j.ssi.2021.115775	poly crystalline
1744	19	15	1	1	1:1	Proton Conductivity	S/cm	2.66e-07	61714.5	Frequency	Hz	315.9	K	10.1016/j.ssi.2021.115775	poly crystalline
1745	19	15	1	1	1:1	Proton Conductivity	S/cm	1.01e-06	237228	Frequency	Hz	315.9	K	10.1016/j.ssi.2021.115775	poly crystalline
1746	19	15	1	1	1:1	Proton Conductivity	S/cm	4.22e-06	946167	Frequency	Hz	362.6	K	10.1016/j.ssi.2021.115775	poly crystalline
1747	19	15	1	1	1:1	Proton Conductivity	S/cm	2.9e-09	1	Frequency	Hz	362.6	K	10.1016/j.ssi.2021.115775	poly crystalline
1748	19	15	1	1	1:1	Proton Conductivity	S/cm	3.12e-09	6.5628	Frequency	Hz	362.6	K	10.1016/j.ssi.2021.115775	poly crystalline
1749	19	15	1	1	1:1	Proton Conductivity	S/cm	3.05e-09	35.8156	Frequency	Hz	362.6	K	10.1016/j.ssi.2021.115775	poly crystalline
1750	19	15	1	1	1:1	Proton Conductivity	S/cm	4.33e-09	257.76	Frequency	Hz	362.6	K	10.1016/j.ssi.2021.115775	poly crystalline
1751	19	15	1	1	1:1	Proton Conductivity	S/cm	1.34e-08	1997.1	Frequency	Hz	362.6	K	10.1016/j.ssi.2021.115775	poly crystalline
1752	19	15	1	1	1:1	Proton Conductivity	S/cm	5.2e-08	10123.7	Frequency	Hz	362.6	K	10.1016/j.ssi.2021.115775	poly crystalline
1753	19	15	1	1	1:1	Proton Conductivity	S/cm	1.83e-07	38915.3	Frequency	Hz	362.6	K	10.1016/j.ssi.2021.115775	poly crystalline
1754	19	15	1	1	1:1	Proton Conductivity	S/cm	1.01e-06	193664	Frequency	Hz	362.6	K	10.1016/j.ssi.2021.115775	poly crystalline
1755	19	15	1	1	1:1	Proton Conductivity	S/cm	4.55e-06	963782	Frequency	Hz	362.6	K	10.1016/j.ssi.2021.115775	poly crystalline
1756	19	15	1	1	1:1	Proton Conductivity	S/cm	3.95e-05	1	Frequency	Hz	406	K	10.1016/j.ssi.2021.115775	poly crystalline
1757	19	15	1	1	1:1	Proton Conductivity	S/cm	3.95e-05	6.20951	Frequency	Hz	406	K	10.1016/j.ssi.2021.115775	poly crystalline
1758	19	15	1	1	1:1	Proton Conductivity	S/cm	3.75e-05	49.9188	Frequency	Hz	406	K	10.1016/j.ssi.2021.115775	poly crystalline
1759	19	15	1	1	1:1	Proton Conductivity	S/cm	3.85e-05	304.306	Frequency	Hz	406	K	10.1016/j.ssi.2021.115775	poly crystalline
1760	19	15	1	1	1:1	Proton Conductivity	S/cm	3.57e-05	1997.1	Frequency	Hz	406	K	10.1016/j.ssi.2021.115775	poly crystalline
1761	19	15	1	1	1:1	Proton Conductivity	S/cm	3.66e-05	11733.5	Frequency	Hz	406	K	10.1016/j.ssi.2021.115775	poly crystalline
1762	19	15	1	1	1:1	Proton Conductivity	S/cm	3.4e-05	82900.7	Frequency	Hz	406	K	10.1016/j.ssi.2021.115775	poly crystalline
1763	19	15	1	1	1:1	Proton Conductivity	S/cm	4.48e-05	946167	Frequency	Hz	406	K	10.1016/j.ssi.2021.115775	poly crystalline
1764	60	-1				Proton Conductivity	log(S/cm)	-4.12	2.21153	1000/T	1000/K			10.1021/cm0310768
1765	60	-1				Proton Conductivity	log(S/cm)	-4.3	2.25895	1000/T	1000/K			10.1021/cm0310768
1766	60	-1				Proton Conductivity	log(S/cm)	-4.58	2.31225	1000/T	1000/K			10.1021/cm0310768
1767	60	-1				Proton Conductivity	log(S/cm)	-4.9	2.3596	1000/T	1000/K			10.1021/cm0310768
1768	60	-1				Proton Conductivity	log(S/cm)	-5.28	2.42473	1000/T	1000/K			10.1021/cm0310768
1769	60	-1				Proton Conductivity	log(S/cm)	-5.74	2.48389	1000/T	1000/K			10.1021/cm0310768
1770	60	-1				Proton Conductivity	log(S/cm)	-6.2	2.55492	1000/T	1000/K			10.1021/cm0310768
1771	60	-1				Proton Conductivity	log(S/cm)	-6.66	2.60814	1000/T	1000/K			10.1021/cm0310768
1772	60	-1				Proton Conductivity	log(S/cm)	-7.4	2.68497	1000/T	1000/K			10.1021/cm0310768
1773	60	-1				Proton Conductivity	log(S/cm)	-8.26	2.76174	1000/T	1000/K			10.1021/cm0310768
1774	60	-1				Proton Conductivity	log(S/cm)	-9.14	2.84444	1000/T	1000/K			10.1021/cm0310768
1775	60	-1				Proton Conductivity	log(S/cm)	-10.08	2.91523	1000/T	1000/K			10.1021/cm0310768
1776	60	-1				Proton Conductivity	log(S/cm)	-11.7	3.02132	1000/T	1000/K			10.1021/cm0310768
1777	61	-1				Proton Conductivity	log(S/cm)	-4.1	2.61534	1000/T	1000/K			10.1021/cm0310768
1778	61	-1				Proton Conductivity	log(S/cm)	-4.32	2.69243	1000/T	1000/K			10.1021/cm0310768
1779	61	-1				Proton Conductivity	log(S/cm)	-4.48	2.76955	1000/T	1000/K			10.1021/cm0310768
1780	61	-1				Proton Conductivity	log(S/cm)	-4.68	2.83477	1000/T	1000/K			10.1021/cm0310768
1781	61	-1				Proton Conductivity	log(S/cm)	-5	2.92962	1000/T	1000/K			10.1021/cm0310768
1782	61	-1				Proton Conductivity	log(S/cm)	-5.28	3.01262	1000/T	1000/K			10.1021/cm0310768
1783	61	-1				Proton Conductivity	log(S/cm)	-5.7	3.10148	1000/T	1000/K			10.1021/cm0310768
1784	61	-1				Proton Conductivity	log(S/cm)	-6.16	3.19627	1000/T	1000/K			10.1021/cm0310768
1785	61	-1				Proton Conductivity	log(S/cm)	-6.7	3.30289	1000/T	1000/K			10.1021/cm0310768
1786	61	-1				Proton Conductivity	log(S/cm)	-7.38	3.42132	1000/T	1000/K			10.1021/cm0310768
1787	61	-1				Proton Conductivity	log(S/cm)	-8.24	3.53372	1000/T	1000/K			10.1021/cm0310768
1788	62	-1				DC Conductivity	log(S/cm)	-5.05092	2.48196	1000/T	1000/K			10.1016/j.synthmet.2011.01.010	mismatched graphs and molecule schemes
1789	62	-1				DC Conductivity	log(S/cm)	-5.46072	2.54614	1000/T	1000/K			10.1016/j.synthmet.2011.01.010	mismatched graphs and molecule schemes
1790	62	-1				DC Conductivity	log(S/cm)	-5.81723	2.61768	1000/T	1000/K			10.1016/j.synthmet.2011.01.010	mismatched graphs and molecule schemes
1791	62	-1				DC Conductivity	log(S/cm)	-6.34638	2.68618	1000/T	1000/K			10.1016/j.synthmet.2011.01.010	mismatched graphs and molecule schemes
1792	62	-1				DC Conductivity	log(S/cm)	-6.91529	2.75759	1000/T	1000/K			10.1016/j.synthmet.2011.01.010	mismatched graphs and molecule schemes
1793	62	-1				DC Conductivity	log(S/cm)	-7.6035	2.83479	1000/T	1000/K			10.1016/j.synthmet.2011.01.010	mismatched graphs and molecule schemes
1794	62	-1				DC Conductivity	log(S/cm)	-8.57037	2.91621	1000/T	1000/K			10.1016/j.synthmet.2011.01.010	mismatched graphs and molecule schemes
1795	62	-1				DC Conductivity	log(S/cm)	-9.61668	3.00491	1000/T	1000/K			10.1016/j.synthmet.2011.01.010	mismatched graphs and molecule schemes
1796	62	-1				DC Conductivity	log(S/cm)	-10.4772	3.09372	1000/T	1000/K			10.1016/j.synthmet.2011.01.010	mismatched graphs and molecule schemes
1797	62	-1				DC Conductivity	log(S/cm)	-10.9789	3.19591	1000/T	1000/K			10.1016/j.synthmet.2011.01.010	mismatched graphs and molecule schemes
1798	62	-1				DC Conductivity	log(S/cm)	-11.308	3.29821	1000/T	1000/K			10.1016/j.synthmet.2011.01.010	mismatched graphs and molecule schemes
1799	62	-1				DC Conductivity	log(S/cm)	-11.5174	3.41082	1000/T	1000/K			10.1016/j.synthmet.2011.01.010	mismatched graphs and molecule schemes
1800	63	-1				DC Conductivity	log(S/cm)	-5.96679	2.48435	1000/T	1000/K			10.1016/j.synthmet.2011.01.010	mismatched graphs and molecule schemes
1801	63	-1				DC Conductivity	log(S/cm)	-6.45627	2.54702	1000/T	1000/K			10.1016/j.synthmet.2011.01.010	mismatched graphs and molecule schemes
1802	63	-1				DC Conductivity	log(S/cm)	-6.94568	2.61262	1000/T	1000/K			10.1016/j.synthmet.2011.01.010	mismatched graphs and molecule schemes
1803	63	-1				DC Conductivity	log(S/cm)	-7.4616	2.67967	1000/T	1000/K			10.1016/j.synthmet.2011.01.010	mismatched graphs and molecule schemes
1804	63	-1				DC Conductivity	log(S/cm)	-8.07017	2.75691	1000/T	1000/K			10.1016/j.synthmet.2011.01.010	mismatched graphs and molecule schemes
1805	63	-1				DC Conductivity	log(S/cm)	-8.65219	2.83417	1000/T	1000/K			10.1016/j.synthmet.2011.01.010	mismatched graphs and molecule schemes
1806	63	-1				DC Conductivity	log(S/cm)	-9.3005	2.91432	1000/T	1000/K			10.1016/j.synthmet.2011.01.010	mismatched graphs and molecule schemes
1807	63	-1				DC Conductivity	log(S/cm)	-10.0681	3.00172	1000/T	1000/K			10.1016/j.synthmet.2011.01.010	mismatched graphs and molecule schemes
1808	63	-1				DC Conductivity	log(S/cm)	-10.7029	3.09212	1000/T	1000/K			10.1016/j.synthmet.2011.01.010	mismatched graphs and molecule schemes
1809	63	-1				DC Conductivity	log(S/cm)	-10.9127	3.1901	1000/T	1000/K			10.1016/j.synthmet.2011.01.010	mismatched graphs and molecule schemes
1810	63	-1				DC Conductivity	log(S/cm)	-11.0425	3.29836	1000/T	1000/K			10.1016/j.synthmet.2011.01.010	mismatched graphs and molecule schemes
1811	63	-1				DC Conductivity	log(S/cm)	-11.2254	3.411	1000/T	1000/K			10.1016/j.synthmet.2011.01.010	mismatched graphs and molecule schemes
1812	64	-1				DC Conductivity	log(S/cm)	-6.25887	2.48272	1000/T	1000/K			10.1016/j.synthmet.2011.01.010	mismatched graphs and molecule schemes
1813	64	-1				DC Conductivity	log(S/cm)	-6.84131	2.54387	1000/T	1000/K			10.1016/j.synthmet.2011.01.010	mismatched graphs and molecule schemes
1814	64	-1				DC Conductivity	log(S/cm)	-7.37051	2.61091	1000/T	1000/K			10.1016/j.synthmet.2011.01.010	mismatched graphs and molecule schemes
1815	64	-1				DC Conductivity	log(S/cm)	-7.68727	2.67954	1000/T	1000/K			10.1016/j.synthmet.2011.01.010	mismatched graphs and molecule schemes
1816	64	-1				DC Conductivity	log(S/cm)	-7.92423	2.75407	1000/T	1000/K			10.1016/j.synthmet.2011.01.010	mismatched graphs and molecule schemes
1817	64	-1				DC Conductivity	log(S/cm)	-8.20086	2.83444	1000/T	1000/K			10.1016/j.synthmet.2011.01.010	mismatched graphs and molecule schemes
1818	64	-1				DC Conductivity	log(S/cm)	-8.53058	2.91477	1000/T	1000/K			10.1016/j.synthmet.2011.01.010	mismatched graphs and molecule schemes
1819	64	-1				DC Conductivity	log(S/cm)	-9.07247	3.00376	1000/T	1000/K			10.1016/j.synthmet.2011.01.010	mismatched graphs and molecule schemes
1820	64	-1				DC Conductivity	log(S/cm)	-9.91959	3.09551	1000/T	1000/K			10.1016/j.synthmet.2011.01.010	mismatched graphs and molecule schemes
1821	64	-1				DC Conductivity	log(S/cm)	-10.7267	3.19313	1000/T	1000/K			10.1016/j.synthmet.2011.01.010	mismatched graphs and molecule schemes
1822	64	-1				DC Conductivity	log(S/cm)	-11.0426	3.2969	1000/T	1000/K			10.1016/j.synthmet.2011.01.010	mismatched graphs and molecule schemes
1823	64	-1				DC Conductivity	log(S/cm)	-11.2519	3.41098	1000/T	1000/K			10.1016/j.synthmet.2011.01.010	mismatched graphs and molecule schemes
1824	65	-1				DC Conductivity	S/cm	4.46e-06	2.48101	1000/T	1000/K			10.1016/j.cap.2009.05.009
1825	65	-1				DC Conductivity	S/cm	3.17e-06	2.54279	1000/T	1000/K			10.1016/j.cap.2009.05.009
1826	65	-1				DC Conductivity	S/cm	2.96e-06	2.61007	1000/T	1000/K			10.1016/j.cap.2009.05.009
1827	65	-1				DC Conductivity	S/cm	2.03e-06	2.67872	1000/T	1000/K			10.1016/j.cap.2009.05.009
1828	65	-1				DC Conductivity	S/cm	1.3e-06	2.75423	1000/T	1000/K			10.1016/j.cap.2009.05.009
1829	65	-1				DC Conductivity	S/cm	5.74e-07	2.82975	1000/T	1000/K			10.1016/j.cap.2009.05.009
1830	65	-1				DC Conductivity	S/cm	3.44e-07	2.9135	1000/T	1000/K			10.1016/j.cap.2009.05.009
1831	65	-1				DC Conductivity	S/cm	1.99e-07	3.00137	1000/T	1000/K			10.1016/j.cap.2009.05.009
1832	65	-1				DC Conductivity	S/cm	1.08e-07	3.09474	1000/T	1000/K			10.1016/j.cap.2009.05.009
1833	65	-1				DC Conductivity	S/cm	6.01e-08	3.19222	1000/T	1000/K			10.1016/j.cap.2009.05.009
1834	65	-1				DC Conductivity	S/cm	3.48e-08	3.29931	1000/T	1000/K			10.1016/j.cap.2009.05.009
1835	65	-1				DC Conductivity	S/cm	1.95e-08	3.4119	1000/T	1000/K			10.1016/j.cap.2009.05.009
1836	66	-1				DC Conductivity	S/cm	2.3e-05	2.54279	1000/T	1000/K			10.1016/j.cap.2009.05.009
1837	66	-1				DC Conductivity	S/cm	1.24e-05	2.6087	1000/T	1000/K			10.1016/j.cap.2009.05.009
1838	66	-1				DC Conductivity	S/cm	6.96e-06	2.68284	1000/T	1000/K			10.1016/j.cap.2009.05.009
1839	66	-1				DC Conductivity	S/cm	3.28e-06	2.75011	1000/T	1000/K			10.1016/j.cap.2009.05.009
1840	66	-1				DC Conductivity	S/cm	1.22e-06	2.83112	1000/T	1000/K			10.1016/j.cap.2009.05.009
1841	66	-1				DC Conductivity	S/cm	5.18e-07	2.9135	1000/T	1000/K			10.1016/j.cap.2009.05.009
1842	66	-1				DC Conductivity	S/cm	1.99e-07	3	1000/T	1000/K			10.1016/j.cap.2009.05.009
1843	66	-1				DC Conductivity	S/cm	6.9e-08	3.09474	1000/T	1000/K			10.1016/j.cap.2009.05.009
1844	66	-1				DC Conductivity	S/cm	3.73e-08	3.19497	1000/T	1000/K			10.1016/j.cap.2009.05.009
1845	66	-1				DC Conductivity	S/cm	2.16e-08	3.29931	1000/T	1000/K			10.1016/j.cap.2009.05.009
1846	66	-1				DC Conductivity	S/cm	1.59e-08	3.41053	1000/T	1000/K			10.1016/j.cap.2009.05.009
1847	67	-1				DC Conductivity	S/cm	1.81e-05	2.48101	1000/T	1000/K			10.1016/j.cap.2009.05.009
1848	67	-1				DC Conductivity	S/cm	1.16e-05	2.54279	1000/T	1000/K			10.1016/j.cap.2009.05.009
1849	67	-1				DC Conductivity	S/cm	4.46e-06	2.61007	1000/T	1000/K			10.1016/j.cap.2009.05.009
1850	67	-1				DC Conductivity	S/cm	1.26e-06	2.67872	1000/T	1000/K			10.1016/j.cap.2009.05.009
1851	67	-1				DC Conductivity	S/cm	3.81e-07	2.75698	1000/T	1000/K			10.1016/j.cap.2009.05.009
1852	67	-1				DC Conductivity	S/cm	8.76e-08	2.83387	1000/T	1000/K			10.1016/j.cap.2009.05.009
1853	67	-1				DC Conductivity	S/cm	2.39e-08	2.91487	1000/T	1000/K			10.1016/j.cap.2009.05.009
1854	67	-1				DC Conductivity	S/cm	5.14e-09	3.00137	1000/T	1000/K			10.1016/j.cap.2009.05.009
1855	67	-1				DC Conductivity	S/cm	8.69e-10	3.09474	1000/T	1000/K			10.1016/j.cap.2009.05.009
1856	67	-1				DC Conductivity	S/cm	1.42e-10	3.19497	1000/T	1000/K			10.1016/j.cap.2009.05.009
1857	67	-1				DC Conductivity	S/cm	3.62e-11	3.2952	1000/T	1000/K			10.1016/j.cap.2009.05.009
1858	67	-1				DC Conductivity	S/cm	1.89e-11	3.41327	1000/T	1000/K			10.1016/j.cap.2009.05.009
1859	68	-1				Diffusion Coefficient	cm^2/s	4.63e-07	2.07198	1000/T	1000/K			10.1039/b618686f
1860	68	-1				Diffusion Coefficient	cm^2/s	3.55e-07	2.11973	1000/T	1000/K			10.1039/b618686f
1861	68	-1				Diffusion Coefficient	cm^2/s	2.67e-07	2.16583	1000/T	1000/K			10.1039/b618686f
1862	68	-1				Diffusion Coefficient	cm^2/s	2.04e-07	2.21854	1000/T	1000/K			10.1039/b618686f
1863	69	-1				Diffusion Coefficient	cm^2/s	3.55e-07	2.01424	1000/T	1000/K			10.1039/b618686f
1864	69	-1				Diffusion Coefficient	cm^2/s	3.25e-07	2.034	1000/T	1000/K			10.1039/b618686f
1865	69	-1				Diffusion Coefficient	cm^2/s	2.82e-07	2.05376	1000/T	1000/K			10.1039/b618686f
1866	69	-1				Diffusion Coefficient	cm^2/s	2.62e-07	2.07517	1000/T	1000/K			10.1039/b618686f
1867	70	-1				Diffusion Coefficient	cm^2/s	2.81e-07	2.12299	1000/T	1000/K			10.1039/b618686f
1868	70	-1				Diffusion Coefficient	cm^2/s	2.23e-07	2.17075	1000/T	1000/K			10.1039/b618686f
1869	70	-1				Diffusion Coefficient	cm^2/s	1.8e-07	2.22016	1000/T	1000/K			10.1039/b618686f
1870	70	-1				Diffusion Coefficient	cm^2/s	1.2e-07	2.27284	1000/T	1000/K			10.1039/b618686f
1871	71	-1				Diffusion Coefficient	cm^2/s	2.05e-07	2.06029	1000/T	1000/K			10.1039/b618686f
1872	71	-1				Diffusion Coefficient	cm^2/s	1.6e-07	2.10475	1000/T	1000/K			10.1039/b618686f
1873	71	-1				Diffusion Coefficient	cm^2/s	1.12e-07	2.15744	1000/T	1000/K			10.1039/b618686f
1874	71	-1				Diffusion Coefficient	cm^2/s	8.56e-08	2.20354	1000/T	1000/K			10.1039/b618686f
1875	71	-1				Diffusion Coefficient	cm^2/s	6.67e-08	2.25789	1000/T	1000/K			10.1039/b618686f
1876	73	-1				Diffusion Coefficient	cm^2/s	8.35e-08	2.6898	1000/T	1000/K			10.1039/b618686f
1877	73	-1				Diffusion Coefficient	cm^2/s	4.33e-08	2.76881	1000/T	1000/K			10.1039/b618686f
1878	73	-1				Diffusion Coefficient	cm^2/s	2.12e-08	2.8445	1000/T	1000/K			10.1039/b618686f
1879	73	-1				Diffusion Coefficient	cm^2/s	9.55e-09	2.92018	1000/T	1000/K			10.1039/b618686f
1880	73	-1				Diffusion Coefficient	cm^2/s	2.96e-09	3.01723	1000/T	1000/K			10.1039/b618686f
1881	74	-1				Diffusion Coefficient	cm^2/s	1.76e-07	2.64543	1000/T	1000/K			10.1039/b618686f
1882	74	-1				Diffusion Coefficient	cm^2/s	8.96e-08	2.73597	1000/T	1000/K			10.1039/b618686f
1883	74	-1				Diffusion Coefficient	cm^2/s	4.48e-08	2.83804	1000/T	1000/K			10.1039/b618686f
1884	74	-1				Diffusion Coefficient	cm^2/s	1.75e-08	2.94831	1000/T	1000/K			10.1039/b618686f
1885	74	-1				Diffusion Coefficient	cm^2/s	4.06e-09	3.10794	1000/T	1000/K			10.1039/b618686f
1886	75	-1				Diffusion Coefficient	cm^2/s	5.12e-07	2.49892	1000/T	1000/K			10.1039/b618686f
1887	75	-1				Diffusion Coefficient	cm^2/s	2.3e-07	2.65537	1000/T	1000/K			10.1039/b618686f
1888	75	-1				Diffusion Coefficient	cm^2/s	6.73e-08	2.8546	1000/T	1000/K			10.1039/b618686f
1889	75	-1				Diffusion Coefficient	cm^2/s	1.71e-08	3.03238	1000/T	1000/K			10.1039/b618686f
1890	75	-1				Diffusion Coefficient	cm^2/s	4.93e-09	3.18051	1000/T	1000/K			10.1039/b618686f
1891	72	-1				Diffusion Coefficient	cm^2/s	2.63e-06	2.11185	1000/T	1000/K			10.1039/b618686f
1892	72	-1				Diffusion Coefficient	cm^2/s	2.17e-06	2.16127	1000/T	1000/K			10.1039/b618686f
1893	72	-1				Diffusion Coefficient	cm^2/s	1.84e-06	2.20739	1000/T	1000/K			10.1039/b618686f
1894	72	-1				Diffusion Coefficient	cm^2/s	1.49e-06	2.2601	1000/T	1000/K			10.1039/b618686f
1895	56	-1				Diffusion Coefficient	cm^2/s	2.63e-06	2.14152	1000/T	1000/K			10.1039/b618686f
1896	56	-1				Diffusion Coefficient	cm^2/s	2.24e-06	2.19259	1000/T	1000/K			10.1039/b618686f
1897	56	-1				Diffusion Coefficient	cm^2/s	1.84e-06	2.242	1000/T	1000/K			10.1039/b618686f
1898	56	-1				Diffusion Coefficient	cm^2/s	1.46e-06	2.29306	1000/T	1000/K			10.1039/b618686f
1899	56	-1				Diffusion Coefficient	cm^2/s	1.22e-06	2.35072	1000/T	1000/K			10.1039/b618686f
1900	56	-1				Diffusion Coefficient	cm^2/s	9.54e-07	2.41002	1000/T	1000/K			10.1039/b618686f
1901	56	-1				Diffusion Coefficient	cm^2/s	7.17e-07	2.46931	1000/T	1000/K			10.1039/b618686f
1902	56	-1				Diffusion Coefficient	cm^2/s	5.39e-07	2.54014	1000/T	1000/K			10.1039/b618686f
1903	57	-1				Diffusion Coefficient	cm^2/s	5.44e-06	2.31308	1000/T	1000/K			10.1039/b618686f
1904	57	-1				Diffusion Coefficient	cm^2/s	2.71e-06	2.48109	1000/T	1000/K			10.1039/b618686f
1905	57	-1				Diffusion Coefficient	cm^2/s	1.18e-06	2.67874	1000/T	1000/K			10.1039/b618686f
1906	57	-1				Diffusion Coefficient	cm^2/s	5.27e-07	2.8764	1000/T	1000/K			10.1039/b618686f
1907	57	-1				Diffusion Coefficient	cm^2/s	2.09e-07	3.10041	1000/T	1000/K			10.1039/b618686f
1908	28	-1				Ionic Conductivity	S/cm	0.08189	2.21616	1000/T	1000/K			10.1039/b618686f
1909	28	-1				Ionic Conductivity	S/cm	0.072639	2.26379	1000/T	1000/K			10.1039/b618686f
1910	28	-1				Ionic Conductivity	S/cm	0.06706	2.28886	1000/T	1000/K			10.1039/b618686f
1911	28	-1				Ionic Conductivity	S/cm	0.069794	2.31142	1000/T	1000/K			10.1039/b618686f
1912	28	-1				Ionic Conductivity	S/cm	0.061909	2.35905	1000/T	1000/K			10.1039/b618686f
1913	28	-1				Ionic Conductivity	S/cm	0.052765	2.39666	1000/T	1000/K			10.1039/b618686f
1914	28	-1				Ionic Conductivity	S/cm	0.052765	2.41922	1000/T	1000/K			10.1039/b618686f
1915	28	-1				Ionic Conductivity	S/cm	0.043209	2.47437	1000/T	1000/K			10.1039/b618686f
1916	28	-1				Ionic Conductivity	S/cm	0.036827	2.51699	1000/T	1000/K			10.1039/b618686f
1917	28	-1				Ionic Conductivity	S/cm	0.038328	2.54206	1000/T	1000/K			10.1039/b618686f
1918	28	-1				Ionic Conductivity	S/cm	0.02675	2.5922	1000/T	1000/K			10.1039/b618686f
1919	68	-1				Ionic Conductivity	S/cm	0.052765	2.00557	1000/T	1000/K			10.1039/b618686f
1920	68	-1				Ionic Conductivity	S/cm	0.048712	2.03315	1000/T	1000/K			10.1039/b618686f
1921	68	-1				Ionic Conductivity	S/cm	0.043209	2.08078	1000/T	1000/K			10.1039/b618686f
1922	68	-1				Ionic Conductivity	S/cm	0.043209	2.12089	1000/T	1000/K			10.1039/b618686f
1923	68	-1				Ionic Conductivity	S/cm	0.03989	2.14847	1000/T	1000/K			10.1039/b618686f
1924	68	-1				Ionic Conductivity	S/cm	0.035384	2.21365	1000/T	1000/K			10.1039/b618686f
1925	68	-1				Ionic Conductivity	S/cm	0.032666	2.25125	1000/T	1000/K			10.1039/b618686f
1926	68	-1				Ionic Conductivity	S/cm	0.030157	2.27382	1000/T	1000/K			10.1039/b618686f
1927	69	-1				Ionic Conductivity	S/cm	0.033998	1.88273	1000/T	1000/K			10.1039/b618686f
1928	69	-1				Ionic Conductivity	S/cm	0.031387	1.91783	1000/T	1000/K			10.1039/b618686f
1929	69	-1				Ionic Conductivity	S/cm	0.031387	1.96045	1000/T	1000/K			10.1039/b618686f
1930	69	-1				Ionic Conductivity	S/cm	0.027841	1.99554	1000/T	1000/K			10.1039/b618686f
1931	69	-1				Ionic Conductivity	S/cm	0.02675	2.03816	1000/T	1000/K			10.1039/b618686f
1932	69	-1				Ionic Conductivity	S/cm	0.021906	2.08078	1000/T	1000/K			10.1039/b618686f
1933	70	-1				Ionic Conductivity	S/cm	0.011559	1.98301	1000/T	1000/K			10.1039/b618686f
1934	70	-1				Ionic Conductivity	S/cm	0.011559	2.02061	1000/T	1000/K			10.1039/b618686f
1935	70	-1				Ionic Conductivity	S/cm	0.011106	2.0532	1000/T	1000/K			10.1039/b618686f
1936	70	-1				Ionic Conductivity	S/cm	0.009851	2.09331	1000/T	1000/K			10.1039/b618686f
1937	70	-1				Ionic Conductivity	S/cm	0.009095	2.13593	1000/T	1000/K			10.1039/b618686f
1938	70	-1				Ionic Conductivity	S/cm	0.008738	2.18858	1000/T	1000/K			10.1039/b618686f
1939	70	-1				Ionic Conductivity	S/cm	0.008067	2.23872	1000/T	1000/K			10.1039/b618686f
1940	70	-1				Ionic Conductivity	S/cm	0.006606	2.28134	1000/T	1000/K			10.1039/b618686f
1941	56	-1				Ionic Conductivity	S/cm	0.010253	2.10585	1000/T	1000/K			10.1039/b618686f
1942	56	-1				Ionic Conductivity	S/cm	0.008738	2.14345	1000/T	1000/K			10.1039/b618686f
1943	56	-1				Ionic Conductivity	S/cm	0.008396	2.19359	1000/T	1000/K			10.1039/b618686f
1944	56	-1				Ionic Conductivity	S/cm	0.007448	2.2337	1000/T	1000/K			10.1039/b618686f
1945	56	-1				Ionic Conductivity	S/cm	0.006876	2.28635	1000/T	1000/K			10.1039/b618686f
1946	56	-1				Ionic Conductivity	S/cm	0.00563	2.33148	1000/T	1000/K			10.1039/b618686f
1947	56	-1				Ionic Conductivity	S/cm	0.004799	2.38914	1000/T	1000/K			10.1039/b618686f
1948	56	-1				Ionic Conductivity	S/cm	0.004611	2.44429	1000/T	1000/K			10.1039/b618686f
1949	56	-1				Ionic Conductivity	S/cm	0.003486	2.49944	1000/T	1000/K			10.1039/b618686f
1950	56	-1				Ionic Conductivity	S/cm	0.002743	2.56212	1000/T	1000/K			10.1039/b618686f
1951	56	-1				Ionic Conductivity	S/cm	0.002433	2.62479	1000/T	1000/K			10.1039/b618686f
1952	57	-1				Ionic Conductivity	S/cm	0.000705	2.26379	1000/T	1000/K			10.1039/b618686f
1953	57	-1				Ionic Conductivity	S/cm	0.000533	2.37409	1000/T	1000/K			10.1039/b618686f
1954	57	-1				Ionic Conductivity	S/cm	0.000372	2.52702	1000/T	1000/K			10.1039/b618686f
1955	57	-1				Ionic Conductivity	S/cm	0.000221	2.68746	1000/T	1000/K			10.1039/b618686f
1956	57	-1				Ionic Conductivity	S/cm	0.000154	2.83788	1000/T	1000/K			10.1039/b618686f
1957	57	-1				Ionic Conductivity	S/cm	9.19e-05	2.99582	1000/T	1000/K			10.1039/b618686f
1958	73	-1				Ionic Conductivity	S/cm	5.04e-05	2.54707	1000/T	1000/K			10.1039/b618686f
1959	73	-1				Ionic Conductivity	S/cm	1.52e-05	2.74512	1000/T	1000/K			10.1039/b618686f
1960	73	-1				Ionic Conductivity	S/cm	2.96e-06	2.96574	1000/T	1000/K			10.1039/b618686f
1961	73	-1				Ionic Conductivity	S/cm	5.52e-07	3.1337	1000/T	1000/K			10.1039/b618686f
1962	73	-1				Ionic Conductivity	S/cm	8.44e-08	3.28161	1000/T	1000/K			10.1039/b618686f
1963	73	-1				Ionic Conductivity	S/cm	1.1e-08	3.39944	1000/T	1000/K			10.1039/b618686f
1964	73	-1				Ionic Conductivity	S/cm	9.23e-10	3.5298	1000/T	1000/K			10.1039/b618686f
1965	74	-1				Ionic Conductivity	S/cm	2.88e-05	2.55209	1000/T	1000/K			10.1039/b618686f
1966	74	-1				Ionic Conductivity	S/cm	1.58e-05	2.72758	1000/T	1000/K			10.1039/b618686f
1967	74	-1				Ionic Conductivity	S/cm	3.2e-06	2.96574	1000/T	1000/K			10.1039/b618686f
1968	74	-1				Ionic Conductivity	S/cm	3.7e-07	3.2039	1000/T	1000/K			10.1039/b618686f
1969	74	-1				Ionic Conductivity	S/cm	3.79e-08	3.38189	1000/T	1000/K			10.1039/b618686f
1970	74	-1				Ionic Conductivity	S/cm	3.89e-09	3.53482	1000/T	1000/K			10.1039/b618686f
1971	74	-1				Ionic Conductivity	S/cm	4.68e-10	3.66017	1000/T	1000/K			10.1039/b618686f
1972	75	-1				Ionic Conductivity	S/cm	1.35e-05	2.55459	1000/T	1000/K			10.1039/b618686f
1973	75	-1				Ionic Conductivity	S/cm	4.97e-06	2.74763	1000/T	1000/K			10.1039/b618686f
1974	75	-1				Ionic Conductivity	S/cm	1.9e-06	2.92061	1000/T	1000/K			10.1039/b618686f
1975	75	-1				Ionic Conductivity	S/cm	6.48e-07	3.09359	1000/T	1000/K			10.1039/b618686f
1976	75	-1				Ionic Conductivity	S/cm	1.6e-07	3.27409	1000/T	1000/K			10.1039/b618686f
1977	75	-1				Ionic Conductivity	S/cm	3.11e-08	3.44206	1000/T	1000/K			10.1039/b618686f
1978	75	-1				Ionic Conductivity	S/cm	1.9e-09	3.65766	1000/T	1000/K			10.1039/b618686f
1979	73	-1				Self-Diffusion Coefficients DH	cm^2/s	8.9e-08	2.68693	1000/T	1000/K			10.1016/S0167-2738(01)00917-1
1980	73	-1				Self-Diffusion Coefficients DH	cm^2/s	6.02e-08	2.72954	1000/T	1000/K			10.1016/S0167-2738(01)00917-1
1981	73	-1				Self-Diffusion Coefficients DH	cm^2/s	2.76e-08	2.81818	1000/T	1000/K			10.1016/S0167-2738(01)00917-1
1982	73	-1				Self-Diffusion Coefficients DH	cm^2/s	1.85e-08	2.85909	1000/T	1000/K			10.1016/S0167-2738(01)00917-1
1983	73	-1				Self-Diffusion Coefficients DH	cm^2/s	1.25e-08	2.89659	1000/T	1000/K			10.1016/S0167-2738(01)00917-1
1984	73	-1				Self-Diffusion Coefficients DH	cm^2/s	8.47e-09	2.93494	1000/T	1000/K			10.1016/S0167-2738(01)00917-1
1985	73	-1				Self-Diffusion Coefficients DH	cm^2/s	5.15e-09	2.9767	1000/T	1000/K			10.1016/S0167-2738(01)00917-1
1986	73	-1				Self-Diffusion Coefficients DH	cm^2/s	2.81e-09	3.01676	1000/T	1000/K			10.1016/S0167-2738(01)00917-1
1987	74	-1				Self-Diffusion Coefficients DH	cm^2/s	1.76e-07	2.64006	1000/T	1000/K			10.1016/S0167-2738(01)00917-1
1988	74	-1				Self-Diffusion Coefficients DH	cm^2/s	1.23e-07	2.69716	1000/T	1000/K			10.1016/S0167-2738(01)00917-1
1989	74	-1				Self-Diffusion Coefficients DH	cm^2/s	8.15e-08	2.75511	1000/T	1000/K			10.1016/S0167-2738(01)00917-1
1990	74	-1				Self-Diffusion Coefficients DH	cm^2/s	3.81e-08	2.86335	1000/T	1000/K			10.1016/S0167-2738(01)00917-1
1991	74	-1				Self-Diffusion Coefficients DH	cm^2/s	1.51e-08	2.96307	1000/T	1000/K			10.1016/S0167-2738(01)00917-1
1992	74	-1				Self-Diffusion Coefficients DH	cm^2/s	5.57e-09	3.07131	1000/T	1000/K			10.1016/S0167-2738(01)00917-1
1993	74	-1				Self-Diffusion Coefficients DH	cm^2/s	4.36e-09	3.11307	1000/T	1000/K			10.1016/S0167-2738(01)00917-1
1994	75	-1				Self-Diffusion Coefficients DH	cm^2/s	2.02e-07	2.68182	1000/T	1000/K			10.1016/S0167-2738(01)00917-1
1995	75	-1				Self-Diffusion Coefficients DH	cm^2/s	1.18e-07	2.76449	1000/T	1000/K			10.1016/S0167-2738(01)00917-1
1996	75	-1				Self-Diffusion Coefficients DH	cm^2/s	8.81e-08	2.81051	1000/T	1000/K			10.1016/S0167-2738(01)00917-1
1997	75	-1				Self-Diffusion Coefficients DH	cm^2/s	6.45e-08	2.85653	1000/T	1000/K			10.1016/S0167-2738(01)00917-1
1998	75	-1				Self-Diffusion Coefficients DH	cm^2/s	4.58e-08	2.90597	1000/T	1000/K			10.1016/S0167-2738(01)00917-1
1999	75	-1				Self-Diffusion Coefficients DH	cm^2/s	3.16e-08	2.9571	1000/T	1000/K			10.1016/S0167-2738(01)00917-1
[truncated: 769 more rows]
